# Supplementary material for: Data-driven identification of predictive risk biomarkers for subgroups of osteoarthritis using interpretable machine learning
Source: Nat Commun. 2024 Apr 1;15:2817. doi: 10.1038/s41467-024-46663-4 (PMC10985086; doi:10.1038/s41467-024-46663-4)
Supplement: Supplementary file 4 — Supplementary Data 1 [file 41467_2024_46663_MOESM4_ESM.xlsx]

## Sheet: Description
Supplementary Data 1
Sheet	Columns
Clinical_OA_codes_read2	read_2: The clinical code used to diagnose OA joint: Joint affected by OA term_description: description of clinical code
Clinical OA codes_read3	read_3: The clinical code used to diagnose OA joint: Joint affected by OA term_description: description of clinical code
Clinical_OA_codes_ICD9	ICD-9: ICD-9 hospitalisation code joint: Joint affected by OA
Clinical_OA_codes_ICD10	ICD-10: ICD-10 hospitalisation code joint: Joint affected by OA

## Sheet: Clinical_OA_codes_read2
read_2	joint	term_description
12I2.	Unspecified	OA FH: Osteoarthritis
14G2.	Unspecified	OA H/O: osteoarthritis
7P204	Unspecified	OA Delivery of rehabilitation for osteoarthritis
N05..	Unspecified	OA Osteoarthritis and allied disorders
N05..	Unspecified	OA Osteoarthritis
N050.	Unspecified	OA Generalised osteoarthritis - OA
N0500	Unspecified	OA Generalised osteoarthritis of unspecified site
N0501	Arm	Generalised osteoarthritis of the hand
N0501	Arm	Heberdens' nodes
N0501	Arm	Bouchards' nodes
N0502	Unspecified	OA Generalised osteoarthritis of multiple sites
N0503	Arm	Bouchard's nodes with arthropathy
N0504	Unspecified	OA Primary generalized osteoarthrosis
N0506	Unspecified	OA Erosive osteoarthrosis
N0507	Arm	Heberden's nodes with arthropathy
N050z	Unspecified	OA Generalised osteoarthritis NOS
N051.	Unspecified	OA Localised, primary osteoarthritis
N0511	Arm	Localised, primary osteoarthritis of the shoulder region
N0512	Arm	Localised, primary osteoarthritis of the upper arm
N0513	Arm	Localised, primary osteoarthritis of the forearm
N0514	Arm	Localised, primary osteoarthritis of the hand
N0515	Hip	Localised, primary osteoarthritis of the pelvic region and thigh
N0516	Leg	Localised, primary osteoarthritis of the lower leg
N0517	Foot	Localised, primary osteoarthritis of the ankle and foot
N0518	Unspecified	OA Localised, primary osteoarthritis of other specified site
N051B	Knee	Primary gonarthrosis, bilateral
N051C	Arm	Primary arthrosis of first carpometacarpal joints, bilateral
N051D	Arm	Localised, primary osteoarthritis of the wrist
N051E	Foot	Localised, primary osteoarthritis of toe
N051F	Arm	Localised, primary osteoarthritis of elbow
N051G	Spine	Osteoarthritis of spinal facet joint
N051z	Unspecified	OA Localised, primary osteoarthritis NOS
N052.	Unspecified	OA Localised, secondary osteoarthritis
N0521	Arm	Localised, secondary osteoarthritis of the shoulder region
N0524	Arm	Localised, secondary osteoarthritis of the hand
N0525	Hip	Localised, secondary osteoarthritis of the pelvic region and thigh
N0525	Hip	Coxae malum senilis
N0526	Leg	Localised, secondary osteoarthritis of the lower leg
N0527	Foot	Localised, secondary osteoarthritis of the ankle and foot
N0528	Unspecified	OA Localised, secondary osteoarthritis of other specified site
N052z	Unspecified	OA Localised, secondary osteoarthritis NOS
N053.	Unspecified	OA Localised osteoarthritis, unspecified
N0530	Unspecified	OA Localised osteoarthritis, unspecified, of unspecified site
N0531	Arm	Localised osteoarthritis, unspecified, of the shoulder region
N0534	Arm	Localised osteoarthritis, unspecified, of the hand
N0535	Hip	Localised osteoarthritis, unspecified, of the pelvic region and thigh
N0535	Hip	Otto's pelvis
N0535	Hip	Hip osteoarthitis NOS
N0536	Knee	Localised osteoarthritis, unspecified, of the lower leg
N0536	Knee	Patellofemoral osteoarthritis
N0537	Foot	Localised osteoarthritis, unspecified, of the ankle and foot
N0538	Unspecified	OA Localised osteoarthritis, unspecified, of other specified site
N0539	Arm	Arthrosis of first carpometacarpal joint, unspecified
N053z	Unspecified	OA Localised osteoarthritis, unspecified, NOS
N054.	Unspecified	OA Oligoarticular osteoarthritis, unspecified
N0545	Hip	Oligoarticular osteoarthritis, unspecified, of the pelvic region and thigh
N05z.	Unspecified	OA Osteoarthritis NOS
N05z.	Unspecified	OA Joint degeneration
N05z0	Unspecified	OA Osteoarthritis NOS, of unspecified site
N05z1	Arm	Osteoarthritis NOS, of shoulder region
N05z2	Arm	Osteoarthritis NOS, of the upper arm
N05z2	Arm	Elbow osteoarthritis NOS
N05z3	Arm	Osteoarthritis NOS, of the forearm
N05z3	Arm	Wrist osteoarthritis NOS
N05z4	Arm	Osteoarthritis NOS, of the hand
N05z4	Arm	Finger osteoarthritis NOS
N05z4	Arm	Thumb osteoarthritis NOS
N05z5	Hip	Osteoarthritis NOS, pelvic region/thigh
N05z5	Hip	Hip osteoarthritis NOS
N05z6	Knee	Osteoarthritis NOS, of the lower leg
N05z6	Knee	Knee osteoarthritis NOS
N05z7	Foot	Osteoarthritis NOS, of ankle and foot
N05z7	Foot	Ankle osteoarthritis NOS
N05z7	Foot	Foot osteoarthritis NOS
N05z7	Foot	Toe osteoarthritis NOS
N05z8	Unspecified	OA Osteoarthritis NOS, other specified site
N05z9	Arm	Osteoarthritis NOS, of shoulder
N05zA	Arm	Osteoarthritis NOS, of sternoclavicular joint
N05zB	Arm	Osteoarthritis NOS, of acromioclavicular joint
N05zC	Arm	Osteoarthritis NOS, of elbow
N05zE	Arm	Osteoarthritis NOS, of wrist
N05zF	Arm	Osteoarthritis NOS, of metacarpophalangeal joint
N05zG	Arm	Osteoarthritis NOS, of proximal interphalangeal joint of finger
N05zH	Arm	Osteoarthritis NOS, of distal interphalangeal joint of finger
N05zJ	Hip	Osteoarthritis NOS, of hip
N05zK	Hip	Osteoarthritis NOS, of sacro-iliac joint
N05zL	Knee	Osteoarthritis NOS, of knee
N05zN	Foot	Osteoarthritis NOS, of ankle
N05zP	Foot	Osteoarthritis NOS, of subtalar joint
N05zQ	Foot	Osteoarthritis NOS, of talonavicular joint
N05zR	Foot	Osteoarthritis NOS, of other tarsal joint
N05zS	Foot	Osteoarthritis NOS, of 1st metatarsophalangeal joint
N05zT	Foot	Osteoarthritis NOS, of lesser metatarsophalangeal joint
N05zU	Arm	Osteoarthritis NOS, of interphalangeal joint of toe
N05zz	Unspecified	OA Osteoarthritis NOS
N11..	Spine	Spondylosis and allied disorders
N11..	Spine	Arthritis of spine
N11..	Spine	Osteoarthritis of spine
N110.	Spine	Cervical spondylosis without myelopathy
N110.	Spine	Cervical spondylosis
N110.	Spine	Osteoarthritis cervical spine
N11D.	Spine	Osteoarthritis of spine
N11D0	Spine	Osteoarthritis of cervical spine
N11D1	Spine	Osteoarthritis of thoracic spine
N11D2	Spine	Osteoarthritis of lumbar spine
N11z.	Spine	Spondylosis NOS
N11z.	Spine	Osteoarthritis spine
Nyu2.	Unspecified	OA [X]Arthrosis
Nyu25	Knee	[X]Other primary gonarthrosis
Nyu25	Knee	[X] Unilateral primary gonarthrosis
Nyu2D	Unspecified	OA [X]Other specified arthrosis

## Sheet: Clinical_OA_codes_read3
read_3	joint	term_description
12I2.	Unspecified	OA FH: Osteoarthritis
14G2.	Unspecified	OA H/O: osteoarthritis
N05..	Unspecified	OA Osteoarthritis (& [allied disorders])
N05..	Unspecified	OA Osteoarthritis
N05..	Unspecified	OA Osteoarthritis and allied disorders
N050.	Unspecified	OA Generalised osteoarthritis
N050.	Unspecified	OA Polyarticular osteoarthritis
N050.	Unspecified	OA GOA - Generalised osteoarthritis
N0500	Unspecified	OA Generalised osteoarthritis of unspecified site
N0501	Arm	(Heberdens' nodes) or (Bouchards' nodes) or (generalised osteoarthritis of the hand)
N0501	Arm	Generalised osteoarthritis of the hand
N0501	Arm	Heberden's node
N0501	Arm	Bouchard's node
N0501	Arm	Heberdens' nodes
N0501	Arm	Bouchards' nodes
N0502	Unspecified	OA Generalised osteoarthritis of multiple sites
N0503	Arm	Bouchard's nodes with arthropathy
N0505	Unspecified	OA Secondary multiple arthrosis
N0506	Unspecified	OA Erosive osteoarthrosis
N0507	Arm	Heberden's nodes with arthropathy
N050z	Unspecified	OA Generalised osteoarthritis NOS
N051.	Unspecified	OA Localised, primary osteoarthritis
N0510	Unspecified	OA Localised, primary osteoarthritis of unspecified site
N0511	Arm	Localised, primary osteoarthritis of the shoulder region
N0512	Arm	Localised, primary osteoarthritis of the upper arm
N0513	Arm	Localised, primary osteoarthritis of the forearm
N0514	Arm	Localised, primary osteoarthritis of the hand
N0515	Hip	Localised, primary osteoarthritis of the pelvic region and thigh
N0516	Leg	Localised, primary osteoarthritis of the lower leg
N0517	Foot	Localised, primary osteoarthritis of the ankle and foot
N0518	Unspecified	OA Localised, primary osteoarthritis of other specified site
N0519	Hip	Primary coxarthrosis, bilateral
N051B	Knee	Primary gonarthrosis, bilateral
N051C	Arm	Primary arthrosis of first carpometacarpal joints, bilateral
N051z	Unspecified	OA Localised, primary osteoarthritis NOS
N052.	Unspecified	OA Localised, secondary osteoarthritis
N0521	Arm	Localised, secondary osteoarthritis of the shoulder region
N0524	Arm	Localised, secondary osteoarthritis of the hand
N0526	Leg	Localised, secondary osteoarthritis of the lower leg
N0527	Foot	Localised, secondary osteoarthritis of the ankle and foot
N0528	Unspecified	OA Localised, secondary osteoarthritis of other specified site
N052z	Unspecified	OA Localised, secondary osteoarthritis NOS
N053.	Unspecified	OA Localised osteoarthritis, unspecified
N0530	Unspecified	OA Localised osteoarthritis, unspecified, of unspecified site
N0531	Arm	Localised osteoarthritis, unspecified, of the shoulder region
N0532	Arm	Localised osteoarthritis, unspecified, of the upper arm
N0533	Arm	Localised osteoarthritis, unspecified, of the forearm
N0534	Arm	Localised osteoarthritis, unspecified, of the hand
N0535	Hip	(Otto's pelvis) or (hip osteoarthitis NOS) or (localised osteoarthritis, unspecified, of the pelvic region and thigh)
N0535	Hip	Localised osteoarthritis, unspecified, of the pelvic region and thigh
N0535	Hip	Otto's pelvis
N0535	Hip	Hip osteoarthitis NOS
N0536	Knee	Osteoarthritis: [localised of the lower leg, unspecified] or [patellofemoral]
N0536	Knee	Localised osteoarthritis, unspecified, of the lower leg
N0536	Knee	Patellofemoral osteoarthritis
N0537	Foot	Localised osteoarthritis, unspecified, of the ankle and foot
N0538	Unspecified	OA Localised osteoarthritis, unspecified, of other specified site
N0539	Arm	Arthrosis of first carpometacarpal joint, unspecified
N053z	Unspecified	OA Localised osteoarthritis, unspecified, NOS
N054.	Unspecified	OA Oligoarticular osteoarthritis, unspecified
N0541	Arm	Oligoarticular osteoarthritis, unspecified, of the shoulder region
N0546	Leg	Oligoarticular osteoarthritis, unspecified, of lower leg
N0547	Foot	Oligoarticular osteoarthritis, unspecified, of ankle and foot
N0549	Unspecified	OA Oligoarticular osteoarthritis, unspecified, of multiple sites
N054z	Unspecified	OA Osteoarthritis of more than one site, unspecified, NOS
N05z.	Unspecified	OA [Joint degeneration] or [osteoarthritis NOS]
N05z.	Unspecified	OA Osteoarthritis NOS
N05z.	Unspecified	OA Joint degeneration
N05z0	Unspecified	OA Osteoarthritis NOS, of unspecified site
N05z1	Arm	Osteoarthritis NOS, of shoulder region
N05z2	Arm	Osteoarthritis NOS: [of the upper arm] or [elbow]
N05z2	Arm	Osteoarthritis NOS, of the upper arm
N05z2	Arm	Elbow osteoarthritis NOS
N05z3	Arm	Osteoarthritis NOS: [of the forearm] or [wrist]
N05z3	Arm	Osteoarthritis NOS, of the forearm
N05z3	Arm	Wrist osteoarthritis NOS
N05z4	Arm	Osteoarthritis NOS: [hand] or [finger] or [thumb]
N05z4	Arm	Osteoarthritis NOS, of the hand
N05z4	Arm	Thumb osteoarthritis NOS
N05z4	Arm	Finger osteoarthritis NOS
N05z5	Hip	Osteoarthritis NOS: [pelvic region and/or thigh] or [hip]
N05z5	Hip	Osteoarthritis NOS, pelvic region/thigh
N05z5	Hip	Hip osteoarthritis NOS
N05z6	Knee	Osteoarthritis NOS: [lower leg] or [knee]
N05z6	Knee	Osteoarthritis NOS, of the lower leg
N05z6	Knee	Knee osteoarthritis NOS
N05z7	Foot	Osteoarthritis NOS: [ankle &/or foot] or [toe]
N05z7	Foot	Osteoarthritis NOS, of ankle and foot
N05z7	Foot	Toe osteoarthritis NOS
N05z7	Foot	Foot osteoarthritis NOS
N05z7	Foot	Ankle osteoarthritis NOS
N05z8	Unspecified	OA Osteoarthritis NOS, other specified site
N05z9	Arm	Osteoarthritis NOS, of shoulder
N05zA	Arm	Osteoarthritis NOS, of sternoclavicular joint
N05zB	Arm	Osteoarthritis NOS, of acromioclavicular joint
N05zC	Arm	Osteoarthritis NOS, of elbow
N05zC	Arm	Elbow osteoarthritis NOS
N05zE	Arm	Osteoarthritis NOS, of wrist
N05zE	Arm	Wrist osteoarthritis NOS
N05zF	Arm	Osteoarthritis NOS, of metacarpophalangeal joint
N05zG	Arm	Osteoarthritis NOS, of proximal interphalangeal joint of finger
N05zH	Arm	Osteoarthritis NOS, of distal interphalangeal joint of finger
N05zJ	Hip	Osteoarthritis NOS, of hip
N05zJ	Hip	Hip osteoarthritis NOS
N05zK	Hip	Osteoarthritis NOS, of sacroiliac joint
N05zL	Knee	Osteoarthritis NOS, of knee
N05zL	Knee	Knee osteoarthritis NOS
N05zM	Leg	Osteoarthritis NOS, of tibiofibular joint
N05zN	Foot	Osteoarthritis NOS, of ankle
N05zP	Foot	Osteoarthritis NOS, of subtalar joint
N05zQ	Foot	Osteoarthritis NOS, of talonavicular joint
N05zR	Foot	Osteoarthritis NOS, of other tarsal joint
N05zS	Foot	Osteoarthritis NOS, of 1st metatarsophalangeal joint
N05zT	Foot	Osteoarthritis NOS, of lesser metatarsophalangeal joint
N05zU	Arm	Osteoarthritis NOS, of interphalangeal joint of toe
N05zz	Unspecified	OA See XE1Da
N0911	Arm	Haemarthrosis of the shoulder region
N0912	Arm	Haemarthrosis of the upper arm (& [elbow])
N0912	Arm	Haemarthrosis of the upper arm
N0912	Arm	Elbow haemarthrosis
N0916	Knee	Haemarthrosis of the lower leg (& [knee])
N0916	Knee	Haemarthrosis of the lower leg
N0916	Knee	Haemarthrosis of the knee
N0919	Unspecified	OA Haemarthrosis of multiple joints
N091A	Arm	Haemarthrosis of shoulder joint
N091A	Arm	Haemarthrosis of shoulder
N091B	Arm	Haemarthrosis of sternoclavicular joint
N091D	Arm	Haemarthrosis of elbow
N091D	Arm	Elbow haemarthrosis
N091F	Arm	Haemarthrosis of wrist
N091F	Arm	Wrist haemarthrosis
N091K	Hip	Haemarthrosis of hip
N091K	Hip	Hip haemarthrosis
N091M	Knee	Haemarthrosis of knee
N091P	Foot	Haemarthrosis of the ankle
N11..	Spine	(Spondylosis and allied disorders) or (arthritis of spine) or (osteoarthritis of spine)
N11..	Spine	Spondylosis and allied disorders
N11..	Spine	Arthritis of spine
N11..	Spine	Osteoarthritis of spine
N110.	Spine	Cervical spondylosis (& [without myelopathy]) or (osteoarthritis cervical spine)
N110.	Spine	Cervical spondylosis
N110.	Spine	Cervical spondylosis without myelopathy
N110.	Spine	Osteoarthritis cervical spine
N110.	Spine	Osteoarthritis of cervical spine
N11z.	Spine	(Spondylosis NOS) or (osteoarthritis spine)
N11z.	Spine	Spondylosis NOS
N11z.	Spine	Osteoarthritis spine
Nyu2.	Unspecified	OA [X]Arthrosis
Nyu20	Unspecified	OA [X]Other polyarthrosis
Nyu29	Arm	[X]Other primary arthrosis of first carpometacarpal joint
Nyu2D	Unspecified	OA [X]Other specified arthrosis
X702z	Foot	Toe osteoarthritis NOS
X7030	Foot	Foot osteoarthritis NOS
X7031	Foot	Ankle osteoarthritis NOS
X7034	Arm	Thumb osteoarthritis NOS
X7035	Arm	Finger osteoarthritis NOS
X7038	Unspecified	OA Idiopathic osteoarthritis
X7038	Unspecified	OA Primary osteoarthritis
X7038	Unspecified	OA PGOA - Primary generalised osteoarthritis
X7038	Unspecified	OA Primary generalised osteoarthritis
X7038	Unspecified	OA Primary generalised osteoarthrosis
X7039	Spine	Spondylosis
X7039	Spine	OA - Osteoarthritis of the spine
X7039	Spine	OA - Osteoarthritis of spine
X7039	Spine	Osteoarthritis of spine
X703A	Spine	Osteoarthritis of spinal facet joint
X703B	Arm	Osteoarthritis of shoulder joint
X703B	Arm	Osteoarthritis of shoulder
X703B	Arm	OA - Osteoarthritis of shoulder
X703B	Arm	Osteoarthritis of glenohumeral joint
X703C	Arm	Osteoarthritis of acromioclavicular joint
X703C	Arm	OA - Osteoarthritis of acromioclavicular joint
X703D	Arm	Osteoarthritis of elbow
X703D	Arm	OA - Osteoarthritis of elbow
X703E	Arm	Osteoarthritis of wrist
X703E	Arm	OA - Osteoarthritis of wrist
X703F	Arm	Osteoarthritis of first carpometacarpal joint
X703G	Arm	Osteoarthritis of finger joint
X703G	Arm	OA - Osteoarthritis of joint of finger
X703H	Arm	Osteoarthritis of distal interphalangeal joint
X703I	Arm	Osteoarthritis of proximal interphalangeal joint
X703J	Arm	Osteoarthritis of metacarpophalangeal joint of finger
X703K	Hip	Osteoarthritis of hip
X703K	Hip	OA - Osteoarthritis of hip
X703L	Knee	Osteoarthritis of knee
X703L	Knee	OA - Osteoarthritis of knee
X703M	Foot	Osteoarthritis of ankle
X703M	Foot	OA - Osteoarthritis of ankle
X703N	Foot	Osteoarthritis of subtalar joint
X703N	Foot	OA - Osteoarthritis of subtalar joint
X703O	Foot	Osteoarthritis of first metatarsalphalangeal joint
X703O	Foot	OA - Osteoarthritis of first metatarsalphalangeal joint
X703P	Foot	Osteoarthritis of toe joint
X703P	Foot	OA - Osteoarthritis of toe joint
X703Q	Unspecified	OA Secondary osteoarthritis
X703j	Spine	Cervical spondylosis
X703j	Spine	Cervical spondylitis
X703j	Spine	CS - Cervical spondylosis
X703j	Spine	Cervical osteoarthritis
X703j	Spine	Cervical spine degeneration
X703j	Spine	Osteoarthritis of cervical spine
X703k	Spine	Lumbar spondylosis
X703k	Spine	Osteoarthritis of lumbar spine
X7041	Unspecified	OA Localised osteoarthritis
X70Cw	Spine	Thoracic spondylosis
X70Cw	Spine	Osteoarthritis of thoracic spine
X70Cy	Spine	Degenerative arthropathy of spinal facet joint
X70Cy	Spine	OA - Apophyseal osteoarthritis
XE1DV	Unspecified	OA Osteoarthritis
XE1DV	Unspecified	OA OA - Osteoarthritis
XE1DV	Unspecified	OA Osteoarthrosis
XE1DV	Unspecified	OA OA - Osteoarthrosis
XE1DV	Unspecified	OA Degenerative arthritis
XE1DW	Arm	Generalised osteoarthritis of the hand
XE1DX	Hip	Localised, secondary osteoarthritis of the pelvic region and thigh
XE1DY	Hip	Localised osteoarthritis, unspecified, of the pelvic region and thigh
XE1DZ	Leg	Localised osteoarthritis, unspecified, of the lower leg
XE1Da	Unspecified	OA Osteoarthritis NOS
XE1Db	Arm	Osteoarthritis NOS, of the upper arm
XE1Dc	Arm	Osteoarthritis NOS, of the forearm
XE1Dd	Arm	Osteoarthritis NOS, of the hand
XE1De	Hip	Osteoarthritis NOS, pelvic region/thigh
XE1Df	Leg	Osteoarthritis NOS, of the lower leg
XE1Dg	Foot	Osteoarthritis NOS, of ankle and foot
XE1ES	Arm	Haemarthrosis of the upper arm
XE1EU	Hip	Haemarthrosis of the pelvic region and thigh
XE1EV	Leg	Haemarthrosis of the lower leg
XE1EW	Foot	Haemarthrosis of the ankle and foot
XE1Ey	Spine	Spondylosis NOS
XE1Ey	Spine	Osteoarthritis of spine NOS
XE1GT	Knee	[X]Other primary gonarthrosis
XE1GU	Knee	[X]Other secondary gonarthrosis
XE1Gg	Unspecified	OA (Arthritis/arthrosis) or (arthropathy) or (joint disorders)
XE1Gg	Unspecified	OA Arthritis/arthrosis
XE1Gg	Unspecified	OA Arthropathy
XE1Gg	Unspecified	OA Joint disorders
XE1Gm	Unspecified	OA Osteoarthritis -multiple joint
XE1Gq	Unspecified	OA (Arthropathy NOS) or (arthrosis) or (Charcot's joint) or (Otto's pelvis) or (polyarthritis NOS)
XE1Gq	Unspecified	OA Arthropathy NOS
XE1Gq	Unspecified	OA Charcot's joint
XE1Gq	Unspecified	OA Otto's pelvis
XE1Gq	Unspecified	OA Arthrosis
XE1Gq	Unspecified	OA Polyarthritis NOS
XE1HM	Spine	(Spondyloses: [cervical] or [lumbar] or [sacral]) or (arthritis - spine) or (osteoarthritis - spine)
XE1HM	Spine	Cervical spondylosis
XE1HM	Spine	Lumbar spondylosis
XE1HM	Spine	Arthritis of spine
XE1HM	Spine	Osteoarthritis of spine
XE1HM	Spine	Degeneration of lumbar spine
XE1HM	Spine	Sacral spondylosis
XE1HM	Spine	Spondyloses
XE1HM	Spine	Arthritis - spine
XE1HM	Spine	Osteoarthritis - spine
XM0u9	Unspecified	OA Arthritis/arthrosis
XM1NQ	Arm	Osteoarthritis of metacarpophalangeal joint
Xa3gQ	Arm	Osteoarthritis - hand joint
Xa3gR	Foot	Osteoarthritis - ankle/foot
Xa3gS	Unspecified	OA Osteoarthritis - other joint
XaBmY	Foot	Osteoarthritis of foot joint
XaEGd	Arm	Localised, primary osteoarthritis of the wrist
XaEGe	Foot	Localised, primary osteoarthritis of toe
XaEGf	Arm	Localised, primary osteoarthritis of elbow
XaIna	Unspecified	OA Exacerbation of osteoarthritis
XaYQD	Knee	Patellofemoral osteoarthritis

## Sheet: Clinical_OA_codes_ICD9
ICD-9	joint
71535	Hip
71538	Unspecified
7151	Unspecified
7159	Unspecified
71536	Leg
71537	Foot
7152	Unspecified
71526	Leg
71516	Leg
71531	Arm
71534	Arm
71527	Foot
71515	Hip
71533	Arm
71525	Hip
7158	Unspecified
71539	Unspecified
71514	Arm

## Sheet: Clinical_OA_codes_ICD10
ICD-10	joint
M179	Knee
M169	Hip
M199	Unspecified
M167	Hip
M161	Hip
M171	Knee
M170	Knee
M160	Hip
M1999	Unspecified
M159	Unspecified
M1989	Unspecified
M1997	Foot
M190	Unspecified
M1909	Unspecified
M1994	Arm
M1991	Arm
M1907	Foot
M1993	Arm
M1990	Unspecified
M1992	Arm
M1998	Unspecified
M175	Knee
M189	Arm
M1996	Leg
M162	Hip
M1904	Arm
M180	Arm
M1901	Arm
M150	Unspecified
M163	Hip
M1995	Hip
M198	Unspecified
M181	Arm
M151	Arm
M152	Arm
M1924	Arm
M1900	Unspecified
M1903	Arm
M185	Arm
M1927	Foot
M166	Hip
M158	Unspecified
M192	Unspecified
M174	Knee
M1981	Arm
M1902	Arm
M1985	Hip
M1906	Leg
M1986	Leg
M153	Unspecified
M1921	Arm
M1923	Arm
M154	Unspecified
M1908	Unspecified
M1905	Hip
M1987	Foot
M1926	Leg
M1920	Unspecified
M1984	Arm
M1500	Unspecified
M1988	Unspecified
M1983	Arm
M1980	Unspecified
M1929	Unspecified
M1599	Unspecified
M1922	Arm
M1925	Hip
