# Supplementary material for: Data-driven identification of predictive risk biomarkers for subgroups of osteoarthritis using interpretable machine learning
Source: Nat Commun. 2024 Apr 1;15:2817. doi: 10.1038/s41467-024-46663-4 (PMC10985086; doi:10.1038/s41467-024-46663-4)
Supplement: Supplementary file 5 — Supplementary Data 2 [file 41467_2024_46663_MOESM5_ESM.xlsx]

## Sheet: Description
Supplementary Data 2
Sheet	Columns
missing_data	Variable: Variable name of features included in Clin model % missing data: % missing data across features included in Clin model

## Sheet: missing_data
Variable	% missing data
Sex	0
ethnicity.european_unrelated	0
ethnicity.other	0
Age	0
Corticosteroids_value_pre_1yrs	0
Corticosteroids_value_pre_2yrs	0
Corticosteroids_value_pre_3yrs	0
Corticosteroids_value_pre_4yrs	0
Corticosteroids_value_pre_5yrs	0
NSAIDs_value_pre_1yrs	0
NSAIDs_value_pre_2yrs	0
NSAIDs_value_pre_3yrs	0
NSAIDs_value_pre_4yrs	0
NSAIDs_value_pre_5yrs	0
Flat_maisonette_apartment	0.09
House_bungalow	0.09
Own_mortgage	0.09
Own_outright	0.09
Rent_from_authority_council_association	0.09
A_levels	0.09
College_University_degree	0.09
CSEs	0.09
NVQ_or_HND_or_HNC	0.09
O_levels_GCSEs	0.09
Other_professional_qualifications	0.09
Paid_employment_self_employed	0.09
Retired	0.09
Car	0.09
Public_transport	0.09
Walk	0.09
Townsend_deprivation_index_at_recruitment.0.0	0.15
alcohol_intake	0.2
Waist_circumference_0	0.34
Hip_circumference_0	0.35
BMI	0.57
Hand_grip_strength_.right.	0.58
health_rating	0.64
Hand_grip_strength_.left.	0.65
Number_in_household	0.77
walk_pace	0.8
Number_of_vehicles_in_household	0.84
Whole_body_ratio_FM_FFM	2.06
Leg_Left_ratio_FM_FFM	2.06
Leg_Right_ratio_FM_FFM	2.06
Arm_Left_ratio_FM_FFM	2.06
Arm_Right_ratio_FM_FFM	2.06
Trunk_ratio_FM_FFM	2.06
Creatinine_urine	3.18
Sodium	3.37
Potassium	3.38
moderate_activity	5.26
Alkaline_phosphatase	5.95
Cholesterol	5.95
Cystatin_C	5.96
Alanine_aminotransferase	5.98
Creatinine_blood	6
Gamma_glutamyltransferase	6
Urea	6.02
Triglycerides	6.03
Urate	6.07
LDL_direct	6.11
C_reactive_protein	6.15
Aspartate_aminotransferase	6.26
Total_bilirubin	6.35
Apolipoprotein_B	6.38
IGF_1	6.43
Glycated_haemoglobin_HbA1c	6.49
Vitamin_D	10.5
Albumin	14.41
Calcium	14.42
HDL_cholesterol	14.44
Glucose	14.5
Total_protein	14.51
Phosphate	14.55
Apolipoprotein_A	14.89
Average_total_household_income_before_tax	14.99
SHBG	15.16
Testosterone	15.33
Direct_bilirubin	20.62
Lipoprotein_A	25.25
Age_completed_full_time_education	32.93
Job_night_shift	43.65
Job_walking_standing	43.67
Job_heavy_manual_physical	43.69
Job_shift	43.7
Features with >50% missing data were excluded from the Clin model
