# Supplementary material for: Data-driven identification of predictive risk biomarkers for subgroups of osteoarthritis using interpretable machine learning
Source: Nat Commun. 2024 Apr 1;15:2817. doi: 10.1038/s41467-024-46663-4 (PMC10985086; doi:10.1038/s41467-024-46663-4)
Supplement: Supplementary file 6 — Supplementary Data 3 [file 41467_2024_46663_MOESM6_ESM.xlsx]

## Sheet: Description
Supplementary Data 3
Sheet	Columns
Cluster_sample_size	cluster: Cluster number sample_set: OA case, controls or both olink: Number of samples in the given sample set and cluster with Olink proteomics data no_olink: Number of samples in the given sample set and cluster without Olink proteomics data total: Total number of samples in the given sample set and cluster
DE_all_samples	Differential expression (all samples) cluster: Cluster number gene: Gene name avg_log2FC: log-2 fold change p_val: p-value p_val_adj: Bonferonni-corrected p-value
DE_cases_only	Differential expression (cases only) cluster: Cluster number gene: Gene name avg_log2FC: log-2 fold change p_val: p-value p_val_adj: Bonferonni-corrected p-value
DE_controls_only	Differential expression (controls only) cluster: Cluster number gene: Gene name avg_log2FC: log-2 fold change p_val: p-value p_val_adj: Bonferonni-corrected p-value

## Sheet: Cluster_sample_size
cluster	sample_subset	no_olink	olink	total
0	Controls	1660	191	1851
0	OA Cases	4151	422	4573
0	AllSamples	5811	613	6424
1	Controls	1934	199	2133
1	OA Cases	2146	221	2367
1	AllSamples	4080	420	4500
2	Controls	2753	292	3045
2	OA Cases	663	72	735
2	AllSamples	3416	364	3780
3	Controls	2019	200	2219
3	OA Cases	1382	124	1506
3	AllSamples	3401	324	3725
4	Controls	2093	210	2303
4	OA Cases	956	96	1052
4	AllSamples	3049	306	3355
5	Controls	1134	125	1259
5	OA Cases	1522	161	1683
5	AllSamples	2656	286	2942
6	Controls	1585	167	1752
6	OA Cases	1045	106	1151
6	AllSamples	2630	273	2903
7	Controls	1247	124	1371
7	OA Cases	689	73	762
7	AllSamples	1936	197	2133
8	Controls	876	79	955
8	OA Cases	953	94	1047
8	AllSamples	1829	173	2002
9	Controls	777	85	862
9	OA Cases	1017	92	1109
9	AllSamples	1794	177	1971
10	Controls	590	72	662
10	OA Cases	922	98	1020
10	AllSamples	1512	170	1682
11	Controls	370	44	414
11	OA Cases	1009	92	1101
11	AllSamples	1379	136	1515
12	Controls	175	11	186
12	OA Cases	736	55	791
12	AllSamples	911	66	977
13	Controls	223	17	240
13	OA Cases	206	17	223
13	AllSamples	429	34	463

## Sheet: DE_all_samples
cluster	gene	log2FC	p_val	p_val_adj
4	GDF15	-0.305875	1.51054e-36	2.13893e-33
4	HAVCR1	-0.534251	1.09097e-23	1.54481e-20
4	TNFRSF10B	-0.217004	3.85997e-22	5.46572e-19
4	SCARB2	-0.22244	7.40186e-22	1.0481e-18
4	CDCP1	-0.308125	1.0717e-21	1.51753e-18
4	EDA2R	-0.242466	6.17618e-21	8.74547e-18
4	IGFBP4	-0.294491	3.42603e-20	4.85126e-17
4	COLEC12	-0.175128	1.90632e-18	2.69935e-15
4	WFDC2	-0.213868	2.8141e-18	3.98477e-15
4	CST3	-0.210703	3.52501e-18	4.99141e-15
4	TNFRSF11B	-0.202731	3.74946e-18	5.30924e-15
4	CCDC80	-0.192468	4.57954e-18	6.48463e-15
4	CHRDL1	-0.140236	5.3982e-18	7.64385e-15
4	EFEMP1	-0.13798	1.23924e-17	1.75477e-14
4	PGF	-0.148124	1.46218e-17	2.07044e-14
4	FABP4	-0.414353	1.73062e-17	2.45056e-14
4	TNFRSF1A	-0.189047	2.08682e-17	2.95493e-14
4	CSF1	-0.260495	3.60599e-17	5.10608e-14
4	LGALS9	-0.205286	3.69017e-17	5.22528e-14
4	TNFRSF9	-0.218452	5.89058e-17	8.34107e-14
4	TNFRSF1B	-0.217377	6.5917e-17	9.33385e-14
4	CDH2	-0.194261	7.72169e-17	1.09339e-13
4	FAS	-0.255209	1.07629e-16	1.52403e-13
4	LGALS4	-0.254586	1.23088e-16	1.74293e-13
4	ADM	-0.119124	2.42095e-16	3.42806e-13
4	LTBP2	-0.166346	2.4293e-16	3.43989e-13
4	FSTL3	-0.202489	4.26699e-16	6.04206e-13
4	CD302	-0.138986	5.82282e-16	8.24511e-13
4	NEFL	-0.209109	8.34715e-16	1.18196e-12
4	FGFR2	-0.151954	8.8743e-16	1.2566e-12
4	EPHA2	-0.191217	1.10411e-15	1.56341e-12
4	CXCL9	-0.31279	1.31865e-15	1.86721e-12
4	ACTA2	-0.18084	1.82304e-15	2.58143e-12
4	COL18A1	-0.14542	2.00136e-15	2.83392e-12
4	LAIR1	-0.210162	2.64913e-15	3.75117e-12
4	CD74	-0.239911	2.78556e-15	3.94436e-12
4	HSPB6	-0.278321	3.1481e-15	4.45771e-12
4	SMOC1	-0.196497	4.04315e-15	5.7251e-12
4	CCL18	-0.494354	6.14742e-15	8.70474e-12
4	DPT	-0.152745	1.02474e-14	1.45103e-11
4	CDHR2	-0.653017	1.49193e-14	2.11258e-11
4	VSIG4	-0.261524	1.60831e-14	2.27737e-11
4	TGFBR2	-0.190864	2.02817e-14	2.87188e-11
4	MERTK	-0.10704	2.10599e-14	2.98208e-11
4	HNMT	-0.269803	2.44265e-14	3.4588e-11
4	TNFRSF10A	-0.21905	2.63233e-14	3.72738e-11
4	CTSV	0.403272	2.67586e-14	3.78902e-11
4	SCARA5	-0.170476	3.14293e-14	4.45039e-11
4	TREM2	-0.229006	3.53022e-14	4.99879e-11
4	NPDC1	-0.121123	5.15259e-14	7.29607e-11
4	CD300E	-0.233774	8.93289e-14	1.2649e-10
4	GFRA1	-0.164089	9.47e-14	1.34095e-10
4	CCN3	-0.190108	1.00081e-13	1.41714e-10
4	ACVRL1	-0.131432	1.09128e-13	1.54526e-10
4	FABP1	-0.615388	1.27917e-13	1.8113e-10
4	WNT9A	-0.119726	1.71221e-13	2.42449e-10
4	IL18BP	-0.170896	1.80008e-13	2.54891e-10
4	COL6A3	-0.213313	1.90492e-13	2.69736e-10
4	SCARF2	-0.121198	2.02193e-13	2.86305e-10
4	MSR1	-0.217366	2.16101e-13	3.05998e-10
4	OGN	-0.185187	2.63186e-13	3.72671e-10
4	HAVCR2	-0.187618	3.27676e-13	4.63989e-10
4	ADGRG1	-0.315048	3.65631e-13	5.17733e-10
4	IL17D	-0.126878	3.76131e-13	5.32602e-10
4	KLRD1	-0.256322	6.13134e-13	8.68197e-10
4	PIK3IP1	-0.121679	6.62999e-13	9.38806e-10
4	ICAM1	-0.170672	7.68742e-13	1.08854e-09
4	CTSS	-0.134466	8.20591e-13	1.16196e-09
4	NFASC	-0.166123	9.92803e-13	1.40581e-09
4	KRT18	-0.404634	1.10459e-12	1.5641e-09
4	LAMP3	-0.337718	1.41299e-12	2.0008e-09
4	CXCL17	-0.167036	1.76228e-12	2.49539e-09
4	EFNA4	-0.149173	1.90657e-12	2.6997e-09
4	TNFRSF12A	-0.220013	1.91054e-12	2.70532e-09
4	TNF	-0.14193	2.33134e-12	3.30118e-09
4	IL10RB	-0.153326	2.49681e-12	3.53549e-09
4	TNFRSF11A	-0.178445	2.61036e-12	3.69627e-09
4	MMP12	-0.312863	3.18743e-12	4.5134e-09
4	SEMA3F	-0.130344	3.5242e-12	4.99027e-09
4	RARRES2	-0.252753	4.95248e-12	7.01271e-09
4	FAM3C	-0.143641	5.77113e-12	8.17192e-09
4	ASGR1	-0.16103	6.66782e-12	9.44163e-09
4	TFF2	-0.281569	8.75034e-12	1.23905e-08
4	PLAUR	-0.119365	8.76808e-12	1.24156e-08
4	HGF	-0.156888	9.10306e-12	1.28899e-08
4	DLL1	-0.14853	9.10839e-12	1.28975e-08
4	IGF2R	-0.129877	9.65003e-12	1.36644e-08
4	LRP11	-0.193276	1.95897e-11	2.7739e-08
4	SFRP1	-0.216951	3.39316e-11	4.80472e-08
4	EFNA1	-0.12861	3.65588e-11	5.17673e-08
4	SNCG	-0.383896	3.98253e-11	5.63927e-08
4	PAMR1	-0.157384	4.33088e-11	6.13253e-08
4	PTN	-0.21047	5.35738e-11	7.58605e-08
4	GFAP	-0.230036	5.5807e-11	7.90228e-08
4	GSTA1	-0.575473	5.96498e-11	8.44641e-08
4	PLAT	-0.161866	6.91009e-11	9.78469e-08
4	ITGA5	-0.122287	6.95956e-11	9.85474e-08
4	CD59	-0.104462	7.71687e-11	1.09271e-07
4	DSC2	-0.152422	8.59411e-11	1.21693e-07
4	SIGLEC7	-0.139813	8.81238e-11	1.24783e-07
4	HSPG2	-0.12154	9.39014e-11	1.32964e-07
4	IGSF3	-0.212447	1.60786e-10	2.27673e-07
4	CA14	0.152116	1.67983e-10	2.37863e-07
4	IL18R1	-0.200875	1.72968e-10	2.44923e-07
4	CD83	-0.161847	1.77226e-10	2.50952e-07
4	TFF1	-0.343776	1.85467e-10	2.62621e-07
4	IL6	-0.759619	1.92733e-10	2.7291e-07
4	RBP5	-0.236497	2.22664e-10	3.15292e-07
4	CTSL	-0.112694	2.39233e-10	3.38753e-07
4	CDH1	-0.185665	2.61998e-10	3.70989e-07
4	AGRN	-0.174219	3.15463e-10	4.46695e-07
4	ADA2	-0.190436	3.76891e-10	5.33677e-07
4	CTSD	-0.232587	4.18416e-10	5.92478e-07
4	IL1RN	-0.774338	5.24814e-10	7.43136e-07
4	COL9A1	-0.435855	5.29272e-10	7.49449e-07
4	AMBP	-0.100526	5.6498e-10	8.00012e-07
4	FURIN	-0.180976	6.65911e-10	9.42929e-07
4	CRIM1	-0.0750352	6.87318e-10	9.73242e-07
4	LAYN	-0.119858	7.4646e-10	1.05699e-06
4	SORCS2	-0.108027	1.05861e-09	1.499e-06
4	PLXNB2	-0.115438	1.08932e-09	1.54247e-06
4	IGFBPL1	-0.152029	1.10749e-09	1.5682e-06
4	MLN	-0.210319	1.11836e-09	1.5836e-06
4	CCL25	-0.259328	1.26789e-09	1.79534e-06
4	GZMA	-0.1612	1.33687e-09	1.89301e-06
4	TFPI	-0.133069	1.47598e-09	2.08999e-06
4	CTSO	-0.16812	1.51632e-09	2.1471e-06
4	TINAGL1	-0.0876443	2.35402e-09	3.33329e-06
4	HLA-E	-0.129551	2.37574e-09	3.36405e-06
4	CRHBP	-0.134759	2.42661e-09	3.43609e-06
4	REG4	-0.243453	2.55123e-09	3.61255e-06
4	PRSS8	-0.213787	2.6755e-09	3.78851e-06
4	LGALS1	-0.13044	2.9569e-09	4.18697e-06
4	ACE2	-0.233554	3.17241e-09	4.49214e-06
4	RSPO3	-0.0893371	3.81865e-09	5.40721e-06
4	CKAP4	-0.118977	4.05228e-09	5.73803e-06
4	LGALS3	-0.114602	4.46982e-09	6.32926e-06
4	ANG	-0.221971	4.77617e-09	6.76306e-06
4	GRN	-0.123683	5.5965e-09	7.92464e-06
4	TNFRSF6B	-0.364866	6.32196e-09	8.95189e-06
4	BTN2A1	-0.105044	6.39065e-09	9.04916e-06
4	SPON1	-0.132128	6.99995e-09	9.91193e-06
4	IGFBP7	-0.112626	7.27229e-09	1.02976e-05
4	TFPI2	-0.186153	7.61261e-09	1.07795e-05
4	REN	-0.471276	7.64963e-09	1.08319e-05
4	VCAM1	-0.117353	8.12095e-09	1.14993e-05
4	TNFSF13	-0.0884993	9.90194e-09	1.40211e-05
4	FLT3LG	-0.122831	1.08335e-08	1.53403e-05
4	DCTPP1	-0.112247	1.11968e-08	1.58546e-05
4	DSG4	0.212665	1.14138e-08	1.61619e-05
4	TNFRSF4	-0.138171	1.2261e-08	1.73615e-05
4	NRP2	-0.108155	1.30821e-08	1.85243e-05
4	RELT	-0.134787	1.3523e-08	1.91485e-05
4	THBD	-0.108102	1.37267e-08	1.9437e-05
4	LILRB4	-0.100189	1.74327e-08	2.46846e-05
4	REG3A	-0.243763	1.87608e-08	2.65653e-05
4	TNFRSF14	-0.0976464	1.90647e-08	2.69956e-05
4	CCL11	-0.139174	1.96863e-08	2.78758e-05
4	PCOLCE	-0.186047	2.0652e-08	2.92432e-05
4	TIMP1	-0.0986361	2.17528e-08	3.0802e-05
4	KRT19	-0.254648	2.3941e-08	3.39005e-05
4	DCBLD2	-0.11497	2.45836e-08	3.48104e-05
4	LILRA5	-0.182448	3.11838e-08	4.41562e-05
4	ACY1	-0.151391	3.17964e-08	4.50237e-05
4	OBP2B	0.246866	3.24571e-08	4.59593e-05
4	CCL15	-0.299899	3.39606e-08	4.80882e-05
4	CCN5	-0.119978	4.11018e-08	5.82001e-05
4	NECTIN2	-0.105456	4.13632e-08	5.85703e-05
4	F9	-0.0879303	4.44086e-08	6.28825e-05
4	CEACAM5	-0.321531	5.31747e-08	7.52953e-05
4	CLMP	-0.104105	5.37492e-08	7.61088e-05
4	PRELP	-0.0950462	5.68678e-08	8.05248e-05
4	ADH4	-0.446534	6.12965e-08	8.67958e-05
4	MARCO	-0.114918	6.48729e-08	9.186e-05
4	SIGLEC1	-0.216812	7.30504e-08	0.000103439
4	GSTA3	-0.441419	7.39493e-08	0.000104712
4	CD4	-0.0997833	7.73037e-08	0.000109462
4	FABP9	0.220871	7.856e-08	0.000111241
4	GPR37	-0.170238	8.58364e-08	0.000121544
4	CRTAM	-0.205276	8.58682e-08	0.000121589
4	SIGLEC10	-0.117312	9.94699e-08	0.000140849
4	SEMA7A	-0.0979708	1.01557e-07	0.000143805
4	SLAMF8	-0.23369	1.19205e-07	0.000168795
4	IL6ST	-0.0738434	1.20013e-07	0.000169939
4	LDLR	-0.196213	1.2521e-07	0.000177297
4	LTBP3	-0.203504	1.34892e-07	0.000191007
4	CD163	-0.173391	1.35821e-07	0.000192322
4	GUSB	-0.296265	1.51683e-07	0.000214784
4	ULBP2	-0.126943	1.57184e-07	0.000222573
4	IL2RA	-0.150192	1.78551e-07	0.000252828
4	CD79B	-0.141296	1.79807e-07	0.000254607
4	GAL	0.279774	2.01589e-07	0.00028545
4	CTSZ	-0.153356	2.11704e-07	0.000299773
4	PTGDS	-0.109582	2.20706e-07	0.00031252
4	STC1	-0.185659	2.33092e-07	0.000330059
4	PON3	0.0800049	2.42274e-07	0.00034306
4	CCL21	-0.11348	2.42492e-07	0.000343368
4	NCS1	-0.117161	2.48646e-07	0.000352083
4	IL4R	-0.0908961	2.79517e-07	0.000395797
4	PRCP	-0.156185	2.79636e-07	0.000395964
4	JAM2	-0.0979105	2.92202e-07	0.000413759
4	CD28	-0.131542	3.09876e-07	0.000438784
4	CHI3L1	-0.305934	3.18854e-07	0.000451497
4	ADGRE5	-0.118217	3.4461e-07	0.000487968
4	PILRA	-0.157082	3.54254e-07	0.000501624
4	MUC13	-0.205546	4.05613e-07	0.000574348
4	ERBB2	-0.107993	4.23537e-07	0.000599728
4	KIT	0.145978	4.25146e-07	0.000602007
4	CD27	-0.155611	4.2833e-07	0.000606516
4	ISM1	-0.108761	4.82914e-07	0.000683807
4	NBL1	-0.0934445	4.83113e-07	0.000684088
4	BST2	-0.183238	5.07283e-07	0.000718312
4	DTX3	-0.0827788	5.36098e-07	0.000759114
4	CD46	-0.0859643	5.40324e-07	0.000765098
4	ADAMTS16	-0.10061	5.63938e-07	0.000798537
4	LTBR	-0.102683	6.05675e-07	0.000857636
4	PIGR	-0.123748	6.50296e-07	0.000920819
4	SSC5D	-0.149121	6.69537e-07	0.000948065
4	DCN	-0.134338	7.08812e-07	0.00100368
4	IL15RA	-0.132852	7.9916e-07	0.00113161
4	VMO1	-0.315506	8.28667e-07	0.00117339
4	ADGRE2	-0.106133	9.08313e-07	0.00128617
4	INHBC	-0.246276	9.91797e-07	0.00140438
4	ALCAM	-0.0630338	1.01198e-06	0.00143297
4	EPS8L2	-0.100285	1.01352e-06	0.00143515
4	IGF1R	-0.0685463	1.02176e-06	0.00144681
4	NOMO1	-0.117047	1.02549e-06	0.00145209
4	CLEC14A	-0.111204	1.17628e-06	0.00166562
4	CXCL14	-0.129585	1.2104e-06	0.00171393
4	GGT1	-0.21128	1.3234e-06	0.00187393
4	C1QTNF1	-0.0921244	1.35551e-06	0.0019194
4	CCL27	-0.31857	1.37559e-06	0.00194783
4	KLK4	-0.257645	1.4062e-06	0.00199119
4	GCNT1	-0.103413	1.42885e-06	0.00202325
4	PCDH1	-0.0657026	1.44186e-06	0.00204167
4	GOLM2	-0.0770103	1.51015e-06	0.00213838
4	LILRA2	-0.12205	1.72133e-06	0.0024374
4	ANGPTL4	-0.149421	1.77402e-06	0.00251201
4	TGFB1	-0.0809454	1.84844e-06	0.00261739
4	VCAN	-0.0924395	1.86767e-06	0.00264462
4	IGFBP6	-0.108275	1.89654e-06	0.0026855
4	IGSF8	-0.0734867	2.10565e-06	0.0029816
4	HYAL1	-0.0856992	2.26951e-06	0.00321362
4	B4GALT1	-0.0936805	2.39629e-06	0.00339314
4	C4BPB	-0.110814	2.41711e-06	0.00342262
4	SPON2	-0.113252	2.65224e-06	0.00375558
4	CCN1	-0.372486	3.0099e-06	0.00426202
4	COMP	-0.113158	3.03085e-06	0.00429169
4	CD300C	-0.107588	3.04299e-06	0.00430888
4	CST6	0.119559	3.05629e-06	0.0043277
4	DKK3	-0.0994794	3.16562e-06	0.00448252
4	TNFSF13B	-0.090899	3.18312e-06	0.0045073
4	GUCA2A	-0.0945453	3.20239e-06	0.00453458
4	TNFRSF21	-0.0907525	3.43712e-06	0.00486696
4	CCL7	-0.253696	4.1987e-06	0.00594536
4	RNASET2	-0.0846363	4.26521e-06	0.00603954
4	FCER2	-0.191074	4.2846e-06	0.00606699
4	CALCA	-0.285589	4.47179e-06	0.00633205
4	PDCD1	-0.140111	4.66691e-06	0.00660834
4	SPP1	-0.113691	5.06511e-06	0.00717219
4	MSLN	-0.184824	5.18145e-06	0.00733694
4	TNFRSF19	-0.101252	5.32535e-06	0.00754069
4	CPM	-0.123671	5.5958e-06	0.00792366
4	CDH15	-0.226164	6.20383e-06	0.00878463
4	F3	-0.0960568	6.65133e-06	0.00941828
4	CANT1	-0.0598978	6.74861e-06	0.00955604
4	SORT1	-0.10212	7.03869e-06	0.00996679
4	NTRK2	-0.0928842	7.21649e-06	0.0102186
4	CCL16	-0.349085	7.24566e-06	0.0102599
4	MYOC	-0.171544	7.26797e-06	0.0102914
4	SPINK1	-0.121724	7.51025e-06	0.0106345
4	CRIP2	-0.116619	7.71105e-06	0.0109188
4	VWA1	-0.178397	7.72826e-06	0.0109432
4	BSG	-0.0825867	7.92178e-06	0.0112172
4	TIMP4	-0.11379	8.20129e-06	0.011613
4	ST6GAL1	-0.125428	8.78663e-06	0.0124419
4	TNFRSF8	-0.131852	9.07329e-06	0.0128478
4	ACP5	-0.103921	9.45648e-06	0.0133904
4	LILRB2	-0.120732	9.61823e-06	0.0136194
4	KYNU	-0.0775949	9.86007e-06	0.0139619
4	DLK1	-0.175659	9.87697e-06	0.0139858
4	DCXR	-0.119715	1.01978e-05	0.0144401
4	CD38	-0.091184	1.07446e-05	0.0152143
4	EGFL7	-0.0699655	1.0767e-05	0.015246
4	TSPAN1	-0.188878	1.11005e-05	0.0157183
4	TNFRSF13B	-0.124912	1.19996e-05	0.0169915
4	CGREF1	-0.138471	1.29969e-05	0.0184036
4	IL13RA1	-0.0924242	1.32275e-05	0.0187302
4	CD70	-0.142882	1.35598e-05	0.0192007
4	FST	-0.128147	1.49264e-05	0.0211357
4	KLRB1	-0.113039	1.50225e-05	0.0212718
4	GPNMB	-0.0925027	1.59744e-05	0.0226197
4	ROBO1	-0.0800071	1.78239e-05	0.0252387
4	AXL	-0.10543	1.82231e-05	0.0258039
4	NOS3	-0.124322	1.97173e-05	0.0279197
4	CCL14	-0.114452	1.9856e-05	0.0281161
4	CES1	-0.235332	2.08931e-05	0.0295846
4	PILRB	-0.181547	2.20464e-05	0.0312177
4	TAFA5	-0.087286	2.35742e-05	0.033381
4	FCRL6	-0.217086	2.4843e-05	0.0351777
4	PHOSPHO1	-0.102497	2.58975e-05	0.0366708
4	IL18	-0.320588	2.76004e-05	0.0390822
4	ODAM	0.183672	2.78508e-05	0.0394368
4	VEGFA	-0.116791	2.83173e-05	0.0400973
4	ANGPTL3	-0.0977482	3.08678e-05	0.0437088
4	CA6	0.217002	3.11718e-05	0.0441393
4	SIRPB1	-0.148828	3.13385e-05	0.0443754
4	MCAM	-0.0902413	3.14989e-05	0.0446024
4	SPINK6	-0.258486	3.26036e-05	0.0461667
4	CCL23	-0.167858	3.3609e-05	0.0475903
4	RBP2	-0.215317	3.44478e-05	0.048778
4	MSMB	-1.51024	3.48989e-05	0.0494169
4	SMAD5	-0.0689793	3.49741e-05	0.0495233
4	CD55	-0.0723346	3.5964e-05	0.050925
4	TFF3	-0.10988	3.73882e-05	0.0529417
4	PDGFRA	-0.0961805	3.79189e-05	0.0536932
4	CLEC5A	-0.0765411	3.82684e-05	0.054188
4	HMOX1	-0.101461	3.96171e-05	0.0560979
4	DPP4	-0.0987187	4.10712e-05	0.0581569
4	MDK	-0.108347	4.24035e-05	0.0600434
4	FGF5	-0.316084	4.32296e-05	0.0612131
4	LAG3	-0.12632	4.44024e-05	0.0628738
4	GZMH	-0.238616	4.74136e-05	0.0671377
4	CXADR	-0.130214	4.80876e-05	0.0680921
4	CCL20	-0.656852	5.006e-05	0.070885
4	DKK4	-0.187015	5.09035e-05	0.0720793
4	ANXA10	-0.309846	5.39346e-05	0.0763713
4	SPINK5	0.108358	5.5602e-05	0.0787324
4	HYOU1	-0.0696891	5.68634e-05	0.0805185
4	CD14	-0.115645	5.74e-05	0.0812784
4	CDH6	-0.118656	5.74741e-05	0.0813833
4	OSMR	-0.066667	6.12701e-05	0.0867584
4	CCN4	-0.0938673	6.54221e-05	0.0926377
4	SERPINA11	-0.0729173	6.69557e-05	0.0948092
4	THY1	-0.0832506	7.11856e-05	0.100799
4	C19orf12	-0.242257	7.26224e-05	0.102833
4	IL1RL2	-0.103024	7.51549e-05	0.106419
4	ITGB1	-0.0577746	7.54425e-05	0.106827
4	GALNT10	-0.0775566	7.93208e-05	0.112318
4	EPHA1	-0.122501	8.64549e-05	0.12242
4	CCL4	-0.124615	8.79902e-05	0.124594
4	CCL19	-0.376501	8.93077e-05	0.12646
4	FABP2	-0.240772	9.24674e-05	0.130934
4	AGXT	-0.188055	9.33302e-05	0.132156
4	TMPRSS15	-0.282764	9.52639e-05	0.134894
4	FASLG	0.124052	9.54834e-05	0.135205
4	PLIN1	-0.127128	9.60976e-05	0.136074
4	PTS	-0.107616	9.6889e-05	0.137195
4	CCL22	-0.13877	9.88235e-05	0.139934
4	PAM	-0.0957818	0.000103815	0.147003
4	BTN3A2	-0.0752632	0.000104258	0.147629
4	THBS4	-0.13998	0.000109619	0.155221
4	CHRDL2	0.135513	0.00011099	0.157162
4	NPY	-0.133449	0.000115729	0.163873
4	CXCL16	-0.0842834	0.000122093	0.172883
4	F7	-0.0753828	0.000122573	0.173564
4	MB	-0.184975	0.000123754	0.175236
4	SOST	-0.0999596	0.000128917	0.182546
4	VWC2	-0.0957479	0.000138266	0.195785
4	CNTN2	-0.116555	0.00013875	0.19647
4	SMOC2	-0.132543	0.000143731	0.203523
4	NOTCH1	-0.0405893	0.000148324	0.210027
4	CLEC7A	-0.171155	0.000149785	0.212096
4	NID1	-0.0873095	0.000160393	0.227116
4	EPHB4	-0.0748722	0.000161608	0.228836
4	CREG1	-0.116117	0.000161975	0.229356
4	CD276	-0.096221	0.000174922	0.24769
4	CLEC6A	-0.136642	0.000181576	0.257112
4	IFNGR1	-0.05615	0.000182664	0.258652
4	C2	-0.110223	0.000191419	0.27105
4	ITIH3	-0.146246	0.000192022	0.271904
4	CLEC4D	-0.0999495	0.000198378	0.280904
4	MFAP5	-0.105169	0.000208132	0.294714
4	GRPEL1	-0.109782	0.000209865	0.297168
4	BCAM	-0.0634722	0.000215284	0.304843
4	IL16	-0.145804	0.000215372	0.304967
4	AGR2	-0.213396	0.000223306	0.316201
4	TCN2	-0.0777519	0.000229906	0.325547
4	ADAMTS15	-0.0495525	0.000231739	0.328142
4	S100P	-1.18981	0.000234409	0.331923
4	FOLR1	-0.0704876	0.000236776	0.335274
4	ENPP5	0.103918	0.000239003	0.338428
4	LRIG1	-0.107381	0.000240528	0.340588
4	AFP	-0.149055	0.000241241	0.341598
4	CD48	-0.0795591	0.000242277	0.343065
4	CX3CL1	-0.101392	0.000246679	0.349297
4	XG	-0.0672291	0.000248596	0.352012
4	DDR1	-0.0643974	0.000251857	0.35663
4	TGFBI	-0.0778517	0.000252953	0.358182
4	TNFSF11	0.137036	0.00025583	0.362255
4	FGF21	-0.981713	0.000271557	0.384525
4	LCN2	-0.0931015	0.000273028	0.386608
4	LY9	-0.0712391	0.000273716	0.387582
4	NPPB	-0.290505	0.000275869	0.390631
4	FOLR2	-0.077691	0.000277589	0.393067
4	MEGF9	-0.0569612	0.000304329	0.430929
4	PTPRM	-0.0680006	0.000306109	0.43345
4	MME	-0.220881	0.000316116	0.44762
4	BAIAP2	-0.177489	0.000352	0.498432
4	PSG1	-0.448033	0.000353856	0.50106
4	PVR	-0.0743583	0.00037525	0.531354
4	ANGPT2	-0.108195	0.000378043	0.535309
4	CLEC11A	-0.130739	0.00038376	0.543405
4	EDIL3	-1.07786	0.000416712	0.590065
4	ACAA1	-0.196862	0.000424968	0.601755
4	PTPRF	-0.0804582	0.00043014	0.609078
4	CTSC	-0.0967196	0.000433158	0.613351
4	SCLY	-0.117172	0.00043404	0.6146
4	DRAXIN	-0.0940377	0.000435753	0.617027
4	NPTX1	-0.0860827	0.000441339	0.624936
4	MMP7	-0.0581801	0.000458185	0.648791
4	LRRC25	-0.0966093	0.000477945	0.676771
4	LBP	-0.205906	0.000483117	0.684094
4	PLAU	-0.0611561	0.000493931	0.699406
4	ANGPTL7	-0.0973015	0.000494587	0.700335
4	ROR1	-0.0769622	0.000496086	0.702458
4	ANGPTL2	-0.0904099	0.000505104	0.715227
4	SETMAR	-0.0818102	0.000515228	0.729563
4	SUSD2	-0.0621895	0.000521819	0.738896
4	GNLY	-0.185201	0.000522542	0.73992
4	DDAH1	-0.0932453	0.000527494	0.746931
4	NOTCH3	-0.0791503	0.000540544	0.76541
4	QPCT	-0.0632141	0.000553242	0.783391
4	CCL8	-0.141647	0.000571005	0.808543
4	VASN	-0.0764906	0.000579205	0.820155
4	TGFA	-0.110952	0.00061328	0.868404
4	IL12RB1	-0.0929507	0.000622625	0.881637
4	SPINK4	-0.191412	0.000624722	0.884607
4	L1CAM	-0.0937397	0.000629075	0.890771
4	PPY	-0.276255	0.00065102	0.921844
4	IL32	-0.0742741	0.000658556	0.932516
4	NCR1	-0.0845634	0.000665687	0.942612
4	SERPINA9	-0.31347	0.000680872	0.964115
4	ANGPTL1	-0.0678035	0.000708069	1
4	CSTB	-0.0703172	0.000713995	1
4	TNFSF14	-0.0847014	0.000766397	1
4	FCRL2	-0.116364	0.000784571	1
4	REG1A	-0.120477	0.00078579	1
4	CD5	-0.0877337	0.000842109	1
4	HSD11B1	0.117407	0.000902642	1
4	ESM1	-0.071714	0.000909258	1
4	TPP1	-0.133777	0.000921958	1
4	CD93	-0.0698696	0.000959716	1
4	CST5	-0.145119	0.000978665	1
4	LY6D	-0.10395	0.0010096	1
4	CXCL11	-0.141903	0.00103464	1
4	ITGB5	-0.0631813	0.00103891	1
4	CLSTN2	-0.0796358	0.00105245	1
4	CD99L2	-0.0525526	0.00105316	1
4	XCL1	-0.118613	0.00108935	1
4	GGH	-0.133491	0.00110568	1
4	TLR3	-0.217781	0.0011104	1
4	CA5A	-0.298201	0.00111578	1
4	SORD	-0.102201	0.00112432	1
4	IL12B	-0.121051	0.00117211	1
4	CES2	-0.244499	0.00118987	1
4	BAMBI	-0.0659271	0.00123703	1
4	ROBO2	-0.0490576	0.00127394	1
4	CXCL8	-0.103684	0.00127918	1
4	ACAN	-0.0743574	0.00129885	1
4	SDC1	-0.101682	0.00129947	1
4	UMOD	0.129879	0.0013096	1
4	DPY30	-0.126935	0.00134771	1
4	CD99	-0.049584	0.00136348	1
4	CPA2	-0.19748	0.00137806	1
4	GCG	-0.47619	0.00137938	1
4	GPC1	-0.0922343	0.00144944	1
4	LILRB1	-0.0767949	0.00151669	1
4	ITGB2	-0.0862319	0.00153924	1
4	AOC3	-0.05916	0.00159602	1
4	CDH17	-0.318829	0.00160435	1
4	ALDH1A1	-0.0775252	0.0016815	1
4	OPTC	-0.108128	0.00174192	1
4	MASP1	-0.2283	0.00174293	1
4	OSCAR	-0.0826196	0.00175385	1
4	CALB2	-0.102736	0.00176385	1
4	SFTPD	-0.14596	0.0017876	1
4	OLR1	-0.0994382	0.00182044	1
4	NELL1	0.0871891	0.00182998	1
4	PGLYRP1	-0.0744557	0.00189998	1
4	MFGE8	-0.125196	0.00190317	1
4	CD300LF	-0.107562	0.00225562	1
4	TNFRSF10C	-0.117589	0.00230233	1
4	RETN	-0.0737528	0.00231634	1
4	NT5E	-0.0891532	0.00232408	1
4	VWF	-0.0632804	0.00237939	1
4	PRL	0.235018	0.00238464	1
4	NRCAM	-0.0712653	0.00244418	1
4	SIAE	-0.0772272	0.00252334	1
4	CD160	-0.0897278	0.00254447	1
4	PROK1	0.255931	0.00259939	1
4	HAO1	-0.233797	0.00266796	1
4	MOG	-0.0569264	0.00272928	1
4	PROC	-0.0529309	0.00274987	1
4	NOS1	-0.127194	0.00275705	1
4	TACSTD2	0.06389	0.00278813	1
4	LGMN	-0.0777402	0.00282285	1
4	BCAN	0.0761001	0.00284124	1
4	LEFTY2	-0.100289	0.0029062	1
4	CXCL13	-0.252023	0.00301384	1
4	FAM3B	-0.0894785	0.00303326	1
4	CD274	-0.0689152	0.00306019	1
4	SEMA4C	-0.0516778	0.00306993	1
4	MATN2	-0.0494756	0.00312374	1
4	SFTPA2	-0.118545	0.00319492	1
4	SPOCK1	-0.0499607	0.00321056	1
4	SIGLEC6	-0.0752144	0.00330593	1
4	EGFR	0.0392071	0.00331268	1
4	MVK	-0.09046	0.00367701	1
4	EZR	-0.0476044	0.00389459	1
4	PLA2G10	-0.175048	0.00392995	1
4	KIR2DL3	-0.13366	0.00397177	1
4	CCL24	-0.154321	0.00443929	1
4	PDCD1LG2	-0.0753034	0.00469864	1
4	CRTAC1	-0.050682	0.00472195	1
4	SELE	-0.173608	0.00488256	1
4	DSG3	0.0637475	0.00514796	1
4	NRP1	-0.0571403	0.005196	1
4	TNFSF10	-0.0505523	0.00546011	1
4	PRDX6	0.0470225	0.00567236	1
4	POLR2F	-0.0824235	0.00567624	1
4	GFER	-0.0698498	0.00569752	1
4	AMN	-0.0912582	0.00575245	1
4	MPO	-0.143586	0.00576216	1
4	NUCB2	-0.0614191	0.00576889	1
4	CCN2	-0.0618895	0.00594845	1
4	FGF23	-0.13625	0.00599043	1
4	CCL2	-0.0908136	0.00600841	1
4	ANPEP	-0.0621328	0.00601464	1
4	TYRO3	-0.0634381	0.00602201	1
4	MAD1L1	-0.0975829	0.00636225	1
4	PPP3R1	-0.0681113	0.00636236	1
4	PCSK9	-0.107143	0.00640782	1
4	CD22	-0.0758761	0.00647761	1
4	CDHR5	-0.122878	0.00648547	1
4	BOC	0.0465674	0.00702705	1
4	WFDC12	-0.216596	0.00742264	1
4	CLEC4A	0.0790429	0.0074834	1
4	RBKS	-0.0594888	0.00751994	1
4	ESAM	-0.0478918	0.00772658	1
4	MMP9	-0.0671602	0.0077499	1
4	MMP8	-0.104775	0.00795231	1
4	CD40	-0.0523726	0.00796574	1
4	IKZF2	0.203279	0.00816702	1
4	PCDH17	-0.0735533	0.00847272	1
4	PDGFRB	-0.0642867	0.00863958	1
4	PLA2G15	-0.0552986	0.00865193	1
4	ADAM8	-0.0415281	0.00867781	1
4	REG1B	-0.110826	0.0089377	1
4	FCRL3	-0.107298	0.00918279	1
4	ENPP2	-0.0383079	0.00919236	1
4	PAPPA	-0.0875372	0.00931502	1
4	CDH5	-0.0554959	0.00935651	1
4	PDGFC	-0.0483599	0.0095382	1
4	SCGB1A1	-0.0927744	0.00962493	1
4	ITGAV	-0.0385076	0.00982439	1
4	SLAMF6	-0.0531255	0.0109818	1
4	GAS6	-0.0330151	0.0109868	1
4	GDNF	-0.0813424	0.0113742	1
4	ARHGAP1	0.043191	0.0114212	1
4	LRPAP1	-0.111052	0.0114437	1
4	NCAM2	0.0495429	0.0123466	1
4	AGR3	-0.183136	0.0124275	1
4	CLEC1A	-0.0606553	0.0126655	1
4	SPINT2	-0.0428664	0.0128119	1
4	FLT4	-0.0635682	0.0128421	1
4	CEACAM1	-0.0364656	0.0132646	1
4	PLTP	0.061425	0.0133437	1
4	MMP1	-0.0516287	0.0134307	1
4	LEPR	-0.0545116	0.0135877	1
4	LAMA4	-0.0454143	0.0136242	1
4	CCL17	-0.0910982	0.01366	1
4	TXNDC15	-0.0508902	0.0137113	1
4	RABGAP1L	0.0490646	0.0139866	1
4	RTN4R	-0.0786392	0.0145404	1
4	ASAH2	-0.107164	0.0146563	1
4	LIFR	-0.0404152	0.0149046	1
4	CD164	-0.0422801	0.0150839	1
4	CSF2RA	-0.0829067	0.0151404	1
4	ENAH	-0.0635948	0.0154313	1
4	THOP1	-0.0389986	0.0156652	1
4	ATP6V1D	0.0537341	0.0157639	1
4	KIR3DL1	-0.305244	0.0158608	1
4	CEACAM8	-0.06859	0.0160033	1
4	HLA-DRA	-0.0607634	0.0164436	1
4	TIMP3	-0.0934407	0.0168946	1
4	IL17C	-0.0913862	0.017037	1
4	SIGLEC9	-0.053892	0.0171709	1
4	FABP6	-0.0899875	0.0173005	1
4	PON2	-0.0678002	0.0175995	1
4	LRP1	-0.0310049	0.0180874	1
4	IL1RAP	0.0611952	0.0184956	1
4	BAG3	-0.06067	0.0185174	1
4	IGFBP3	0.0542592	0.0186003	1
4	CD34	-0.0442799	0.0194936	1
4	TGFBR3	-0.0460709	0.0195271	1
4	LY96	-0.0750474	0.0195393	1
4	SMPD1	-0.0870217	0.0205866	1
4	FCAR	-0.0856635	0.0206863	1
4	ENTPD2	-0.0782301	0.0211161	1
4	BCL2L11	-0.0479246	0.0212251	1
4	VAMP5	-0.0645748	0.021358	1
4	ARSA	-0.152954	0.0214498	1
4	TMSB10	-0.0535828	0.0217172	1
4	THBS2	-0.0592897	0.0222714	1
4	IL20RA	-0.0835758	0.0223711	1
4	PLA2G2A	-0.0913569	0.0224035	1
4	DUSP3	1.39616	0.0232081	1
4	VSTM2L	-0.115674	0.0235157	1
4	PRSS2	-0.0921577	0.0242763	1
4	ITM2A	-0.0416878	0.0242843	1
4	FCGR2B	-0.0852113	0.0244271	1
4	CA3	-0.0596092	0.0248861	1
4	SFTPA1	-0.0823108	0.0249034	1
4	DKK1	-0.0532489	0.0249781	1
4	CBLIF	-0.131667	0.0250583	1
4	ADAM22	-0.0560859	0.0254715	1
4	P4HB	-0.0484025	0.0262081	1
4	IL17RA	0.0856677	0.0264913	1
4	MZB1	-0.149176	0.0265797	1
4	IL7R	0.0934733	0.0266487	1
4	IL6R	-0.0603918	0.0269678	1
4	ICAM3	-0.0422492	0.0274628	1
4	ADAM23	-0.0572641	0.0283516	1
4	HS6ST1	-0.0459569	0.0284118	1
4	IL33	-0.0828969	0.0286688	1
4	OSM	-0.100908	0.028675	1
4	SLC39A5	-0.122972	0.0289176	1
4	CD200	-0.0361019	0.0291523	1
4	PARP1	-0.0880708	0.0298593	1
4	TPSAB1	-0.0871519	0.0304612	1
4	IL19	-0.192371	0.0311863	1
4	FCRL1	-0.0725497	0.0318291	1
4	RAB6A	0.776963	0.0319449	1
4	RSPO1	-0.0328695	0.0320864	1
4	NADK	-0.109045	0.0337858	1
4	CHGB	-0.0450895	0.0341725	1
4	IDI2	-0.101109	0.0350976	1
4	TRIAP1	-0.0516835	0.0351756	1
4	GGT5	-0.0314853	0.0363689	1
4	FLRT2	-0.0420033	0.036435	1
4	KLK11	-0.0479865	0.0367128	1
4	ZBTB17	-0.0575397	0.0370084	1
4	RAD23B	0.10453	0.0374197	1
4	KRT14	0.0568516	0.0378886	1
4	SUMF2	-0.056925	0.0386694	1
4	CCL5	-0.0607401	0.0386975	1
4	GFRA3	-0.0375807	0.0387459	1
4	PBLD	-0.0620509	0.0388694	1
4	SERPINE1	-0.0641354	0.0393103	1
4	LHB	-0.10552	0.0393356	1
4	TNFRSF13C	-0.0559017	0.0410081	1
4	DDC	-0.0576916	0.0411	1
4	DPEP1	0.052493	0.04112	1
4	CTRC	0.106382	0.0412608	1
4	RRM2	-0.0659065	0.0413212	1
4	ICAM2	-0.0488232	0.041908	1
4	SERPINB8	-0.0876411	0.0419377	1
4	TSLP	-0.095731	0.0431455	1
4	LRRN1	0.0607187	0.0435491	1
4	CD1C	0.045355	0.0437766	1
4	IL20	0.0878939	0.0459079	1
4	FCGR2A	-0.0955913	0.0460618	1
4	SEZ6L	-0.0367456	0.0465514	1
4	ICAM5	-0.052817	0.0476421	1
4	OXT	-0.322183	0.0477456	1
4	PFDN2	0.0640343	0.0487126	1
4	OMD	-0.061718	0.0487268	1
4	CST7	-0.0991679	0.0492367	1
4	LSP1	-0.0492751	0.0494714	1
4	NCLN	0.0843948	0.0514169	1
4	LYPD3	0.0534922	0.0525492	1
4	ADAM15	-0.0403932	0.0530498	1
4	KLK14	0.0966717	0.0535804	1
4	MANSC1	-0.0331126	0.0542097	1
4	CCL28	-0.054111	0.0561451	1
4	CPVL	-0.0599918	0.0570348	1
4	APOM	0.0401019	0.0573434	1
4	IFNGR2	-0.114992	0.0574525	1
4	VTCN1	0.0651431	0.0578018	1
4	PREB	-0.0483684	0.0578376	1
4	ATG4A	0.02924	0.0578752	1
4	ANXA5	-0.0434913	0.0587926	1
4	MIA	-0.0526376	0.0589688	1
4	CCL13	-0.052035	0.0590624	1
4	TEK	-0.0351447	0.0593103	1
4	CTSF	-0.0510543	0.0617728	1
4	NDUFS6	-0.0693085	0.0618799	1
4	NFKBIE	-0.0455616	0.0621625	1
4	GLB1	-0.0532933	0.0622194	1
4	CNTNAP2	-0.0483847	0.0622596	1
4	VEGFC	-0.0414908	0.0624806	1
4	SLAMF1	-0.0942543	0.062522	1
4	SCGN	-0.0509505	0.0631939	1
4	BRK1	-0.0451591	0.0666919	1
4	CNTN4	-0.024874	0.0669369	1
4	DPP7	-0.0666419	0.0669475	1
4	IL1RL1	-0.0860844	0.0692279	1
4	PSRC1	-0.0628301	0.0695101	1
4	ADA	-0.0421383	0.0700258	1
4	PPME1	0.0216445	0.0711242	1
4	IDUA	-0.107291	0.0726302	1
4	PSMA1	0.0767502	0.0733572	1
4	MEGF10	-0.103376	0.0746742	1
4	NECTIN4	-0.0475178	0.075655	1
4	FHIT	0.0316641	0.0762775	1
4	SOD2	-0.0494072	0.0784523	1
4	PDGFB	-0.0480968	0.079004	1
4	MAPK9	-0.0507791	0.0792394	1
4	CA9	-0.0599678	0.0797271	1
4	RGMB	-0.0351151	0.0810584	1
4	DAG1	-0.0358668	0.0813742	1
4	LAIR2	-0.355697	0.0821773	1
4	OGFR	-0.029999	0.0823365	1
4	VSIR	-0.0494459	0.0828645	1
4	IL3RA	-0.0458786	0.0837511	1
4	NCAM1	-0.0500577	0.0840842	1
4	IL10	-0.12114	0.0844077	1
4	TIE1	-0.0553176	0.0846721	1
4	FUT8	-0.0450747	0.0847114	1
4	HBQ1	0.0278899	0.0847393	1
4	COL4A1	-0.0384811	0.0864422	1
4	S100A4	0.0282319	0.0864571	1
4	SLITRK2	-0.0414465	0.0889071	1
4	S100A16	-0.0702204	0.0889381	1
4	RARRES1	-0.0408888	0.0912672	1
4	ENPP7	-0.0851728	0.0917407	1
4	CD8A	-0.0404251	0.0921621	1
4	CNTN3	-0.0504144	0.093612	1
4	IFNLR1	-0.0600203	0.0941969	1
4	GKN1	-0.0376068	0.0957191	1
4	S100A12	-0.652037	0.0959017	1
4	TCL1A	-0.0568969	0.096791	1
4	EDAR	0.0458513	0.097249	1
4	PNPT1	0.131737	0.0972878	1
4	MILR1	-0.0355037	0.0980152	1
4	EPHB6	-0.0338002	0.0998189	1
4	SCP2	0.111162	0.100026	1
4	GHRL	0.0620772	0.103672	1
4	CRELD2	-0.0492396	0.104635	1
4	TIMD4	-0.0563399	0.105027	1
4	GZMB	-0.0748606	0.105481	1
4	NUDT2	0.0380104	0.105918	1
4	MCFD2	-0.0303772	0.107565	1
4	GFOD2	0.277046	0.107653	1
4	IL1R1	-0.0285322	0.109043	1
4	PI3	-0.0989434	0.110491	1
4	TXNDC5	-0.0398755	0.111319	1
4	KLK13	0.027329	0.113016	1
4	KEL	-0.0457976	0.113557	1
4	MAX	0.0487637	0.115375	1
4	TP53	-0.0452133	0.117296	1
4	ADAMTS13	0.0246799	0.118609	1
4	FGF19	-0.147707	0.118617	1
4	RNASE3	-0.102619	0.11886	1
4	PRDX3	-0.0495888	0.119312	1
4	VTA1	0.0291341	0.119673	1
4	APP	-0.0368737	0.12053	1
4	SIRT2	0.0290398	0.120903	1
4	CA4	-0.0293256	0.122458	1
4	CD300LG	-0.0352993	0.12283	1
4	CD63	-0.0357883	0.124445	1
4	DNER	0.0447695	0.124795	1
4	VAT1	-0.0478368	0.124916	1
4	CD109	-0.0409236	0.125216	1
4	ARTN	-0.0562496	0.126309	1
4	NCAN	0.0466229	0.128925	1
4	PTH1R	-0.0303107	0.130785	1
4	SCARF1	-0.0273572	0.131974	1
4	CDNF	-0.027626	0.132016	1
4	CR2	-0.0665073	0.132922	1
4	KLK10	-0.0734539	0.134688	1
4	CLUL1	0.0559384	0.134725	1
4	EGLN1	-0.10369	0.134868	1
4	CXCL6	-0.0570657	0.135898	1
4	QDPR	-0.0254518	0.136009	1
4	AGRP	-0.0871459	0.137334	1
4	NELL2	-0.0354374	0.137343	1
4	IFNG	-0.282306	0.138215	1
4	IL1R2	-0.0256354	0.140392	1
4	FOXO3	0.0507167	0.147372	1
4	AKR1C4	-0.0676182	0.147492	1
4	ARG1	-0.050317	0.147625	1
4	FKBP5	0.032296	0.14803	1
4	SCARB1	0.104043	0.148271	1
4	ACTN4	-0.0330667	0.148966	1
4	GBP2	-0.0935787	0.150235	1
4	CALB1	-0.032697	0.151333	1
4	ACOX1	-0.0500093	0.153237	1
4	METAP1	0.0383837	0.15635	1
4	PDGFA	-0.0330978	0.162862	1
4	ANGPT1	-0.0319988	0.163865	1
4	NPPC	-0.0450073	0.164548	1
4	WASF3	-0.0804365	0.164729	1
4	TREML2	-0.0252984	0.164901	1
4	MUC16	0.358387	0.165031	1
4	FABP5	-0.0380725	0.165317	1
4	NRTN	-0.0576634	0.167385	1
4	ITGB7	-0.0449313	0.171743	1
4	VNN2	-0.0356119	0.173324	1
4	IL5RA	-0.0661683	0.174338	1
4	IL22RA1	-0.0494233	0.175722	1
4	MAP2K6	0.0288005	0.175851	1
4	GSTP1	0.0569851	0.176145	1
4	CD244	-0.0224493	0.177502	1
4	FEN1	0.0881664	0.178547	1
4	IL1B	-0.173643	0.178663	1
4	HBEGF	-0.0390018	0.178881	1
4	CD58	-0.0188295	0.180646	1
4	IL2RB	-0.0434837	0.180876	1
4	AIFM1	-0.0473407	0.180956	1
4	PDCD6	-0.0464494	0.181056	1
4	BID	-0.222851	0.18154	1
4	PSIP1	-0.0426365	0.182278	1
4	SCG2	-0.0264638	0.184327	1
4	IL17F	-0.115346	0.185015	1
4	ICOSLG	0.0247811	0.186298	1
4	IFNL1	-0.0654685	0.186644	1
4	PLIN3	-0.0299651	0.187125	1
4	ATP6V1F	0.0375748	0.187345	1
4	ADCYAP1R1	0.0643559	0.187507	1
4	MEP1B	-0.743543	0.189092	1
4	FES	-0.0417247	0.189361	1
4	SULT1A1	0.0311101	0.19041	1
4	SKAP1	0.0382141	0.191073	1
4	LY75	-0.031014	0.191187	1
4	FCRLB	-0.0551375	0.19344	1
4	TNC	-0.044271	0.193616	1
4	BMP6	-0.0280513	0.194234	1
4	IL17RB	-0.051109	0.19578	1
4	SCAMP3	-0.034534	0.198018	1
4	SPINT1	-0.0264195	0.199193	1
4	IL17A	-0.0498732	0.202117	1
4	HSP90B1	0.0882551	0.202541	1
4	COPE	0.0492801	0.203687	1
4	PXN	-0.113818	0.204983	1
4	DBI	-0.0319495	0.205483	1
4	UXS1	0.0347535	0.20748	1
4	FOXO1	0.0293504	0.210041	1
4	C1QA	-0.0192842	0.212471	1
4	OMG	0.0505439	0.213096	1
4	IGFBP2	-0.0504984	0.213393	1
4	CDH3	0.0254838	0.214528	1
4	PFKFB2	0.0303824	0.215439	1
4	FLT3	0.0435803	0.217159	1
4	SMPDL3A	0.0537404	0.21721	1
4	WAS	-0.0498676	0.217255	1
4	AMBN	0.031454	0.21916	1
4	IKBKG	0.030136	0.221325	1
4	LAP3	-0.0377587	0.222831	1
4	KLK12	-0.433578	0.222944	1
4	CTRB1	-0.0494671	0.223529	1
4	PDP1	0.0780406	0.225776	1
4	AKT1S1	0.0179044	0.226641	1
4	ACP6	-0.0512391	0.227819	1
4	NFATC3	-0.0500905	0.230617	1
4	CNST	-0.029481	0.231477	1
4	IQGAP2	-0.0387107	0.231804	1
4	TRIM5	0.0314975	0.233351	1
4	ST3GAL1	-0.0262418	0.233913	1
4	ERBB4	-0.0182391	0.237976	1
4	MTPN	0.0275044	0.238019	1
4	SLIT2	-0.0523867	0.238627	1
4	CALCOCO1	0.0288361	0.239167	1
4	SF3B4	0.0326589	0.242084	1
4	EIF4B	0.0125403	0.243301	1
4	HSPB1	-0.0170633	0.245637	1
4	B4GAT1	-0.016756	0.245716	1
4	CA12	-0.0245435	0.247968	1
4	LPO	-0.117556	0.251643	1
4	PRTFDC1	0.0260838	0.251886	1
4	CPXM1	-0.0294956	0.252149	1
4	IRAK1	0.0270229	0.252693	1
4	APLP1	0.0527128	0.253063	1
4	SELP	-0.0328733	0.253741	1
4	PRTN3	-0.0405005	0.257102	1
4	SLC39A14	-0.0235447	0.257159	1
4	MAP3K5	0.0377992	0.257482	1
4	PTPN6	0.0232804	0.258906	1
4	NT5C3A	0.0176262	0.259523	1
4	GFRA2	-0.0174017	0.261435	1
4	ERBIN	0.0269407	0.263549	1
4	ART3	0.0162282	0.265247	1
4	NINJ1	-0.0489978	0.265685	1
4	APBB1IP	-0.136199	0.266132	1
4	GALNT2	0.0168028	0.26742	1
4	GALNT7	-0.0151621	0.272571	1
4	SRC	0.0273326	0.272888	1
4	CXCL5	-0.0259324	0.27504	1
4	BLMH	-0.0236755	0.275606	1
4	ITGB1BP1	-0.0396355	0.277004	1
4	NID2	-0.0262202	0.278857	1
4	STX4	-0.0333079	0.279164	1
4	DUOX2	0.0638207	0.279344	1
4	MMP13	-0.0336011	0.281263	1
4	HMOX2	-0.039616	0.282597	1
4	WIF1	-0.0233701	0.286491	1
4	CLEC10A	-0.0236655	0.286531	1
4	CDSN	-0.0333189	0.286803	1
4	CLPS	-0.062469	0.287562	1
4	INPPL1	0.038616	0.287679	1
4	CLSTN1	-0.0400379	0.28926	1
4	PRTG	-0.0208067	0.290395	1
4	BANK1	0.018431	0.292341	1
4	AMFR	-0.0439182	0.293316	1
4	AHCY	-0.0259293	0.294906	1
4	MMP10	0.0411971	0.298918	1
4	BIN2	0.0290935	0.300723	1
4	CD200R1	-0.0230572	0.3023	1
4	KLB	-0.053184	0.307619	1
4	INPP1	-0.0376294	0.310327	1
4	GBP4	0.0376512	0.310719	1
4	IL10RA	-0.0531281	0.312946	1
4	ENO1	0.0209497	0.315521	1
4	ARHGAP25	0.0273593	0.31645	1
4	LYPD1	0.051537	0.317446	1
4	DNMBP	-0.0303044	0.319064	1
4	DARS1	0.0160378	0.319653	1
4	DSG2	-0.0119575	0.320361	1
4	MED18	0.0235269	0.324079	1
4	TRAF2	0.0192483	0.324725	1
4	ECE1	0.0245323	0.325969	1
4	PECAM1	-0.0173341	0.326827	1
4	KCNIP4	0.0496945	0.327039	1
4	CDC27	0.0307924	0.327495	1
4	XPNPEP2	-0.0833511	0.327613	1
4	LTO1	-0.033586	0.332757	1
4	SUGT1	0.0180189	0.333518	1
4	MZT1	-0.02896	0.335972	1
4	ELOA	-0.0594661	0.339744	1
4	AKR1B1	0.0232371	0.341253	1
4	PAG1	-0.0255503	0.343863	1
4	STAT5B	0.0202153	0.34523	1
4	GYS1	-0.032338	0.346146	1
4	SLAMF7	-0.06223	0.346483	1
4	CLTA	-0.0244241	0.350688	1
4	ARID4B	0.0336293	0.352949	1
4	RGMA	0.0165808	0.354066	1
4	TFRC	-0.0350511	0.354246	1
4	PODXL	0.0119214	0.355097	1
4	MAEA	-0.0272226	0.355723	1
4	ENO2	0.0151613	0.355913	1
4	MGMT	0.0206307	0.356258	1
4	CD177	0.122231	0.357019	1
4	DIABLO	-0.0203688	0.357438	1
4	ZBTB16	0.0257261	0.357868	1
4	FRZB	-0.0207737	0.361316	1
4	SPARC	-0.0229531	0.361978	1
4	MAP4K5	0.0237041	0.362374	1
4	CLEC1B	-0.0209447	0.36646	1
4	ICAM4	-0.0406136	0.367796	1
4	GHRHR	0.0380741	0.369884	1
4	ENTPD6	-0.0177962	0.370059	1
4	STK4	0.0233607	0.37289	1
4	FLT1	-0.015223	0.37292	1
4	ERP44	-0.0161769	0.37353	1
4	NSFL1C	0.0115496	0.373553	1
4	MSTN	0.0195924	0.374022	1
4	GLT8D2	0.0366775	0.37537	1
4	SEMA4D	-0.014668	0.376398	1
4	RET	0.0327685	0.379529	1
4	CSF3	0.0787589	0.380875	1
4	SIRT5	-0.788802	0.382033	1
4	LBR	-0.0326862	0.382827	1
4	C2CD2L	-0.0356588	0.383114	1
4	BACH1	0.0236608	0.383863	1
4	FKBP7	0.0304546	0.384332	1
4	HNRNPK	0.0287502	0.385066	1
4	SH2B3	0.0273704	0.387629	1
4	MFAP3	0.0323747	0.388014	1
4	SEZ6L2	0.0245646	0.388417	1
4	GALNT3	-0.025482	0.388745	1
4	CLPP	-0.026105	0.390278	1
4	SCRN1	0.0254488	0.393196	1
4	LPL	0.0399243	0.393658	1
4	RASSF2	-0.0623884	0.394136	1
4	CHAC2	0.0141148	0.394925	1
4	TBC1D5	0.0292443	0.395851	1
4	TPMT	0.0216207	0.398191	1
4	PSME2	-0.0138709	0.398576	1
4	HAGH	-0.0201326	0.400378	1
4	AOC1	0.0510157	0.402187	1
4	GP6	0.0190613	0.402915	1
4	VASH1	0.0254936	0.403658	1
4	HTRA2	-0.0221903	0.405319	1
4	THPO	-0.015081	0.406425	1
4	TPT1	0.0382071	0.407907	1
4	CCT5	0.0314982	0.410974	1
4	GDF2	0.0476048	0.412694	1
4	CPE	0.0194082	0.413687	1
4	RGS8	-0.0565482	0.41482	1
4	FMR1	-0.02223	0.415595	1
4	AREG	-0.0324855	0.418099	1
4	DRG2	0.018697	0.419763	1
4	GPC5	0.025263	0.421452	1
4	CHL1	-0.0175027	0.421628	1
4	TP53INP1	0.0442479	0.423062	1
4	NME3	0.0156831	0.423072	1
4	IL34	-0.0210761	0.425356	1
4	STAMBP	0.0117177	0.4258	1
4	DPP10	-0.0162543	0.432354	1
4	CETN2	0.0676652	0.434145	1
4	EREG	-0.0411158	0.435597	1
4	MPI	-0.022878	0.437468	1
4	ANXA4	0.0224573	0.437866	1
4	SRP14	-0.0384604	0.440424	1
4	F11R	-0.0164479	0.441634	1
4	SOD1	0.00932975	0.445154	1
4	KAZALD1	-0.029945	0.447702	1
4	PSPN	-0.144869	0.448826	1
4	SLC16A1	-0.0522446	0.45209	1
4	METAP2	0.0109722	0.452357	1
4	CNDP1	0.0149108	0.453685	1
4	ADAMTS8	-0.0220806	0.458091	1
4	USP8	0.0211347	0.460464	1
4	CDC37	0.0182826	0.461727	1
4	GOPC	0.015629	0.461891	1
4	CRKL	0.0132436	0.462371	1
4	ICA1	0.0225651	0.46609	1
4	AMIGO2	-0.0094711	0.46622	1
4	NDRG1	0.0372805	0.46981	1
4	VIM	-0.16921	0.469889	1
4	FGFBP1	0.0208222	0.469932	1
4	MRPL46	-0.0155364	0.470246	1
4	DPP6	-0.0116507	0.471543	1
4	LSM1	-0.0242483	0.471608	1
4	TYMP	-0.0186283	0.472771	1
4	ANXA3	0.0730612	0.473626	1
4	ITGB6	-0.0252984	0.476277	1
4	PRDX1	0.0186652	0.477277	1
4	FCGR3B	-0.0197664	0.477403	1
4	TNR	0.0299521	0.479121	1
4	SERPINB1	0.0194483	0.479168	1
4	LGALS8	-0.0180031	0.479723	1
4	PMVK	0.010645	0.48282	1
4	HPGDS	0.0206078	0.483938	1
4	BPIFB1	0.0842855	0.484276	1
4	FOSB	0.024711	0.48461	1
4	PPP1R12A	-0.020006	0.485594	1
4	TNXB	0.0199857	0.486639	1
4	EPO	-0.0397057	0.487666	1
4	NFATC1	0.0152094	0.489479	1
4	PLA2G1B	0.0273757	0.491096	1
4	PADI4	0.0267726	0.492205	1
4	JCHAIN	-0.0265264	0.492574	1
4	WWP2	0.0134149	0.498452	1
4	ITGA11	0.0337123	0.501713	1
4	DNAJB8	0.0243931	0.503737	1
4	TBL1X	0.0166022	0.503877	1
4	CFC1	-0.0193438	0.504501	1
4	TMPRSS5	-0.0146405	0.504825	1
4	FCN2	-0.0205227	0.50622	1
4	VSTM1	-0.0287371	0.509594	1
4	IDS	0.00754053	0.512093	1
4	CRISP2	-0.000549807	0.514327	1
4	CD209	-0.0177291	0.514643	1
4	CXCL3	0.0177231	0.514816	1
4	NTF4	0.0199299	0.516237	1
4	NCK2	0.0157131	0.516753	1
4	NXPH1	-0.0160206	0.517424	1
4	VEGFD	-0.0164208	0.518255	1
4	ERBB3	-0.00479132	0.518501	1
4	LIF	0.0256899	0.520333	1
4	MPHOSPH8	0.0179587	0.521608	1
4	SPARCL1	-0.010361	0.521656	1
4	CLEC4G	-0.0176174	0.523356	1
4	EIF5A	0.0145502	0.52375	1
4	PQBP1	-0.0250897	0.525329	1
4	HSPA1A	-0.0167224	0.525934	1
4	TBCB	0.0111359	0.526688	1
4	BST1	0.0307496	0.526826	1
4	PTEN	0.0137549	0.528239	1
4	APEX1	-0.0309682	0.528547	1
4	STXBP3	-0.0196848	0.529794	1
4	CASP3	0.0111975	0.531514	1
4	FUS	-0.0244864	0.532056	1
4	AXIN1	0.0139737	0.532349	1
4	STIP1	0.00976096	0.535868	1
4	CTF1	-0.0194013	0.53794	1
4	TBC1D23	0.0177826	0.539022	1
4	AMY2B	0.0255497	0.540816	1
4	AHSP	-0.0187561	0.541145	1
4	GLO1	0.00671605	0.545292	1
4	CEP43	0.0121052	0.546349	1
4	NGF	0.00677233	0.546667	1
4	PSME1	0.00635127	0.54758	1
4	CLIP2	0.0151392	0.549301	1
4	TIA1	0.0168937	0.550022	1
4	CAMKK1	0.0155496	0.5503	1
4	IRAK4	0.0112057	0.550301	1
4	ABHD14B	0.016958	0.550472	1
4	BAG6	-0.0107265	0.552589	1
4	CEP20	-0.0287833	0.554965	1
4	HK2	0.0154149	0.555051	1
4	IGFBP1	0.0796506	0.555674	1
4	PODXL2	0.0132593	0.556485	1
4	CRNN	0.0843079	0.556517	1
4	ABL1	-0.0179023	0.556558	1
4	FIS1	-0.0151529	0.557095	1
4	TBCC	0.0128721	0.55839	1
4	LYPD8	-0.0281216	0.559756	1
4	NPTXR	0.0172101	0.559901	1
4	NMNAT1	-0.031059	0.565873	1
4	HARS1	0.0112735	0.567003	1
4	USO1	0.0134869	0.5673	1
4	TDRKH	0.0174371	0.574238	1
4	ADGRB3	-0.0119923	0.574468	1
4	SMAD1	-0.019438	0.574908	1
4	VPS53	0.0172165	0.575469	1
4	CBLN4	0.0130343	0.577287	1
4	SCGB3A2	0.0550872	0.578105	1
4	CA13	0.011417	0.580018	1
4	TNFSF12	-0.00617835	0.580634	1
4	PLA2G4A	0.0115091	0.581206	1
4	MYO9B	-0.0247841	0.584608	1
4	LAT	-0.00939669	0.584625	1
4	IVD	0.0185575	0.584867	1
4	TXLNA	-0.0132235	0.586811	1
4	STX6	0.0190754	0.587179	1
4	PTX3	-0.0204285	0.587635	1
4	PTPRN2	-0.00965924	0.588063	1
4	CDHR1	0.015615	0.588516	1
4	SPRY2	0.0150572	0.58901	1
4	IL7	0.0155022	0.594908	1
4	DNAJB1	0.00719245	0.597406	1
4	CARHSP1	-0.0119552	0.597415	1
4	KIFBP	0.011356	0.599481	1
4	NTRK3	-0.00909048	0.604024	1
4	CPPED1	-0.0167173	0.606407	1
4	FAP	-0.0147991	0.606791	1
4	ANXA11	0.0150336	0.60899	1
4	CNTN1	-0.0019693	0.610989	1
4	DFFA	0.00922022	0.613508	1
4	ITGAM	-0.00828326	0.614329	1
4	DAPP1	0.00929262	0.617327	1
4	ATP5IF1	-0.011008	0.618404	1
4	TANK	0.0135872	0.618909	1
4	ATOX1	-0.0092059	0.620215	1
4	SUSD1	0.00776953	0.620273	1
4	ENG	-0.00709568	0.620569	1
4	ATXN10	0.0147227	0.620967	1
4	KLK8	-0.0251449	0.621403	1
4	TXNRD1	-0.011507	0.624103	1
4	RTBDN	-0.00698563	0.624552	1
4	SELPLG	-0.00987816	0.625659	1
4	AZU1	0.0289377	0.62816	1
4	CLSPN	-0.0141988	0.629973	1
4	CNTN5	-0.00222269	0.631889	1
4	STK24	0.0130116	0.63306	1
4	MGLL	0.00965306	0.63419	1
4	CHMP1A	0.00959999	0.634846	1
4	RNF41	0.00890625	0.635187	1
4	SKAP2	0.0124895	0.636808	1
4	SESTD1	0.0140401	0.636917	1
4	SHMT1	0.00994088	0.63999	1
4	SIT1	-0.0108162	0.641048	1
4	CD40LG	-0.0103608	0.645328	1
4	MAVS	0.014737	0.645559	1
4	PRDX5	0.00966687	0.647506	1
4	XRCC4	-0.010911	0.64798	1
4	IL11	-0.0237021	0.648971	1
4	NBN	-0.0204159	0.649603	1
4	SIGLEC15	0.0379404	0.651972	1
4	STK11	0.00737105	0.653555	1
4	GRK5	-0.015974	0.656071	1
4	PAK4	-0.0208736	0.659493	1
4	PDLIM7	-0.0120929	0.659854	1
4	RAB37	0.0222191	0.660501	1
4	GPKOW	-0.0150471	0.662807	1
4	BAX	0.0142779	0.664709	1
4	MPIG6B	-0.00632336	0.665104	1
4	KLK6	-0.00947892	0.665177	1
4	ATF2	0.0255693	0.665287	1
4	ARSB	-0.0144214	0.66616	1
4	HS3ST3B1	0.00868914	0.667574	1
4	CDKN2D	0.00849898	0.668389	1
4	STX8	-0.0141475	0.66964	1
4	GP2	0.00871942	0.672251	1
4	CD33	-0.0296176	0.673804	1
4	SAMD9L	0.0112769	0.674482	1
4	EBAG9	0.00984046	0.677027	1
4	NAMPT	0.0621891	0.677564	1
4	GH1	-0.008866	0.678138	1
4	SLITRK6	-0.00870775	0.678957	1
4	CEACAM3	-0.0142689	0.68369	1
4	RHOC	0.00912357	0.683704	1
4	MEPE	0.00103004	0.684789	1
4	TGM2	0.00398227	0.685703	1
4	YES1	0.00856163	0.686821	1
4	FXYD5	-0.0108523	0.688651	1
4	CEP85	0.010656	0.690822	1
4	CTSB	-0.0136596	0.691902	1
4	CRH	0.0452431	0.69279	1
4	GLRX	-0.0101404	0.693711	1
4	DGKZ	-0.0137309	0.694023	1
4	CDON	-0.0118429	0.694289	1
4	RWDD1	0.00536132	0.696508	1
4	DCTN1	0.00582853	0.697433	1
4	CRLF1	0.00413793	0.706667	1
4	AK1	-0.00903846	0.707608	1
4	CC2D1A	-0.00915359	0.708551	1
4	KDR	0.0070817	0.708687	1
4	PADI2	0.0153514	0.709414	1
4	RUVBL1	0.0471099	0.71125	1
4	BTC	-0.0253634	0.712178	1
4	FETUB	-0.00373273	0.712823	1
4	PPIB	-0.0079647	0.713255	1
4	FMNL1	-0.0295507	0.715066	1
4	APOH	-0.00981908	0.715133	1
4	CASP8	-0.0150425	0.715703	1
4	STX16	-0.100244	0.715873	1
4	PEBP1	-0.0076338	0.715926	1
4	LHPP	-0.00913375	0.717776	1
4	TBC1D17	0.00492262	0.718401	1
4	CPB1	-0.0202662	0.718454	1
4	PDCD5	-0.00823119	0.721272	1
4	PRKAR1A	-0.00971553	0.721345	1
4	AKT3	0.00937933	0.722297	1
4	FCRL5	0.00656388	0.722303	1
4	RABEPK	-0.011426	0.722589	1
4	PLXNB3	-0.00860698	0.722631	1
4	BCR	0.00757946	0.723232	1
4	TNNI3	-0.0362358	0.725219	1
4	ARHGEF12	0.00755021	0.728703	1
4	DBNL	0.0062324	0.729473	1
4	PEAR1	-0.00449188	0.729667	1
4	EGF	-0.00881614	0.733534	1
4	DCTN2	0.00718292	0.734233	1
4	MMP3	-0.0474156	0.734991	1
4	FGF2	-0.00970322	0.736277	1
4	ENTPD5	-0.00260343	0.737293	1
4	DAB2	0.00768235	0.737444	1
4	SNAP29	-0.00800758	0.738422	1
4	MAPT	0.0135507	0.739113	1
4	F2R	-0.00580375	0.740107	1
4	PIK3AP1	0.00616085	0.740654	1
4	GGA1	0.0221417	0.741317	1
4	KIRREL2	-0.00444575	0.741591	1
4	CEP164	0.0162648	0.741909	1
4	TNFAIP8	-0.0100135	0.741953	1
4	YTHDF3	0.0109975	0.743112	1
4	EPHX2	-0.0196809	0.743663	1
4	IMPA1	0.00828873	0.745776	1
4	AMY2A	0.014551	0.749899	1
4	FADD	0.00739048	0.750072	1
4	COMT	0.00471817	0.750521	1
4	MATN3	0.00285899	0.751612	1
4	HEXIM1	0.00549956	0.75195	1
4	PTPN1	-0.0116526	0.754596	1
4	SH2D1A	0.00521124	0.75537	1
4	ITGB1BP2	0.00755573	0.757993	1
4	RCOR1	0.0110757	0.7617	1
4	COL1A1	-0.0055098	0.764699	1
4	HDGF	0.00505163	0.76763	1
4	SERPINB6	-0.00752678	0.768118	1
4	CXCL12	-0.00453627	0.768669	1
4	FXN	-0.0064042	0.768692	1
4	WFIKKN2	0.0106725	0.76924	1
4	CD2AP	0.00363942	0.769265	1
4	CRX	0.0236424	0.772119	1
4	IL1A	-0.0139089	0.772634	1
4	IL15	0.00746153	0.773828	1
4	MESD	0.00743027	0.780417	1
4	MET	-0.000918234	0.781538	1
4	PVALB	-0.0078205	0.781557	1
4	TCL1B	-0.0155009	0.783433	1
4	PRKRA	0.00455663	0.783848	1
4	TPPP3	-0.00808039	0.784061	1
4	PPCDC	-0.00560249	0.787857	1
4	CRHR1	0.0150411	0.788231	1
4	LPCAT2	-0.0110506	0.788742	1
4	ADGRG2	0.0165065	0.790473	1
4	LAT2	-0.00999207	0.790772	1
4	TST	0.00713229	0.791134	1
4	SERPINB5	0.0125266	0.792149	1
4	ALDH3A1	-0.0225643	0.799004	1
4	IRAG2	0.0115349	0.799311	1
4	NUDT5	-0.00577482	0.799541	1
4	DECR1	0.00606043	0.800991	1
4	HEBP1	-0.00939261	0.802142	1
4	IL24	0.0109907	0.803131	1
4	CD207	-0.0101294	0.808647	1
4	MDGA1	0.0185505	0.812113	1
4	FLI1	-0.00995037	0.813129	1
4	RASA1	0.00622822	0.815447	1
4	MNDA	0.0173495	0.821444	1
4	TIGAR	0.00689897	0.821978	1
4	METAP1D	-0.00617493	0.821993	1
4	SERPINB9	-0.00237417	0.822224	1
4	LACTB2	-0.00477348	0.82388	1
4	COX5B	-0.0104927	0.824795	1
4	PPP1R9B	-0.00771324	0.825587	1
4	KYAT1	-0.00535638	0.825695	1
4	RRM2B	-0.00686947	0.827712	1
4	RP2	-0.00424829	0.828688	1
4	MANF	0.00428608	0.829524	1
4	CLEC4C	-0.00241451	0.832113	1
4	CD69	-0.00388625	0.832882	1
4	VPS37A	-0.00801116	0.833432	1
4	BIRC2	0.00761922	0.833535	1
4	TACC3	0.00415201	0.833628	1
4	PLXNA4	0.00354116	0.83732	1
4	MITD1	0.00386052	0.837677	1
4	LXN	0.00237536	0.838864	1
4	SLC27A4	0.00770915	0.843068	1
4	CHEK2	-0.00600879	0.844103	1
4	IL4	-0.0147783	0.84799	1
4	LTA	0.000570994	0.848366	1
4	IPCEF1	-0.0113957	0.84876	1
4	HGS	0.00440569	0.850514	1
4	WFIKKN1	-0.0121138	0.852643	1
4	CD84	0.00326943	0.860468	1
4	EIF4G1	0.00322626	0.862097	1
4	CNPY2	0.0078771	0.862679	1
4	GRAP2	0.00351516	0.864413	1
4	KRT5	-0.00539401	0.867463	1
4	PRKCQ	0.00622571	0.868651	1
4	PPM1A	-0.00356402	0.87038	1
4	CEBPB	-0.00700603	0.872135	1
4	PTPRS	-0.00183159	0.872845	1
4	LYAR	-0.00902103	0.878362	1
4	PTK7	0.00617099	0.87986	1
4	TRIM21	-0.00656355	0.881407	1
4	NUB1	0.00504564	0.881613	1
4	ANKRD54	0.00174196	0.88192	1
4	JUN	-0.00772562	0.882734	1
4	SDC4	0.00313663	0.883031	1
4	SRPK2	-0.00624851	0.883248	1
4	NAAA	0.00473021	0.883978	1
4	CRACR2A	0.00602462	0.884831	1
4	CORO1A	0.00837547	0.885717	1
4	PRSS27	0.00547702	0.887072	1
4	NTF3	-0.00139963	0.890332	1
4	TARBP2	0.00281279	0.891195	1
4	STC2	-0.00484519	0.891834	1
4	IL2	0.00419783	0.892	1
4	ING1	-0.00491257	0.894757	1
4	LYN	-0.00439927	0.894878	1
4	CDKN1A	-0.00597028	0.895172	1
4	ILKAP	-0.00425147	0.895542	1
4	LAMP2	0.0021808	0.902364	1
4	WASF1	0.00311648	0.905988	1
4	SSB	0.0059627	0.90688	1
4	CXCL1	-0.00202267	0.907005	1
4	PSMG3	-0.00106826	0.911057	1
4	SNX9	-0.00205343	0.916912	1
4	CASP2	0.00225161	0.918193	1
4	AIF1	-0.00534972	0.920081	1
4	DCTN6	-0.0117086	0.923793	1
4	CPA1	-0.00642122	0.925968	1
4	FGR	0.000520237	0.928802	1
4	CA11	0.00500333	0.929813	1
4	ATP5PO	0.00412493	0.930045	1
4	EPHA10	0.00951724	0.93166	1
4	CD6	0.00804088	0.9336	1
4	CELA3A	0.00681373	0.934883	1
4	SEPTIN9	-0.00182264	0.935651	1
4	PPP1R2	-0.00194209	0.936228	1
4	GNE	0.00136356	0.937617	1
4	GPA33	0.0101378	0.941156	1
4	NPTN	0.000289402	0.942145	1
4	SNAP23	0.000357415	0.944025	1
4	BLVRB	-0.00502724	0.944293	1
4	AGER	0.00249792	0.945533	1
4	TJAP1	-5.49236e-05	0.946773	1
4	CASP10	0.00010799	0.946868	1
4	ARNT	-0.00103872	0.947003	1
4	KITLG	-0.00117695	0.949007	1
4	EPCAM	0.00905938	0.951544	1
4	CNPY4	0.00088956	0.952703	1
4	SCG3	0.00623866	0.95276	1
4	ISLR2	-0.000596055	0.954775	1
4	PLA2G7	-0.00750749	0.956172	1
4	CCL26	-0.00964697	0.960241	1
4	FKBP4	1.30998e-05	0.961334	1
4	MSRA	0.000755602	0.962346	1
4	GP1BA	0.000370738	0.963372	1
4	NUDC	0.000752885	0.970859	1
4	DNAJA2	-0.00198152	0.973742	1
4	FKBP1B	-0.00187737	0.975786	1
4	PLXDC1	-0.000857957	0.985812	1
4	HPCAL1	-0.000709517	0.986022	1
4	DDX58	-0.00173855	0.987843	1
4	DOK2	-0.00145727	0.989513	1
4	PRKAB1	-0.000861611	0.992338	1
4	NPM1	-0.00520252	0.992506	1
12	GDF15	0.35778	7.87651e-13	1.11531e-09
12	HGF	0.281153	1.29394e-10	1.83222e-07
12	LEP	3.20132	5.27247e-10	7.46582e-07
12	CA14	-0.43963	1.07638e-09	1.52416e-06
12	FABP4	0.523012	2.532e-09	3.58531e-06
12	LGALS4	0.343535	5.63174e-09	7.97455e-06
12	IGFBP4	0.361301	7.61917e-09	1.07887e-05
12	FURIN	0.30143	1.64007e-08	2.32234e-05
12	ASGR1	0.247898	2.11913e-08	3.00068e-05
12	F9	0.167248	3.76411e-08	5.32997e-05
12	SFRP1	0.354041	4.00463e-08	5.67056e-05
12	VSIG4	0.332827	5.80627e-08	8.22167e-05
12	OGN	0.283644	7.05489e-08	9.98973e-05
12	AGRN	0.303917	8.57136e-08	0.00012137
12	ACE2	0.390207	9.07604e-08	0.000128517
12	IL6	1.02543	9.32151e-08	0.000131993
12	REN	0.703007	9.6481e-08	0.000136617
12	FSTL3	0.259764	2.94858e-07	0.000417518
12	RARRES2	0.381694	3.46212e-07	0.000490235
12	IL1RN	0.932032	3.5642e-07	0.00050469
12	CST3	0.235165	3.74556e-07	0.000530371
12	COLEC12	0.20369	4.60807e-07	0.000652503
12	PIGR	0.254124	5.80942e-07	0.000822614
12	CDH2	0.206542	1.50293e-06	0.00212815
12	TNFRSF1A	0.221659	1.55613e-06	0.00220347
12	SPON2	0.228782	1.84821e-06	0.00261707
12	WFDC2	0.248	1.92642e-06	0.00272782
12	MZB1	0.539206	2.15339e-06	0.00304919
12	TGFA	0.326458	2.48091e-06	0.00351298
12	CRHBP	0.194394	2.48251e-06	0.00351523
12	GSTA1	0.617963	2.57742e-06	0.00364962
12	PLA2G15	0.192675	3.39964e-06	0.00481389
12	ITGA5	0.180683	3.60304e-06	0.00510191
12	PCOLCE	0.280411	4.41864e-06	0.00625679
12	BCAN	-0.253463	4.42262e-06	0.00626243
12	MUC13	0.331832	4.69404e-06	0.00664676
12	NFASC	0.208878	5.01408e-06	0.00709994
12	PON3	-0.17224	5.38695e-06	0.00762792
12	ADGRG2	-0.240629	5.51926e-06	0.00781527
12	HAVCR1	0.387586	5.88823e-06	0.00833774
12	RBP5	0.310895	6.45437e-06	0.00913939
12	INHBC	0.361361	6.56061e-06	0.00928983
12	TNFRSF10A	0.264848	8.07365e-06	0.0114323
12	TFF1	0.469592	8.47952e-06	0.012007
12	COL18A1	0.149284	9.08872e-06	0.0128696
12	TNFRSF11A	0.231678	9.2727e-06	0.0131301
12	ICAM1	0.219634	9.36669e-06	0.0132632
12	EFNA4	0.196609	1.08807e-05	0.015407
12	KRT18	0.425529	1.20245e-05	0.0170267
12	CSF1	0.265074	1.25186e-05	0.0177263
12	TFF2	0.357528	1.28835e-05	0.018243
12	TREM2	0.255641	1.30533e-05	0.0184835
12	PAMR1	0.201258	1.3467e-05	0.0190693
12	GOLM2	0.148821	1.48189e-05	0.0209835
12	STC1	0.2944	1.48602e-05	0.021042
12	FABP1	0.534032	1.6502e-05	0.0233669
12	NOMO1	0.197429	1.8229e-05	0.0258122
12	VMO1	0.413105	1.95993e-05	0.0277526
12	ITGAV	-0.171984	2.0112e-05	0.0284787
12	SCARB2	0.21051	2.07674e-05	0.0294066
12	PIK3IP1	0.153441	2.2147e-05	0.0313601
12	HSPG2	0.169508	2.39767e-05	0.033951
12	HAVCR2	0.221423	2.48946e-05	0.0352507
12	MMP7	0.138099	2.5526e-05	0.0361448
12	COL6A3	0.236636	2.56064e-05	0.0362587
12	ICOSLG	-0.173355	2.63992e-05	0.0373812
12	ANGPTL4	0.24212	2.66116e-05	0.037682
12	CDHR2	0.464268	2.66993e-05	0.0378062
12	PGF	0.13994	2.77256e-05	0.0392594
12	SPINK1	0.25019	2.96827e-05	0.0420307
12	HYAL1	0.16662	3.27637e-05	0.0463934
12	CXCL17	0.204603	3.4411e-05	0.048726
12	PLAT	0.182599	3.76508e-05	0.0533135
12	GSTA3	0.553674	3.82997e-05	0.0542324
12	EFNA1	0.174258	3.84498e-05	0.0544449
12	ACVRL1	0.148495	4.1901e-05	0.0593318
12	IGFBPL1	0.214253	5.18507e-05	0.0734206
12	ADM	0.103285	5.29001e-05	0.0749065
12	ADH4	0.489908	6.17009e-05	0.0873685
12	MVK	0.232127	6.19842e-05	0.0877697
12	CALB2	0.288371	6.31452e-05	0.0894137
12	CDCP1	0.24498	6.73232e-05	0.0953297
12	REG4	0.304577	6.78958e-05	0.0961404
12	CPM	0.193533	6.92688e-05	0.0980846
12	PLAUR	0.146774	7.21303e-05	0.102137
12	MSR1	0.21734	7.24547e-05	0.102596
12	CHRDL1	0.128348	9.28753e-05	0.131511
12	CALCA	0.376754	9.76027e-05	0.138205
12	CST7	0.405904	0.000100339	0.14208
12	FETUB	0.205992	0.000101793	0.144139
12	TNFRSF6B	0.416119	0.000108849	0.15413
12	NCAM2	-0.157247	0.000114635	0.162324
12	TFF3	0.286067	0.000119405	0.169077
12	SELE	0.383132	0.000121581	0.172159
12	PILRA	0.212954	0.00012293	0.174069
12	SCARA5	0.161094	0.000126031	0.17846
12	WFIKKN2	-0.239157	0.000133584	0.189154
12	CLEC4D	0.19158	0.00013462	0.190622
12	SSC5D	0.20451	0.000135715	0.192173
12	LGALS9	0.183974	0.000143176	0.202737
12	DSG3	-0.290553	0.000149207	0.211278
12	IGFBP7	0.153419	0.000155609	0.220343
12	GUSB	0.345353	0.000167134	0.236661
12	CD59	0.12659	0.000176851	0.250422
12	FLT3LG	0.161726	0.000177686	0.251603
12	FOLR2	0.172047	0.000180762	0.255959
12	CD1C	-0.180659	0.000191871	0.271689
12	CD163	0.243994	0.000192262	0.272243
12	FCER2	0.294389	0.000194376	0.275236
12	CXCL16	0.174224	0.00019553	0.276871
12	SIGLEC1	0.280206	0.000201017	0.28464
12	CTSO	0.19435	0.0002086	0.295377
12	PRCP	0.218918	0.000218273	0.309075
12	NPDC1	0.135946	0.000219834	0.311285
12	TNFRSF1B	0.217081	0.00022298	0.31574
12	LAIR1	0.217356	0.000239144	0.338628
12	EGFR	-0.0988317	0.00024744	0.350375
12	CD74	0.21408	0.000247929	0.351067
12	CES1	0.365779	0.000252509	0.357553
12	LCN2	0.188658	0.000256473	0.363165
12	HNMT	0.234246	0.000267371	0.378597
12	LGALS1	0.167493	0.000272444	0.38578
12	GGT1	0.284271	0.000285161	0.403788
12	MET	-0.109377	0.000304659	0.431397
12	PBLD	0.206425	0.000310899	0.440233
12	PCSK9	0.28734	0.00032372	0.458387
12	MLN	0.218176	0.000338813	0.479759
12	ACY1	0.178315	0.000358187	0.507193
12	SPON1	0.166282	0.000375682	0.531966
12	CCDC80	0.157335	0.000375961	0.532361
12	GGH	0.311089	0.000376983	0.533808
12	ADGRG1	0.340688	0.000392167	0.555308
12	DCN	0.183964	0.000449797	0.636912
12	VWC2	0.183441	0.000458151	0.648742
12	CNTN1	-0.122833	0.000461623	0.653658
12	PRSS8	0.217698	0.000475027	0.672638
12	SNCG	0.346342	0.000484688	0.686318
12	CCN5	0.138329	0.000493371	0.698613
12	MMP12	0.273984	0.000515209	0.729536
12	ENPP7	0.314828	0.000516047	0.730722
12	UMOD	-0.322253	0.000534094	0.756278
12	TGFBR2	0.1797	0.000542253	0.76783
12	CRIP2	0.171758	0.000548754	0.777035
12	DPT	0.122035	0.000550195	0.779076
12	NCAN	-0.188546	0.000555593	0.786719
12	TIMP1	0.127855	0.000584406	0.827519
12	CD79B	0.181922	0.000592407	0.838848
12	LILRA5	0.20911	0.000608747	0.861985
12	NECTIN2	0.132816	0.000645706	0.91432
12	OSM	0.279034	0.000648843	0.918761
12	CCL19	0.624204	0.000693934	0.982611
12	TNFRSF11B	0.160496	0.000700511	0.991923
12	ANXA10	0.489684	0.000717671	1
12	TSPAN1	0.301733	0.000762279	1
12	IGF2R	0.125999	0.000764572	1
12	SEMA3F	0.122141	0.000786664	1
12	CSF3	0.474105	0.000827834	1
12	TNFRSF9	0.179515	0.000842226	1
12	ADAMTS8	-0.230461	0.000847429	1
12	CTSV	-0.5248	0.000868222	1
12	CD302	0.116349	0.000875302	1
12	FGF21	0.995829	0.000888252	1
12	APOM	-0.146845	0.000889471	1
12	CTSS	0.120725	0.00091253	1
12	ASAH2	0.266092	0.000959278	1
12	ARSA	0.381183	0.00096692	1
12	CLEC6A	0.235629	0.0010137	1
12	FLT3	-0.233693	0.00101414	1
12	SMPD1	0.218436	0.00106195	1
12	MFAP5	0.165973	0.00106356	1
12	TNFRSF10B	0.249055	0.00106455	1
12	CKAP4	0.154114	0.00107596	1
12	TNFSF13	0.102503	0.00107908	1
12	IGSF8	0.112451	0.001103	1
12	THY1	0.148145	0.00112766	1
12	PLTP	-0.164533	0.00115999	1
12	C2	0.173886	0.00116015	1
12	RELT	0.141816	0.0011781	1
12	TNFRSF12A	0.190044	0.0011957	1
12	PTS	0.181311	0.00119997	1
12	TACSTD2	-0.161368	0.0012003	1
12	DSG4	-0.289489	0.00121132	1
12	CCL21	0.161601	0.00122201	1
12	SIGLEC7	0.135661	0.00124085	1
12	PLXNB2	0.126079	0.00130158	1
12	CD300C	0.144604	0.00140235	1
12	ST6GAL1	0.188683	0.00141712	1
12	F7	0.132837	0.00142956	1
12	VEGFA	0.179447	0.00146111	1
12	GRPEL1	0.191554	0.00154196	1
12	CBLIF	0.324483	0.00155254	1
12	CD38	0.107274	0.00159007	1
12	BST2	0.242078	0.00159078	1
12	ALDH3A1	0.275999	0.00159081	1
12	ADAMTS15	0.0814098	0.00159526	1
12	ANGPTL2	0.154913	0.00160539	1
12	CA5A	0.453044	0.00172823	1
12	IGFBP6	0.126991	0.00172943	1
12	ITGA11	-0.327335	0.0017403	1
12	C19orf12	0.381259	0.00175396	1
12	LRRN1	-0.241476	0.00178134	1
12	CTSZ	0.172144	0.00178716	1
12	MERTK	0.0880252	0.00178962	1
12	IGSF3	0.211731	0.00182721	1
12	PTGDS	0.135677	0.00183595	1
12	SUMF2	0.154814	0.00190048	1
12	FCRL5	0.387985	0.00194056	1
12	LILRA2	0.151356	0.00198659	1
12	CHI3L1	0.332031	0.00198791	1
12	TNF	0.17415	0.00204126	1
12	PSPN	0.370804	0.00222938	1
12	GALNT2	-0.165824	0.00224038	1
12	FAM3C	0.124118	0.00226036	1
12	PTN	0.197947	0.00227737	1
12	ACAN	-0.145924	0.00234117	1
12	TNFRSF14	0.108214	0.00240057	1
12	AGXT	0.264275	0.00255682	1
12	LILRB4	0.107225	0.00263368	1
12	ANG	0.20324	0.00264211	1
12	NPPC	0.132415	0.00275466	1
12	SLIT2	0.286815	0.00278451	1
12	OXT	0.663436	0.00282526	1
12	CSTB	0.126678	0.00287502	1
12	AREG	0.255528	0.00295915	1
12	HSD11B1	-0.258398	0.00326736	1
12	NBL1	0.107431	0.00328401	1
12	BAIAP2	0.268214	0.00342526	1
12	CCL7	0.320395	0.0034866	1
12	IQGAP2	0.179105	0.00350684	1
12	NOS3	0.175115	0.00351061	1
12	SORCS2	0.104854	0.00366716	1
12	CNTN3	0.134701	0.00377023	1
12	DSC2	0.137749	0.00377416	1
12	IL5RA	0.259033	0.00389371	1
12	ULBP2	0.140742	0.00419456	1
12	GAL	-0.434974	0.00423505	1
12	CXCL10	1.48835	0.00424381	1
12	TEK	0.105062	0.0042613	1
12	THBS2	0.168065	0.00429501	1
12	TCN2	0.137076	0.00445955	1
12	EFEMP1	0.0975076	0.00451301	1
12	IL4R	0.0997021	0.00468949	1
12	LBP	0.30581	0.00476913	1
12	FGF23	0.334451	0.00484593	1
12	IL10RB	0.118819	0.00494264	1
12	FASLG	-0.187249	0.00507158	1
12	SERPINA11	0.120022	0.00531964	1
12	PRTG	-0.13276	0.00532532	1
12	IL7R	-0.261875	0.00533494	1
12	PGLYRP1	0.13343	0.00534745	1
12	CTSD	0.215989	0.00541819	1
12	GPC1	-0.186626	0.00552027	1
12	LRP1	-0.0789404	0.00566837	1
12	IL18R1	0.164139	0.00603958	1
12	CLEC7A	0.205198	0.00604607	1
12	FLT4	0.135776	0.00613285	1
12	CTSL	0.0962168	0.00614319	1
12	ADAM8	0.0941289	0.00614922	1
12	MDK	0.159226	0.0061838	1
12	DCBLD2	0.112979	0.0061849	1
12	CCL16	0.30971	0.00629477	1
12	CDHR1	0.170237	0.00636542	1
12	CCL22	0.20199	0.00636673	1
12	SPINK4	0.282495	0.00655866	1
12	EDA2R	0.124172	0.0065788	1
12	HLA-E	0.121789	0.00664871	1
12	PILRB	0.198782	0.00679929	1
12	CD27	0.161012	0.00687198	1
12	CCN3	0.139369	0.00699067	1
12	LAMP2	0.0841798	0.00702399	1
12	DLL1	0.11381	0.00704483	1
12	WIF1	-0.166027	0.00717038	1
12	LY96	0.170076	0.00723474	1
12	ACAA1	0.274703	0.00727729	1
12	SIGLEC10	0.117086	0.00749445	1
12	ADAMTS16	0.149099	0.00803155	1
12	TFPI	0.126674	0.00806855	1
12	LPL	-0.160586	0.00832466	1
12	KYNU	0.0886056	0.00844883	1
12	SPINT2	0.0845707	0.008458	1
12	PI3	0.257192	0.00849008	1
12	FGFR2	0.0954727	0.00851981	1
12	NEFL	0.136969	0.0085215	1
12	P4HB	0.115582	0.00855699	1
12	PODXL2	-0.128357	0.00863105	1
12	GNLY	0.265098	0.00867511	1
12	TNFRSF4	0.132698	0.00889173	1
12	EPHA2	0.125135	0.00896723	1
12	PRDX6	-0.0933438	0.00899706	1
12	MEGF10	-0.342713	0.00903604	1
12	CCL3	1.7028	0.00907415	1
12	PRSS2	0.210787	0.00907819	1
12	CCL20	0.674087	0.00913182	1
12	CFC1	0.168988	0.00913763	1
12	CCL14	0.158673	0.00945587	1
12	ITIH3	0.213603	0.00975802	1
12	REG1A	0.189737	0.00990453	1
12	B4GALT1	0.0954946	0.010068	1
12	NAAA	-0.249248	0.0102744	1
12	TMSB10	0.12366	0.0103884	1
12	MFGE8	0.182663	0.0105712	1
12	CCL4	0.183002	0.010597	1
12	TXNDC5	0.127682	0.0109233	1
12	CD207	0.168982	0.0110879	1
12	APLP1	-0.223041	0.0111055	1
12	HPGDS	-0.163418	0.0111531	1
12	CA6	-0.395942	0.0111546	1
12	CD99	0.0640757	0.01132	1
12	CLUL1	-0.168771	0.0114689	1
12	F11R	0.106906	0.0116477	1
12	NPTN	-0.357516	0.0116703	1
12	XG	0.128224	0.0117666	1
12	CCL5	0.150514	0.0118742	1
12	MMP9	0.114366	0.0120166	1
12	DPP7	0.164162	0.0120432	1
12	CCL15	0.257098	0.0120433	1
12	CXCL9	0.198565	0.0122226	1
12	ALDH1A1	0.114777	0.0122535	1
12	LAMA4	0.0996216	0.012344	1
12	DKK4	0.223069	0.0123465	1
12	LGMN	0.127533	0.0123763	1
12	PVR	0.105531	0.0124771	1
12	SLAMF8	0.197074	0.0126536	1
12	BCAM	0.0875313	0.0136099	1
12	EZR	0.0875796	0.013842	1
12	KDR	0.0964443	0.0140053	1
12	ADA2	0.151762	0.0143048	1
12	SLC16A1	0.306896	0.0143187	1
12	VSTM2L	0.263922	0.0143468	1
12	VAMP5	0.153002	0.0145711	1
12	LY6D	0.157154	0.0146746	1
12	BTN2A1	0.0908886	0.0146952	1
12	OSMR	0.0949328	0.0148222	1
12	REG1B	0.205447	0.0150108	1
12	FAS	0.168672	0.0150277	1
12	TFRC	0.193153	0.0150623	1
12	CD99L2	0.0840708	0.0151701	1
12	NRP2	0.101078	0.0152367	1
12	TPSAB1	0.179434	0.0154012	1
12	HAO1	0.301943	0.0154408	1
12	CLEC4C	-0.14546	0.0155376	1
12	FCRLB	0.191942	0.0158052	1
12	IGFBP1	-0.60724	0.0159259	1
12	ACTA2	0.12215	0.0159304	1
12	PECAM1	0.0892773	0.0163717	1
12	KLRB1	0.120101	0.0163748	1
12	RSPO1	0.0781759	0.0167491	1
12	IFNGR2	0.268472	0.0171608	1
12	TPP1	0.182126	0.0173768	1
12	GPR37	0.131236	0.0174496	1
12	PRELP	0.0739659	0.0180581	1
12	CCL18	0.287522	0.0184281	1
12	CEACAM5	0.256943	0.0184971	1
12	TFPI2	0.182819	0.0186425	1
12	CD4	0.0977164	0.0186915	1
12	AGR2	0.247085	0.0187226	1
12	IL18	0.299337	0.0188012	1
12	CREG1	0.13986	0.0190396	1
12	IFNL1	0.213765	0.0190975	1
12	CD209	-0.152406	0.0191365	1
12	FST	0.143846	0.0192199	1
12	CCL25	0.180254	0.019333	1
12	CDHR5	0.19847	0.0193742	1
12	VSTM1	0.196119	0.0194272	1
12	MATN2	0.0878481	0.0196734	1
12	EPO	0.310249	0.0199569	1
12	PROC	0.0880862	0.0200079	1
12	MAD1L1	0.184856	0.0200204	1
12	CLEC4G	0.101388	0.0206828	1
12	DAG1	0.0900138	0.0207164	1
12	FGF5	0.335044	0.0209236	1
12	IL1RAP	-0.114111	0.0209852	1
12	SLAMF6	0.107168	0.0211027	1
12	TGFB1	0.0798976	0.0213028	1
12	EGLN1	0.322366	0.0219709	1
12	MARCO	0.0974025	0.0226412	1
12	ENG	-0.0640353	0.0227838	1
12	SERPINA9	0.371588	0.022802	1
12	OMD	-0.165938	0.0231811	1
12	CD83	0.121238	0.0235145	1
12	DNMBP	0.13956	0.0235301	1
12	MMP8	0.166583	0.0236471	1
12	IL1B	0.530554	0.0250787	1
12	FAP	-0.124919	0.0252698	1
12	CANT1	0.059954	0.0253381	1
12	DDAH1	0.124001	0.0253867	1
12	CNTN5	-0.102564	0.0254151	1
12	CEACAM8	0.119694	0.0254587	1
12	GZMA	0.126438	0.0258649	1
12	KRT5	-0.150197	0.0260362	1
12	NRP1	0.0888431	0.0262104	1
12	GKN1	0.109583	0.0267042	1
12	IL12B	0.17093	0.0267309	1
12	BCL2L11	0.0801648	0.0268297	1
12	CD40	0.092035	0.0268731	1
12	PAG1	0.123478	0.0271781	1
12	CRH	-0.600927	0.0272672	1
12	SIAE	0.108737	0.0272905	1
12	HEXIM1	0.0976525	0.0281349	1
12	CD300E	0.136922	0.0282193	1
12	SMOC1	0.0965857	0.028392	1
12	CRELD2	0.127498	0.0287348	1
12	S100A11	2.66336	0.0287442	1
12	TNFSF13B	0.0999014	0.0289157	1
12	ALPP	2.18564	0.0290308	1
12	MME	0.227281	0.0292334	1
12	GDNF	0.124753	0.0293339	1
12	KRT19	0.191432	0.0297866	1
12	RTN4R	0.120879	0.0298289	1
12	KITLG	-0.12154	0.0303302	1
12	GPNMB	0.0908437	0.0304669	1
12	PLA2G7	-0.106784	0.0307857	1
12	NPPB	0.295564	0.0309822	1
12	ROBO1	0.0905797	0.0311375	1
12	PRL	-0.372436	0.0313909	1
12	IPCEF1	0.165372	0.0316481	1
12	DPY30	0.168932	0.031818	1
12	PLA2G2A	0.212206	0.0328399	1
12	FKBP7	0.157972	0.0328866	1
12	IL17D	0.0873765	0.0330044	1
12	IL2RA	0.118327	0.0335913	1
12	MB	0.164463	0.0336213	1
12	GCG	0.462476	0.0336435	1
12	EGFL7	0.0659704	0.0337011	1
12	CD70	0.148587	0.0349077	1
12	TAFA5	0.0895885	0.0356992	1
12	THPO	0.0904153	0.0359449	1
12	DRAXIN	0.12042	0.0360529	1
12	PLIN1	0.158158	0.0362295	1
12	ISM1	0.0910035	0.0366414	1
12	PPY	0.288074	0.0371518	1
12	HSPB1	0.0627799	0.0376772	1
12	KLK4	0.22575	0.0378125	1
12	APOH	0.112774	0.0378787	1
12	GFER	0.100336	0.038271	1
12	IDI2	0.177901	0.0392345	1
12	F3	-0.103041	0.0394794	1
12	VNN2	0.113119	0.0394991	1
12	TIMP4	0.121467	0.040288	1
12	EPHA1	0.101664	0.0405018	1
12	LAYN	0.0863588	0.0407672	1
12	KLRD1	0.139854	0.0407768	1
12	HSPB6	0.122854	0.0408584	1
12	CD22	0.131765	0.0416956	1
12	LYPD3	-0.128026	0.0417921	1
12	FCRL1	0.153581	0.0420098	1
12	TIMD4	0.158218	0.0420543	1
12	DCXR	0.0963768	0.0424799	1
12	RGMA	-0.101471	0.0429625	1
12	ACP5	0.0883937	0.0430598	1
12	TXLNA	0.0859326	0.0438313	1
12	GGT5	0.0634993	0.0442049	1
12	CRIM1	0.0517714	0.0442353	1
12	GHRL	-0.137243	0.0442598	1
12	STK11	0.0800056	0.0444964	1
12	QDPR	0.065331	0.0452254	1
12	CCL23	0.148098	0.0457578	1
12	CTSB	-0.152462	0.0468976	1
12	NPTXR	-0.0984765	0.0478926	1
12	SLAMF1	0.172016	0.048099	1
12	OMG	-0.165471	0.0482322	1
12	TMPRSS15	0.260572	0.0490491	1
12	LGALS8	0.10559	0.0491007	1
12	BANK1	0.0729829	0.0497162	1
12	GRN	0.086349	0.0500456	1
12	LDLR	0.138606	0.0502232	1
12	SCG2	-0.0913718	0.0505599	1
12	C1QTNF1	0.0758337	0.0506659	1
12	OSCAR	0.105209	0.0512679	1
12	AIFM1	0.125319	0.0517907	1
12	SMAD5	0.0572996	0.0519199	1
12	CD2AP	0.0674007	0.0523174	1
12	CD34	-0.0772571	0.052529	1
12	IL18BP	0.091121	0.0526461	1
12	TNFRSF10C	0.143137	0.0529007	1
12	LTBP3	0.151306	0.0530843	1
12	PREB	0.101751	0.0532444	1
12	VEGFD	-0.141077	0.053642	1
12	SNX9	0.0708277	0.0541114	1
12	NRCAM	0.0908498	0.0542686	1
12	APP	0.0914069	0.0546022	1
12	BTN3A2	0.0768425	0.0552062	1
12	CDH15	0.154039	0.0553526	1
12	CD177	0.43211	0.0556529	1
12	SNAP23	0.0719195	0.0559468	1
12	PDGFB	0.0999718	0.05627	1
12	CSF2RA	0.131191	0.0564649	1
12	IL1A	0.217941	0.0571108	1
12	KIT	-0.11631	0.0571337	1
12	DPP6	-0.0940874	0.0572145	1
12	MATN3	-0.0687728	0.0572324	1
12	SMOC2	0.109183	0.0573801	1
12	CLSTN1	0.177759	0.0579091	1
12	FABP5	0.104885	0.057984	1
12	FLRT2	0.0826585	0.0580966	1
12	POLR2F	0.129888	0.0588884	1
12	FCGR2A	0.162858	0.0589862	1
12	PLXDC1	-0.079379	0.0597131	1
12	SORT1	0.0871314	0.0600498	1
12	SHMT1	0.0901238	0.0602591	1
12	TCL1A	0.132928	0.0606967	1
12	ICAM4	0.150949	0.0607927	1
12	COL9A1	0.23861	0.0608012	1
12	CEBPB	0.121102	0.0610559	1
12	ATOX1	0.0777561	0.0613493	1
12	DNER	-0.14014	0.0615343	1
12	LSP1	0.0890016	0.0617351	1
12	IL19	0.280997	0.0622487	1
12	CGREF1	0.11621	0.0625481	1
12	LGALS3	0.0790378	0.0628537	1
12	FGFBP1	-0.0850443	0.0637098	1
12	CDSN	0.100572	0.0639449	1
12	CLSTN2	0.0938475	0.0644206	1
12	OLR1	0.117115	0.0645852	1
12	TNFRSF13B	0.106831	0.0657518	1
12	SERPINE1	0.105349	0.0660246	1
12	CRISP2	-0.286575	0.0663998	1
12	CCL17	0.131765	0.0670875	1
12	BCR	0.0912997	0.0672374	1
12	SRP14	0.154826	0.067263	1
12	CEP43	0.0832753	0.0673074	1
12	ANXA5	0.094329	0.0678981	1
12	PHOSPHO1	0.0793041	0.068301	1
12	DDR1	0.060753	0.0684346	1
12	EIF4G1	0.0843613	0.0692485	1
12	TIMP3	0.145672	0.0706315	1
12	IGF1R	0.050196	0.0706594	1
12	NADK	0.186009	0.0710683	1
12	KLK11	0.0791962	0.0719981	1
12	TNFAIP8	0.114107	0.0721449	1
12	VIM	0.633588	0.0728963	1
12	MCFD2	0.0713455	0.0743752	1
12	VEGFC	0.0809227	0.0743836	1
12	LAMP3	0.154962	0.075292	1
12	TNNI3	0.255318	0.0757703	1
12	CCL11	0.0806717	0.0766437	1
12	YES1	0.0857378	0.0767682	1
12	RETN	0.0919588	0.0769203	1
12	DNAJA2	0.0734894	0.0775221	1
12	MASP1	0.229522	0.0778331	1
12	ECE1	-0.0916649	0.07842	1
12	PMVK	0.0550129	0.0785772	1
12	NUDC	0.0724818	0.0799906	1
12	RNASET2	0.0618609	0.0809739	1
12	NID1	0.0736023	0.0810945	1
12	INPPL1	0.132799	0.0817167	1
12	JAM2	0.0656074	0.0825017	1
12	NTRK3	-0.0586947	0.0837896	1
12	SLITRK2	-0.0987077	0.0838129	1
12	VAT1	-0.115086	0.0841197	1
12	CDH1	0.112138	0.084947	1
12	ARHGEF12	0.0803777	0.0854369	1
12	FCN2	0.102877	0.0860334	1
12	PPP1R12A	0.101087	0.0864213	1
12	AGR3	0.221647	0.0865594	1
12	TIE1	0.100774	0.086684	1
12	LAT2	0.100973	0.0871449	1
12	CLEC11A	0.114291	0.0873681	1
12	BLMH	-0.071299	0.088106	1
12	BID	0.488878	0.088349	1
12	HLA-DRA	0.0891737	0.0887225	1
12	CRNN	-0.334959	0.088967	1
12	ENPP5	-0.148339	0.0894386	1
12	CA11	-0.0858182	0.0895334	1
12	C1QA	0.0600941	0.0898356	1
12	NAMPT	0.517356	0.0906936	1
12	IL13RA1	0.0727821	0.0914096	1
12	FCAR	0.126356	0.092165	1
12	TNFRSF8	0.106713	0.0934866	1
12	LRP11	0.0927633	0.0940029	1
12	METAP1	0.101752	0.0946296	1
12	CTF1	0.106919	0.0952119	1
12	TXNRD1	0.0692438	0.0953208	1
12	RGS8	-0.233674	0.0954367	1
12	ANGPT2	0.0999525	0.0956245	1
12	CST6	-0.109087	0.0956451	1
12	IL17A	0.143021	0.0962954	1
12	SERPINB8	0.144158	0.0964171	1
12	ART3	-0.104596	0.0973964	1
12	SKAP2	0.0915119	0.0974834	1
12	FABP9	-0.157357	0.0976619	1
12	SERPINB5	0.201587	0.0995589	1
12	SCAMP3	0.0861458	0.100011	1
12	IL2RB	-0.110713	0.101488	1
12	CLMP	0.0631378	0.10334	1
12	IL17C	0.116564	0.103982	1
12	TNFSF12	-0.0454706	0.104062	1
12	SLC39A5	0.171293	0.106232	1
12	CRKL	0.0611673	0.10624	1
12	DPEP1	-0.111901	0.106279	1
12	SKAP1	0.0942831	0.107892	1
12	DBI	0.0808726	0.108425	1
12	IL15RA	0.080432	0.108917	1
12	ERBB2	0.0602141	0.10909	1
12	TNFRSF13C	0.0910111	0.110333	1
12	PTH1R	0.0801099	0.111717	1
12	REG3A	0.143816	0.112119	1
12	ATP5IF1	0.0706818	0.112323	1
12	PLAU	0.065641	0.11248	1
12	FGR	0.130508	0.112529	1
12	ATXN10	0.0937954	0.112674	1
12	NGF	0.0347731	0.11276	1
12	SPINT1	0.0676637	0.112943	1
12	SCARB1	0.236701	0.113928	1
12	S100A12	0.77024	0.11479	1
12	PRDX3	0.100382	0.115173	1
12	MANF	0.0599778	0.116583	1
12	CPPED1	0.0798733	0.116688	1
12	PTEN	0.0708855	0.117337	1
12	BRK1	0.0832712	0.117947	1
12	SPARC	0.0737651	0.117979	1
12	NUDT5	0.0547169	0.118052	1
12	YTHDF3	0.111664	0.118104	1
[truncated: 17,455 more rows]

## Sheet: DE_cases_only
cluster	gene	log2FC	p_val	p_val_adj
4	GDF15	-0.323795	2.95314e-16	4.18165e-13
4	LTBP2	-0.221263	1.29489e-10	1.83357e-07
4	HAVCR1	-0.563709	2.28787e-10	3.23963e-07
4	CXCL9	-0.414364	2.76976e-10	3.92198e-07
4	TNFRSF11B	-0.243299	5.617e-10	7.95367e-07
4	CA14	0.264669	8.42232e-10	1.1926e-06
4	SCARB2	-0.23357	1.18287e-09	1.67494e-06
4	PLAT	-0.253538	3.6627e-09	5.18639e-06
4	CCN3	-0.25532	3.73015e-09	5.28189e-06
4	TNFRSF10B	-0.218153	7.84218e-09	1.11045e-05
4	CHRDL1	-0.164317	7.98734e-09	1.13101e-05
4	CDCP1	-0.305515	8.30787e-09	1.17639e-05
4	LGALS4	-0.308093	9.40419e-09	1.33163e-05
4	IGFBP4	-0.305179	1.09198e-08	1.54625e-05
4	IL18R1	-0.319078	1.15995e-08	1.64249e-05
4	FSTL3	-0.24248	1.35173e-08	1.91405e-05
4	PGF	-0.172067	1.42916e-08	2.0237e-05
4	CST3	-0.232773	1.74085e-08	2.46505e-05
4	FAS	-0.293934	1.88216e-08	2.66514e-05
4	CDHR2	-0.810079	3.78423e-08	5.35846e-05
4	KRT18	-0.539308	5.03883e-08	7.13498e-05
4	CTSD	-0.331077	7.21992e-08	0.000102234
4	CTSL	-0.168784	8.56685e-08	0.000121307
4	COLEC12	-0.17273	9.34641e-08	0.000132345
4	FABP4	-0.414359	1.02675e-07	0.000145388
4	IL18BP	-0.211899	1.23373e-07	0.000174696
4	IGF2R	-0.167523	1.38636e-07	0.000196309
4	CCDC80	-0.20347	1.43555e-07	0.000203274
4	FGFR2	-0.177316	1.52095e-07	0.000215367
4	DPT	-0.178424	1.85897e-07	0.00026323
4	CDH2	-0.220366	1.971e-07	0.000279094
4	NEFL	-0.232405	2.69131e-07	0.000381089
4	WFDC2	-0.217596	2.73022e-07	0.000386599
4	TNFRSF10A	-0.249477	2.92331e-07	0.000413941
4	SCARF2	-0.143038	3.16679e-07	0.000448417
4	EPHA2	-0.212529	3.24118e-07	0.000458952
4	NFASC	-0.205082	3.3181e-07	0.000469843
4	SCARA5	-0.191489	3.56274e-07	0.000504484
4	EDA2R	-0.225463	4.0287e-07	0.000570464
4	ACTA2	-0.192341	4.78155e-07	0.000677067
4	TNFRSF6B	-0.576444	5.75088e-07	0.000814325
4	FURIN	-0.244067	6.01267e-07	0.000851395
4	FABP1	-0.711844	6.14189e-07	0.000869692
4	COL18A1	-0.151638	6.51485e-07	0.000922503
4	ITGA5	-0.159198	6.98874e-07	0.000989606
4	CD74	-0.247365	7.93127e-07	0.00112307
4	CSF1	-0.261981	8.49119e-07	0.00120235
4	IL17D	-0.142488	9.16712e-07	0.00129806
4	SSC5D	-0.259219	9.80211e-07	0.00138798
4	CCL18	-0.512645	1.10548e-06	0.00156537
4	TFF2	-0.345566	1.10983e-06	0.00157152
4	CD302	-0.141402	1.17197e-06	0.0016595
4	TNFRSF1A	-0.185551	1.53121e-06	0.00216819
4	KRT19	-0.385488	1.78427e-06	0.00252653
4	TNFRSF9	-0.214192	1.9226e-06	0.00272239
4	COL9A1	-0.575469	1.92499e-06	0.00272578
4	HSPG2	-0.154102	2.32783e-06	0.00329621
4	LGALS9	-0.187069	2.38011e-06	0.00337023
4	COL6A3	-0.234223	2.57809e-06	0.00365057
4	TREM2	-0.235638	2.85069e-06	0.00403657
4	KIT	0.236319	2.86998e-06	0.00406389
4	SMOC1	-0.217295	3.43266e-06	0.00486065
4	PRCP	-0.241022	3.67026e-06	0.00519708
4	C4BPB	-0.197045	3.70306e-06	0.00524353
4	NPDC1	-0.127622	3.78329e-06	0.00535714
4	EFEMP1	-0.12377	4.37162e-06	0.00619021
4	ASGR1	-0.182788	4.92544e-06	0.00697442
4	RBP5	-0.295065	5.09029e-06	0.00720785
4	LGALS3	-0.156387	5.31018e-06	0.00751922
4	KLRD1	-0.274733	5.59251e-06	0.00791899
4	CCL25	-0.333949	5.64863e-06	0.00799846
4	LILRA2	-0.194599	5.87528e-06	0.0083194
4	GUSB	-0.456266	6.42489e-06	0.00909765
4	TINAGL1	-0.116841	6.48034e-06	0.00917617
4	IL10RB	-0.168245	6.6389e-06	0.00940068
4	IGFBP7	-0.152844	6.9051e-06	0.00977762
4	CTSS	-0.143597	7.5634e-06	0.0107098
4	FAM3C	-0.161986	7.85464e-06	0.0111222
4	MSR1	-0.223232	8.29046e-06	0.0117393
4	TGFBR2	-0.190636	8.31129e-06	0.0117688
4	IGSF3	-0.253537	8.3686e-06	0.0118499
4	CD59	-0.125121	9.65283e-06	0.0136684
4	STC1	-0.274767	9.78699e-06	0.0138584
4	CD300E	-0.245249	1.1193e-05	0.0158493
4	EFNA1	-0.147348	1.13647e-05	0.0160924
4	TNFRSF12A	-0.231878	1.25216e-05	0.0177306
4	GFAP	-0.2697	1.26287e-05	0.0178822
4	ADH4	-0.61379	1.26588e-05	0.0179248
4	GSTA1	-0.633402	1.271e-05	0.0179973
4	TNFRSF1B	-0.195829	1.29716e-05	0.0183677
4	CXCL17	-0.178221	1.55305e-05	0.0219911
4	ACVRL1	-0.132206	1.55755e-05	0.0220549
4	PTN	-0.230578	1.57628e-05	0.0223201
4	LDLR	-0.260815	1.59444e-05	0.0225773
4	SIGLEC7	-0.156775	1.6197e-05	0.022935
4	CCL11	-0.184566	1.72171e-05	0.0243794
4	PAMR1	-0.175201	1.7818e-05	0.0252303
4	WNT9A	-0.122089	1.86908e-05	0.0264661
4	CTSZ	-0.212911	1.98142e-05	0.0280569
4	MLN	-0.251061	2.04129e-05	0.0289046
4	TFF1	-0.383528	2.07424e-05	0.0293712
4	HGF	-0.17028	2.08288e-05	0.0294936
4	DTX3	-0.114807	2.11724e-05	0.0299801
4	IL6	-0.769586	2.19444e-05	0.0310733
4	TFPI	-0.161849	2.30237e-05	0.0326016
4	CTSV	0.396578	2.31843e-05	0.032829
4	LILRA5	-0.236723	2.47727e-05	0.0350781
4	SEMA3F	-0.136591	2.72673e-05	0.0386105
4	ANG	-0.280084	2.74042e-05	0.0388044
4	KLK4	-0.396399	2.95636e-05	0.041862
4	SNCG	-0.416975	2.97389e-05	0.0421102
4	SORCS2	-0.135154	3.00765e-05	0.0425884
4	ACE2	-0.291726	3.36495e-05	0.0476477
4	CKAP4	-0.146856	3.43645e-05	0.0486602
4	CRHBP	-0.153606	3.80085e-05	0.0538201
4	HNMT	-0.245338	4.0742e-05	0.0576907
4	SPP1	-0.190225	4.10066e-05	0.0580653
4	LGALS1	-0.148686	4.2395e-05	0.0600313
4	CHI3L1	-0.406892	5.16025e-05	0.0730691
4	ICAM1	-0.162815	5.54014e-05	0.0784484
4	CTSO	-0.200495	5.77219e-05	0.0817342
4	LRP11	-0.197695	6.23017e-05	0.0882192
4	IL4R	-0.125282	6.91644e-05	0.0979368
4	TNF	-0.144115	7.00505e-05	0.0991915
4	HSPB6	-0.252837	7.32811e-05	0.103766
4	AFP	-0.286888	7.37811e-05	0.104474
4	LAIR1	-0.174921	7.42397e-05	0.105123
4	ANGPTL2	-0.179915	7.6361e-05	0.108127
4	CCL20	-1.17929	7.71054e-05	0.109181
4	EFNA4	-0.143952	7.77434e-05	0.110085
4	CST6	0.180912	8.16271e-05	0.115584
4	PRSS8	-0.243095	8.24916e-05	0.116808
4	FABP9	0.29694	8.30446e-05	0.117591
4	RARRES2	-0.227375	0.000100177	0.14185
4	PIK3IP1	-0.115803	0.000101824	0.144183
4	REG4	-0.27651	0.000105343	0.149165
4	ADM	-0.11446	0.000106407	0.150672
4	ACP5	-0.154349	0.000108976	0.154309
4	ERBB2	-0.149557	0.00010927	0.154726
4	HAVCR2	-0.169725	0.000112296	0.159011
4	VSIG4	-0.224753	0.000113698	0.160996
4	GFRA1	-0.176395	0.000114694	0.162406
4	MMP12	-0.320088	0.000128437	0.181866
4	TNFSF13	-0.101386	0.000136527	0.193322
4	S100P	-3.01031	0.000148417	0.210158
4	SFRP1	-0.204693	0.000154407	0.218641
4	JAM2	-0.125025	0.000166228	0.235379
4	IGF1R	-0.0905192	0.000168857	0.239102
4	MYOC	-0.254632	0.000171168	0.242374
4	PTGDS	-0.143929	0.000182495	0.258413
4	SPON1	-0.149617	0.000185958	0.263316
4	GRN	-0.139352	0.000192827	0.273043
4	GPR37	-0.213327	0.000194927	0.276016
4	CD83	-0.160742	0.000227018	0.321458
4	DCXR	-0.171035	0.000229038	0.324318
4	REN	-0.565813	0.000241852	0.342463
4	PRELP	-0.109886	0.000263887	0.373664
4	F9	-0.0957002	0.000282302	0.39974
4	PCOLCE	-0.208167	0.000303848	0.430249
4	CSTB	-0.123359	0.000322024	0.455985
4	ADGRE5	-0.146176	0.000329227	0.466186
4	PLAUR	-0.107775	0.000336265	0.476151
4	LAMP3	-0.283455	0.000346968	0.491307
4	ISM1	-0.136663	0.000352774	0.499527
4	OBP2B	0.274909	0.00039667	0.561685
4	IL10	-0.472393	0.000408825	0.578896
4	PLXNB2	-0.115521	0.00041752	0.591208
4	VMO1	-0.394173	0.000429497	0.608167
4	IGFBP6	-0.143691	0.000460132	0.651547
4	CD79B	-0.170654	0.00046541	0.659021
4	C1QTNF1	-0.112645	0.000468541	0.663455
4	CES2	-0.450263	0.000473774	0.670864
4	PTS	-0.166206	0.000498831	0.706345
4	LAYN	-0.113965	0.000520917	0.737619
4	MERTK	-0.0855314	0.000523708	0.741571
4	HLA-E	-0.134094	0.000524739	0.74303
4	IL1RN	-0.657104	0.000528211	0.747947
4	CREG1	-0.183154	0.000531222	0.75221
4	FLT3LG	-0.12586	0.000546521	0.773874
4	FCER2	-0.253688	0.00055331	0.783487
4	NRP2	-0.111046	0.000561763	0.795456
4	OSMR	-0.0997756	0.000592512	0.838997
4	CPM	-0.158123	0.000620836	0.879104
4	GSTA3	-0.477998	0.000624668	0.88453
4	SPINK5	0.166559	0.000635882	0.90041
4	RELT	-0.14337	0.000646749	0.915796
4	TFPI2	-0.18254	0.000652262	0.923603
4	MME	-0.369898	0.000653782	0.925756
4	BTN2A1	-0.105927	0.000683783	0.968236
4	TNFRSF4	-0.14555	0.000699908	0.99107
4	INHBC	-0.290888	0.000710291	1
4	GGT1	-0.258048	0.000718483	1
4	ACY1	-0.160592	0.000730171	1
4	AMBP	-0.112164	0.000745256	1
4	TNFRSF11A	-0.149582	0.000750497	1
4	SETMAR	-0.139834	0.000756628	1
4	FGF21	-1.7175	0.000813307	1
4	CALB2	-0.192343	0.000823066	1
4	CNTN2	-0.192149	0.000835484	1
4	DLL1	-0.129047	0.000846935	1
4	DCBLD2	-0.118953	0.000938448	1
4	CRIM1	-0.0716564	0.000954997	1
4	NECTIN2	-0.111251	0.0010054	1
4	DSC2	-0.131005	0.00100982	1
4	FCGR2B	-0.232029	0.0010344	1
4	ADGRG1	-0.259852	0.00104984	1
4	EPHA1	-0.177374	0.00109363	1
4	POLR2F	-0.144947	0.00111699	1
4	CCL16	-0.420505	0.00113263	1
4	VWA1	-0.241371	0.00117017	1
4	ADA2	-0.166618	0.00117209	1
4	GAL	0.311738	0.00119369	1
4	CD70	-0.183079	0.00119943	1
4	ALDH1A1	-0.135182	0.00127934	1
4	CDH1	-0.163931	0.00127997	1
4	GALNT10	-0.109479	0.00131217	1
4	PHOSPHO1	-0.130762	0.0013202	1
4	PROK1	0.531057	0.00133952	1
4	IL6ST	-0.0783338	0.00147347	1
4	RNASET2	-0.103666	0.00149412	1
4	CCL21	-0.124505	0.00149643	1
4	CCL4	-0.174506	0.00151089	1
4	AGRN	-0.155337	0.00151444	1
4	SELE	-0.346759	0.00153358	1
4	CDH15	-0.275023	0.00157084	1
4	ALCAM	-0.0688549	0.00162842	1
4	CLMP	-0.128886	0.00165492	1
4	TIMP1	-0.0951879	0.00170922	1
4	CCN4	-0.139605	0.00174549	1
4	DCTPP1	-0.106448	0.00180464	1
4	DCN	-0.149638	0.00185235	1
4	CES1	-0.293941	0.00187189	1
4	NELL1	0.154256	0.00191855	1
4	IGFBPL1	-0.131674	0.00195797	1
4	SIGLEC10	-0.12309	0.00196906	1
4	DSG4	0.213295	0.00202691	1
4	IL13RA1	-0.111917	0.00220246	1
4	CCN1	-0.382675	0.00222776	1
4	TNFRSF14	-0.091061	0.00227946	1
4	SERPINA11	-0.0988049	0.00234198	1
4	CXCL8	-0.167976	0.0023693	1
4	RBKS	-0.113634	0.00239785	1
4	TNFSF13B	-0.102476	0.00251574	1
4	MATN2	-0.0893941	0.00253128	1
4	DPP4	-0.125652	0.00254776	1
4	DKK4	-0.238148	0.00257562	1
4	CRTAM	-0.199719	0.00260195	1
4	MARCO	-0.109147	0.00265707	1
4	SLAMF8	-0.237352	0.00266823	1
4	TIMP4	-0.129797	0.00269486	1
4	F7	-0.0997569	0.00270242	1
4	SIGLEC1	-0.202018	0.00275208	1
4	VCAM1	-0.107165	0.0027534	1
4	LHB	-0.268009	0.00278291	1
4	MASP1	-0.384025	0.00278935	1
4	SOST	-0.135264	0.00283892	1
4	OGN	-0.124914	0.00288809	1
4	NCS1	-0.137225	0.00310027	1
4	PCSK9	-0.201354	0.00321343	1
4	IL1RL2	-0.134053	0.0034103	1
4	NPY	-0.179233	0.00343316	1
4	TNFRSF21	-0.0978914	0.00349792	1
4	DSG3	0.120145	0.00353528	1
4	SPINK6	-0.316442	0.00361403	1
4	CLEC14A	-0.118375	0.00363624	1
4	IGSF8	-0.0777721	0.0036402	1
4	HMOX1	-0.12734	0.00365186	1
4	THBD	-0.0990231	0.00374946	1
4	PDCD1	-0.162302	0.00376791	1
4	CLSTN2	-0.123803	0.00380956	1
4	MAD1L1	-0.154699	0.00386994	1
4	SFTPA2	-0.204413	0.00390146	1
4	RBP2	-0.260975	0.00401412	1
4	CD38	-0.107747	0.00412226	1
4	PILRA	-0.147419	0.00415745	1
4	FGF5	-0.378632	0.00418034	1
4	ADGRE2	-0.10795	0.00424185	1
4	NID1	-0.116559	0.00428261	1
4	ITGB1	-0.0692218	0.00434943	1
4	PON3	0.080151	0.00446517	1
4	LTBP3	-0.190337	0.00455941	1
4	SCGB1A1	-0.1828	0.00470309	1
4	AGR2	-0.267036	0.00476205	1
4	PLIN1	-0.147592	0.00509697	1
4	FGF23	-0.240484	0.00515764	1
4	CLEC11A	-0.183478	0.00521616	1
4	NOMO1	-0.113218	0.00524658	1
4	REG3A	-0.201387	0.0054624	1
4	ANGPTL3	-0.110838	0.00546993	1
4	NBL1	-0.0924845	0.00549924	1
4	GZMA	-0.126407	0.00565326	1
4	LTBR	-0.099201	0.00570191	1
4	FLT1	-0.0743525	0.00575665	1
4	IL16	-0.175838	0.00602538	1
4	SEMA7A	-0.0909671	0.00636196	1
4	SPON2	-0.113011	0.00656748	1
4	THBS4	-0.171175	0.0065769	1
4	PROC	-0.082343	0.00662293	1
4	F3	-0.119267	0.00681549	1
4	BSG	-0.0992594	0.00683507	1
4	DLK1	-0.184992	0.00684629	1
4	IL2RA	-0.135064	0.0069868	1
4	CRIP2	-0.123188	0.00701221	1
4	ST6GAL1	-0.12581	0.00716524	1
4	MMP10	0.190632	0.00727262	1
4	CCL22	-0.162377	0.00734942	1
4	ANXA10	-0.345299	0.00734962	1
4	LYPD3	0.129363	0.00743127	1
4	NTRK2	-0.0933456	0.00778652	1
4	CD4	-0.0879029	0.00790461	1
4	LBP	-0.275722	0.00798333	1
4	ADAMTS16	-0.0900182	0.0081229	1
4	EPS8L2	-0.100594	0.00813863	1
4	TSLP	-0.205217	0.00822842	1
4	PCDH1	-0.06544	0.00824631	1
4	SORT1	-0.104421	0.00824713	1
4	MSLN	-0.181424	0.00853195	1
4	KLRB1	-0.12323	0.00866277	1
4	DDAH1	-0.119762	0.00869309	1
4	MUC13	-0.180195	0.00872741	1
4	CD163	-0.144228	0.00904433	1
4	OGFR	-0.0734633	0.00928587	1
4	PLAU	-0.0806623	0.00942782	1
4	CCL14	-0.11849	0.00943899	1
4	ARTN	-0.157809	0.00945214	1
4	SIRPB1	-0.161501	0.0095053	1
4	CXADR	-0.146695	0.00969969	1
4	GPNMB	-0.0987463	0.00970097	1
4	PODXL2	0.100939	0.0104067	1
4	TNFRSF19	-0.11371	0.0105317	1
4	MCAM	-0.0940734	0.0106261	1
4	KEL	-0.125812	0.0107566	1
4	CCL15	-0.232971	0.0110421	1
4	BST2	-0.1624	0.0113171	1
4	ADAMTS15	-0.0657052	0.011386	1
4	IL1RL1	-0.200893	0.0113962	1
4	CA3	-0.11273	0.0114277	1
4	COMP	-0.104291	0.0115774	1
4	C19orf12	-0.275665	0.0116623	1
4	ROBO1	-0.082296	0.0116902	1
4	FABP2	-0.268967	0.0117621	1
4	CGREF1	-0.133798	0.0118297	1
4	OMD	-0.151086	0.0122782	1
4	TGFBR3	-0.0919999	0.0123134	1
4	FASLG	0.142872	0.0124933	1
4	GGH	-0.174819	0.0125147	1
4	CD28	-0.11275	0.0126737	1
4	RSPO3	-0.0711606	0.0128601	1
4	FCRL6	-0.223441	0.0128612	1
4	CLEC4D	-0.115931	0.012866	1
4	HYAL1	-0.0756617	0.0131876	1
4	CANT1	-0.0573093	0.0140385	1
4	PARP1	-0.155247	0.0140433	1
4	LILRB2	-0.109579	0.01413	1
4	ANXA5	-0.0991687	0.0142283	1
4	IL15RA	-0.116248	0.0142796	1
4	CALCA	-0.286931	0.014552	1
4	KYNU	-0.0732524	0.0146154	1
4	IL32	-0.0921878	0.0150795	1
4	PTPRF	-0.0970617	0.0152935	1
4	SMPD1	-0.155867	0.0153953	1
4	CDH17	-0.469008	0.0154375	1
4	PAM	-0.104075	0.0154668	1
4	GKN1	-0.0989533	0.0155317	1
4	ODAM	0.190539	0.0156768	1
4	ICAM2	-0.101834	0.0157424	1
4	CEACAM5	-0.241087	0.0157718	1
4	LILRB4	-0.0754413	0.0159827	1
4	GCNT1	-0.0866802	0.016033	1
4	XG	-0.0730181	0.0164153	1
4	EPHB4	-0.0851605	0.0164858	1
4	CCL27	-0.255829	0.016532	1
4	TSPAN1	-0.194284	0.0165894	1
4	GOLM2	-0.0672836	0.0173278	1
4	ARSA	-0.2697	0.0173879	1
4	CHRDL2	0.142456	0.0173945	1
4	TNFSF11	0.159194	0.0183666	1
4	EZR	-0.06466	0.0184534	1
4	CD46	-0.0670653	0.0185674	1
4	SORD	-0.131831	0.0188185	1
4	SIGLEC9	-0.104638	0.0188847	1
4	PTPRM	-0.0778882	0.0189543	1
4	AGXT	-0.199317	0.0192282	1
4	NINJ1	-0.160982	0.019255	1
4	APBB1IP	-0.458721	0.0199433	1
4	GUCA2A	-0.0825863	0.0199905	1
4	TCL1A	-0.14102	0.0200685	1
4	MEGF9	-0.0630409	0.0201826	1
4	GZMH	-0.23422	0.0205286	1
4	NOTCH3	-0.0928452	0.0206607	1
4	EGFL7	-0.0635083	0.0208526	1
4	AGR3	-0.294104	0.0212841	1
4	PILRB	-0.16491	0.0216192	1
4	C2	-0.121323	0.0216647	1
4	TPP1	-0.162562	0.0219673	1
4	CDH6	-0.116692	0.0222348	1
4	ITGAV	-0.0670422	0.0223322	1
4	LRP1	-0.0522995	0.022829	1
4	SMAD5	-0.0700941	0.0228566	1
4	PVR	-0.0836937	0.023033	1
4	BCAN	0.103685	0.023187	1
4	IFNLR1	-0.137683	0.0233034	1
4	DPEP1	0.10042	0.0235419	1
4	PSG1	-0.461736	0.0236995	1
4	CLTA	-0.0983234	0.024179	1
4	CXCL16	-0.0857285	0.0249534	1
4	MB	-0.189998	0.0251617	1
4	CD22	-0.111233	0.0256999	1
4	IFNGR1	-0.0585872	0.0257177	1
4	IDUA	-0.265834	0.0264643	1
4	B4GALT1	-0.0786081	0.0275293	1
4	SMOC2	-0.134368	0.0275344	1
4	ADA	-0.0874107	0.0278892	1
4	MSMB	-1.41865	0.0279437	1
4	AXL	-0.0952122	0.0280372	1
4	S100A16	-0.160635	0.0281727	1
4	TGFBI	-0.0835973	0.0281933	1
4	ESM1	-0.0847057	0.0285904	1
4	EDIL3	-1.0291	0.0286884	1
4	CDHR5	-0.176049	0.0287826	1
4	DKK3	-0.0823105	0.0290667	1
4	NMNAT1	-0.166093	0.0293259	1
4	ANGPTL7	-0.113621	0.0297827	1
4	ULBP2	-0.0877396	0.0306742	1
4	GLB1	-0.103395	0.0307695	1
4	LAG3	-0.113688	0.0309421	1
4	CA6	0.199696	0.0310296	1
4	TCN2	-0.0768465	0.0313353	1
4	MMP7	-0.0593142	0.0315389	1
4	TAFA5	-0.075958	0.031889	1
4	CCL23	-0.140637	0.0320985	1
4	DDR1	-0.0684328	0.0322082	1
4	GRPEL1	-0.108271	0.0323999	1
4	KLK14	0.181363	0.032401	1
4	IL20	0.168478	0.0324424	1
4	RTN4R	-0.1266	0.0348593	1
4	RARRES1	-0.082	0.0360922	1
4	PSIP1	-0.101189	0.0371388	1
4	ITM2A	-0.0683808	0.0372277	1
4	BCAM	-0.0636235	0.0380073	1
4	ROBO2	-0.0527654	0.0382391	1
4	NADK	-0.173161	0.0391498	1
4	IL12B	-0.134031	0.0395235	1
4	CDH3	0.0778451	0.0395945	1
4	SERPINB8	-0.140451	0.0396518	1
4	CCN5	-0.0828191	0.0402263	1
4	ROR1	-0.0788402	0.0408409	1
4	FST	-0.0990714	0.0410834	1
4	NFKBIE	-0.0834219	0.0413357	1
4	OPTC	-0.123394	0.0413618	1
4	CARHSP1	-0.0653879	0.0415644	1
4	CNTN3	-0.0998419	0.0415747	1
4	CXCL14	-0.0991097	0.0421811	1
4	NRTN	-0.153489	0.0424618	1
4	GPC1	-0.116502	0.042696	1
4	NCAM2	0.07006	0.0428301	1
4	DUSP3	1.8542	0.0433535	1
4	PXN	-0.293715	0.0434436	1
4	CSF2RA	-0.119415	0.043792	1
4	GZMB	-0.152406	0.0439189	1
4	TNFRSF8	-0.105525	0.0450982	1
4	CD300C	-0.077695	0.0453529	1
4	SLC39A5	-0.188288	0.045778	1
4	HYOU1	-0.0594977	0.0460749	1
4	LRPAP1	-0.148319	0.0460768	1
4	TP53INP1	0.212253	0.0461128	1
4	IFNG	-0.903034	0.0463474	1
4	SCLY	-0.125316	0.0464932	1
4	MILR1	-0.0803897	0.046589	1
4	TYRO3	-0.0802792	0.0469789	1
4	CD48	-0.0744376	0.0471839	1
4	ZBTB17	-0.0884671	0.0479611	1
4	CCL19	-0.32216	0.0482559	1
4	CCL2	-0.114731	0.0489301	1
4	ENTPD2	-0.118976	0.0490726	1
4	CLSTN1	-0.136391	0.0492145	1
4	CTRC	0.178543	0.0493747	1
4	THY1	-0.0702452	0.0496695	1
4	MVK	-0.103759	0.0501424	1
4	P4HB	-0.0704849	0.0510159	1
4	CX3CL1	-0.0946764	0.0510528	1
4	AOC3	-0.0615571	0.0511131	1
4	NELL2	-0.0910745	0.0513219	1
4	LRRC25	-0.087822	0.0530935	1
4	CEACAM1	-0.045775	0.0545759	1
4	THOP1	-0.0526112	0.0548231	1
4	TMPRSS15	-0.217287	0.0558092	1
4	MEGF10	-0.19314	0.0558753	1
4	CD14	-0.0893298	0.0559583	1
4	UMOD	0.146859	0.0561022	1
4	SERPINA9	-0.279968	0.0563339	1
4	CHGB	-0.0731045	0.0566059	1
4	TGFA	-0.105335	0.0567072	1
4	PON2	-0.0966186	0.0570769	1
4	LSP1	-0.0789463	0.0579398	1
4	BTN3A2	-0.0619852	0.0582422	1
4	HAO1	-0.26325	0.0582744	1
4	VAMP5	-0.0937363	0.0583011	1
4	PDGFC	-0.0603644	0.0584306	1
4	NOTCH1	-0.0339063	0.0593469	1
4	DPY30	-0.121222	0.0595577	1
4	SPINK1	-0.0875426	0.0601629	1
4	MPO	-0.167314	0.0602914	1
4	CD200	-0.0558215	0.0607329	1
4	CD34	-0.0619746	0.0617251	1
4	ADAM23	-0.0882596	0.0621731	1
4	TNFSF10	-0.0584247	0.0621813	1
4	MIA	-0.0897241	0.0625947	1
4	CEACAM8	-0.0910532	0.0626221	1
4	NPTX1	-0.0767131	0.0626723	1
4	LGMN	-0.083623	0.0630912	1
4	ITGB5	-0.0596538	0.0648646	1
4	AHSP	-0.0775176	0.0651177	1
4	CD300LF	-0.118005	0.0663837	1
4	XCL1	-0.12072	0.0663909	1
4	FABP6	-0.121908	0.0665226	1
4	TGFB1	-0.0534794	0.066743	1
4	VASN	-0.0701956	0.0674853	1
4	KIR2DL3	-0.146716	0.0677791	1
4	BAMBI	-0.0627613	0.0682817	1
4	TNFAIP8	-0.0998241	0.0683144	1
4	CLEC5A	-0.054784	0.0686138	1
4	ITGB2	-0.0805817	0.0686151	1
4	ACAN	-0.0746946	0.0686861	1
4	SIAE	-0.0791818	0.0687602	1
4	CTSC	-0.0863962	0.0695572	1
4	CD27	-0.0971057	0.0698096	1
4	TCL1B	-0.184311	0.0698438	1
4	CLEC7A	-0.145742	0.0701455	1
4	CALB1	-0.0756524	0.0714568	1
4	LHPP	-0.0540839	0.0729525	1
4	KLK12	-1.64018	0.072985	1
4	MUC16	0.622682	0.0730187	1
4	S100A12	-1.39837	0.0759399	1
4	MMP8	-0.12105	0.0761051	1
4	AMN	-0.101663	0.0763472	1
4	SCP2	0.204627	0.0772566	1
4	SPINK4	-0.16454	0.0781924	1
4	CD1C	0.0731385	0.0786837	1
4	SUMF2	-0.0819624	0.0789123	1
4	CCL7	-0.1546	0.0792681	1
4	MOG	-0.0596799	0.079699	1
4	ENAH	-0.0789177	0.0797867	1
4	IL18	-0.232955	0.0807376	1
4	NUCB2	-0.0687492	0.0821471	1
4	SLAMF6	-0.0616454	0.0829318	1
4	PDCD1LG2	-0.0825286	0.0829607	1
4	GCG	-0.414302	0.0833094	1
4	GNLY	-0.150803	0.0848655	1
4	VCAN	-0.0565572	0.0851069	1
4	TFF3	-0.0769963	0.0854922	1
4	DRAXIN	-0.0781133	0.0868044	1
4	IL7R	0.128486	0.087163	1
4	IL15	-0.104922	0.0886229	1
4	GFRA3	-0.0553298	0.0889988	1
4	DPP7	-0.107904	0.0893146	1
4	FCRL1	-0.103173	0.0899097	1
4	IL1RAP	0.0779063	0.0901439	1
4	KIR3DL1	-0.383435	0.0904305	1
4	TFRC	-0.115326	0.0946107	1
4	PSME2	-0.0424025	0.0952446	1
4	CTSF	-0.0793732	0.0955324	1
4	MFAP5	-0.0829626	0.0961552	1
4	IL17RA	0.111262	0.0970304	1
4	IL3RA	-0.0760225	0.0978764	1
4	RAD23B	0.150117	0.0984921	1
4	ADAM15	-0.0602799	0.0986449	1
4	HLA-DRA	-0.0719499	0.0999885	1
4	KCNIP4	0.137497	0.100038	1
4	ENPP5	0.0800794	0.101348	1
4	TP53	-0.0814111	0.102533	1
4	MAPK9	-0.0791522	0.102944	1
4	TPSAB1	-0.112496	0.103051	1
4	RETN	-0.0670754	0.103426	1
4	ESAM	-0.0516628	0.103434	1
4	LAIR2	-0.628081	0.106043	1
4	OLR1	-0.0887317	0.106056	1
4	CD99L2	-0.0423958	0.106212	1
4	NT5E	-0.0813775	0.106775	1
4	PTK7	0.079089	0.106898	1
4	SLAMF7	0.160863	0.108317	1
4	TACSTD2	0.060684	0.109852	1
4	CPE	0.0710879	0.109969	1
4	IL1A	0.139792	0.110781	1
4	TNFSF14	-0.0678743	0.111337	1
4	KLK11	-0.065816	0.111929	1
4	CLEC1A	-0.0698532	0.11201	1
4	GALNT7	-0.0416073	0.112329	1
4	GFER	-0.0676803	0.113812	1
4	EGFR	0.0393315	0.114233	1
4	IL12RB1	-0.0735767	0.114776	1
4	TLR3	-0.172364	0.116205	1
4	CLPS	-0.17316	0.117971	1
4	CRTAC1	-0.045056	0.118979	1
4	CPPED1	-0.0745935	0.119159	1
4	SPOCK1	-0.046698	0.119238	1
4	NDUFS6	-0.0990265	0.119572	1
4	CSF3	0.21448	0.120599	1
4	ADAMTS13	0.044057	0.121033	1
4	ANGPT2	-0.0875304	0.12105	1
4	ACAA1	-0.149514	0.122133	1
4	CPA2	-0.163735	0.123584	1
4	PRTN3	-0.0930416	0.124553	1
4	CXCL11	-0.109394	0.124847	1
4	KLK13	0.048736	0.125141	1
4	CD164	-0.0451047	0.125406	1
4	MDK	-0.0696829	0.126407	1
4	GALNT3	-0.0824856	0.127196	1
4	APEX1	-0.117437	0.13212	1
4	CLEC6A	-0.0926746	0.132672	1
4	ICAM5	-0.0699505	0.134018	1
4	LCN2	-0.067398	0.134278	1
4	PAPPA	-0.0921824	0.134949	1
4	QDPR	-0.0424276	0.137124	1
4	METAP1	0.0686517	0.137511	1
4	SRP14	-0.109461	0.137699	1
4	MFGE8	-0.105079	0.137867	1
4	FCRL2	-0.091354	0.13828	1
4	SIGLEC6	-0.0680899	0.13838	1
4	HK2	0.0647223	0.138404	1
4	PLA2G15	-0.0554734	0.141453	1
4	AK1	-0.0440094	0.141455	1
4	VWF	-0.0531831	0.142009	1
4	CD177	0.32171	0.142414	1
4	ADAM8	-0.0408657	0.143642	1
4	TBC1D17	-0.0541403	0.143978	1
4	FLT4	-0.0609395	0.146445	1
4	LXN	-0.0667898	0.147372	1
4	L1CAM	-0.0705681	0.147425	1
4	ENPP2	-0.029461	0.147614	1
4	HAGH	-0.053267	0.148419	1
4	IGFBP3	0.0638557	0.148556	1
4	MMP13	-0.0790573	0.150082	1
4	ANGPTL1	-0.0472771	0.15051	1
4	SEZ6L2	0.0576246	0.15051	1
4	PIGR	-0.0628091	0.151331	1
4	CD200R1	-0.0569208	0.157704	1
4	MATN3	0.0362771	0.157943	1
4	CA5A	-0.228733	0.159671	1
4	IL17A	-0.0943851	0.164166	1
4	CXCL6	-0.0905589	0.164285	1
4	TNC	-0.0828419	0.164306	1
4	CHEK2	-0.0767562	0.164309	1
4	NOS3	-0.0751082	0.164625	1
4	ARG1	-0.0844169	0.164681	1
4	IL1R1	-0.0443266	0.165832	1
4	DAPP1	0.0451936	0.168172	1
4	CCL24	-0.130605	0.169484	1
4	FOLR1	-0.0437939	0.170208	1
4	CD99	-0.0400874	0.171578	1
4	SULT1A1	0.0569695	0.172128	1
4	PSMG3	-0.0325624	0.172222	1
4	PBLD	-0.0699018	0.172509	1
4	BAIAP2	-0.119718	0.172963	1
4	CD276	-0.0561246	0.174896	1
4	GP6	0.0537386	0.174983	1
4	KAZALD1	-0.0913415	0.175733	1
4	CST5	-0.104689	0.17642	1
4	PMVK	0.0364534	0.176429	1
4	DDC	-0.0686034	0.17737	1
4	MAX	0.0732761	0.180185	1
4	BAG6	-0.0397348	0.180402	1
4	PTPN6	0.0474749	0.180774	1
4	ENTPD6	-0.0490774	0.182043	1
4	IL20RA	-0.0812897	0.182307	1
4	CST7	-0.118623	0.183235	1
4	IL1R2	-0.0409399	0.183502	1
4	BRK1	-0.0550277	0.183935	1
4	CD55	-0.0425927	0.184647	1
4	LEPR	-0.0480844	0.18622	1
4	SEZ6L	-0.0422596	0.189273	1
4	CCL28	-0.0648689	0.190409	1
4	CXCL3	0.0577835	0.190921	1
4	RET	0.0901791	0.191797	1
4	ITIH3	-0.0733958	0.192622	1
4	FKBP5	0.0503957	0.193801	1
4	IVD	0.076652	0.194169	1
4	ADGRB3	-0.0478512	0.194519	1
4	PCDH17	-0.0671336	0.195156	1
4	SPINT2	-0.0398881	0.19562	1
4	PGLYRP1	-0.0540221	0.197182	1
4	PRKCQ	-0.0729848	0.198119	1
4	MSTN	0.0787161	0.198272	1
4	STK4	0.0589954	0.199661	1
4	EGLN1	-0.142563	0.199876	1
4	ELOA	-0.120625	0.200123	1
4	TRIAP1	-0.0510386	0.202968	1
4	CD274	-0.0536307	0.204537	1
4	TNFRSF13B	-0.0628264	0.206968	1
4	ACTN4	-0.0494458	0.207688	1
4	SELPLG	-0.0482665	0.209055	1
4	CRH	0.239086	0.209952	1
4	FAM3B	-0.0649225	0.210418	1
4	FES	-0.0642198	0.210512	1
4	NPM1	-0.0873982	0.212237	1
4	IL34	-0.0588943	0.212397	1
4	CDNF	-0.0381033	0.213643	1
4	PEBP1	-0.0356036	0.213983	1
4	PDCD5	-0.0429915	0.214827	1
4	B4GAT1	-0.0328944	0.214943	1
4	PDGFRB	-0.0532813	0.216672	1
4	ARHGAP1	0.0360117	0.217384	1
4	ARHGAP25	0.0598471	0.218727	1
4	PLA2G10	-0.119946	0.22006	1
4	LAP3	-0.06358	0.220475	1
4	SERPINE1	-0.0652876	0.220892	1
4	ARSB	-0.0616511	0.220959	1
4	IKZF2	0.161697	0.222688	1
4	BLVRB	-0.0483943	0.224691	1
4	RASSF2	-0.137781	0.225099	1
4	STC2	-0.0387084	0.225928	1
4	ANPEP	-0.047816	0.226177	1
4	NCR1	-0.0519677	0.226239	1
4	IQGAP2	-0.0646695	0.226983	1
4	GGT5	-0.0324006	0.227473	1
4	CLIP2	0.0525543	0.230745	1
4	GPC5	0.0635584	0.231808	1
4	CD160	-0.0620599	0.233252	1
4	NOS1	-0.0979942	0.233696	1
4	CLUL1	0.0773639	0.235794	1
4	FCRL3	-0.0802169	0.237077	1
4	S100A4	0.0344214	0.23939	1
4	THBS2	-0.0537161	0.240127	1
4	RRM2	-0.0665354	0.241821	1
4	PIK3AP1	-0.0379538	0.243076	1
4	WFDC12	-0.185489	0.24458	1
4	ENTPD5	-0.0319395	0.244855	1
4	HSD11B1	0.0697074	0.245183	1
4	RCOR1	-0.0714787	0.245546	1
4	SMPDL3A	0.0860864	0.246079	1
4	NFATC3	-0.0830167	0.249852	1
4	PRL	0.167418	0.251042	1
4	LYPD8	-0.0933846	0.251163	1
4	ACOX1	-0.0699056	0.253043	1
4	TGM2	-0.033338	0.253399	1
4	IDI2	-0.0996063	0.254311	1
4	EPHX2	-0.108771	0.25499	1
4	RAB6A	0.733671	0.256184	1
4	FCGR3B	-0.0644641	0.256855	1
4	CCL8	-0.0794904	0.257016	1
4	FGF2	0.0544586	0.257033	1
4	CCL13	-0.0533185	0.257116	1
4	BST1	0.080967	0.259375	1
4	DUOX2	0.11518	0.259644	1
4	PSRC1	-0.066647	0.260151	1
4	LYAR	-0.0967418	0.26281	1
4	PPY	-0.158646	0.263915	1
4	PDGFRA	-0.0458414	0.265568	1
4	BPIFB1	0.190902	0.266282	1
4	DNER	0.0589773	0.268067	1
4	CD93	-0.0428783	0.268968	1
4	SCAMP3	-0.049608	0.269788	1
4	ART3	0.0342907	0.269988	1
4	PLXDC1	-0.0372356	0.270445	1
4	SFTPA1	-0.0730053	0.27075	1
4	RNASE3	-0.119607	0.271763	1
4	BLMH	-0.0418155	0.272236	1
4	STX4	-0.0523179	0.273911	1
4	AMFR	-0.0775682	0.275679	1
4	SHMT1	0.0438496	0.275803	1
4	FCRLB	-0.0805846	0.276204	1
4	DCTN2	-0.044462	0.276328	1
4	NCAM1	-0.0575728	0.276601	1
4	MGLL	0.0382475	0.276668	1
4	LIF	0.0734468	0.276971	1
4	VWC2	-0.0415623	0.277473	1
4	SPARCL1	0.0380151	0.280468	1
4	GFOD2	0.324691	0.281323	1
4	NPPB	-0.125098	0.282146	1
4	AMY2B	0.0783297	0.284656	1
4	AKR1B1	0.0449622	0.284773	1
4	CNTN4	-0.0235169	0.284984	1
4	AKR1C4	-0.0893598	0.285087	1
4	ALPP	-1.33753	0.285683	1
4	TMSB10	-0.0388995	0.288013	1
4	FABP5	-0.047339	0.288238	1
4	PLTP	0.0499838	0.288869	1
4	IL6R	-0.0474576	0.292298	1
4	LRIG1	-0.0509919	0.29338	1
4	PTPRS	0.0399284	0.29349	1
4	HMOX2	-0.0619501	0.293743	1
4	MPIG6B	0.0259447	0.29436	1
4	MMP9	-0.0478767	0.29504	1
4	FOXO1	0.0424831	0.297077	1
4	MAP3K5	0.060841	0.300043	1
4	PFDN2	0.0563646	0.30008	1
4	REG1A	-0.0651578	0.300102	1
4	RGMA	0.0363398	0.30157	1
4	SUSD1	0.0293214	0.302125	1
4	GLO1	-0.0275974	0.302945	1
4	PADI2	-0.104452	0.303369	1
4	ADAM22	-0.0444799	0.305582	1
4	ASAH2	-0.0764825	0.306531	1
4	BIN2	0.0495171	0.307686	1
4	INPPL1	0.0653446	0.309157	1
4	ANXA11	0.0530955	0.309401	1
4	TST	0.0493614	0.309602	1
4	HPGDS	0.0527935	0.310191	1
4	ATXN10	0.0511513	0.310666	1
4	KRT14	0.0455833	0.312513	1
4	CEACAM3	-0.063288	0.315122	1
4	TNFRSF13C	-0.0469686	0.315623	1
4	PPCDC	-0.0292199	0.316251	1
4	FAP	-0.0466173	0.316395	1
4	SFTPD	-0.0786765	0.3167	1
4	STAT5B	0.0385133	0.319445	1
4	MAEA	-0.0476616	0.321652	1
4	FCAR	-0.0619683	0.322389	1
4	SLAMF1	-0.0914838	0.323187	1
4	TIMD4	-0.054828	0.324424	1
4	MGMT	0.0387152	0.325185	1
4	SH2B3	0.0576733	0.325248	1
4	GRK5	-0.0587037	0.325614	1
4	JUN	-0.0695945	0.327023	1
4	NRCAM	-0.0409246	0.327052	1
4	ARNT	-0.0513052	0.327552	1
4	OXT	-0.293485	0.327946	1
4	BANK1	0.0306492	0.328705	1
4	BMP6	-0.0379354	0.328898	1
4	MAP4K5	0.0456403	0.329501	1
4	NBN	-0.0595775	0.32956	1
4	AMIGO2	-0.0237396	0.330969	1
4	TRIM5	0.0448604	0.332634	1
4	STX6	-0.059816	0.332643	1
4	CRHR1	-0.0798947	0.332877	1
4	MNDA	-0.226732	0.333749	1
4	LPCAT2	-0.0604673	0.333985	1
4	LRRN1	0.052822	0.334183	1
4	CD244	-0.0271687	0.334718	1
4	APLP1	0.0800604	0.335547	1
4	AMY2A	0.0738333	0.337749	1
4	VEGFA	-0.0435988	0.339204	1
4	CLEC4C	0.0515812	0.340135	1
4	ATP5PO	-0.0566392	0.340748	1
4	MAPT	0.0722392	0.341539	1
4	CD6	0.0493489	0.342634	1
4	IL17C	-0.0699516	0.343194	1
4	FCGR2A	-0.0771687	0.343352	1
4	FOSB	-0.0567427	0.345808	1
4	IL1B	-0.201645	0.34587	1
4	MDGA1	0.0731039	0.346232	1
4	MANF	0.0318812	0.346599	1
4	NTRK3	-0.0268255	0.346874	1
4	BID	-0.239799	0.346973	1
4	PPM1A	-0.0373591	0.347707	1
4	FCRL5	0.0870238	0.347923	1
4	IL2RB	-0.0516094	0.35156	1
4	SRC	0.0411983	0.352962	1
4	HS6ST1	-0.0316651	0.353515	1
4	ERBB3	-0.016721	0.354254	1
4	IKBKG	0.040445	0.355177	1
4	SPRY2	0.0452717	0.355281	1
4	SLITRK2	-0.0369603	0.355585	1
4	PRDX6	0.0267547	0.356961	1
4	MTPN	0.0368039	0.361448	1
4	ACP6	-0.065547	0.362362	1
4	LBR	-0.0519081	0.364932	1
4	TPT1	0.0695333	0.365399	1
4	FUS	-0.0546658	0.365459	1
4	CEBPB	-0.049558	0.365892	1
4	PTX3	0.0631034	0.366982	1
4	PRTFDC1	0.0365559	0.368049	1
4	ISLR2	-0.050495	0.368745	1
4	DAB2	0.0383448	0.370791	1
4	CLSPN	-0.047431	0.371301	1
4	GH1	-0.190467	0.372661	1
4	CLEC10A	-0.032948	0.373118	1
4	CALCOCO1	0.0386343	0.374048	1
4	AXIN1	0.0370349	0.374939	1
4	LY9	-0.0294148	0.375427	1
4	CEP85	0.0459806	0.38059	1
4	HSPA1A	-0.0369736	0.381036	1
4	CLEC4A	0.0492035	0.38298	1
4	ERP44	-0.0259132	0.383155	1
4	ANGPTL4	-0.0462157	0.386295	1
4	SNAP23	0.0282746	0.387104	1
4	NCK2	0.0376304	0.387649	1
4	GBP2	-0.0976964	0.38899	1
4	AMBN	0.0358201	0.393042	1
4	ILKAP	-0.0385717	0.394526	1
4	MMP3	0.00956431	0.397551	1
4	EDAR	0.0423875	0.397788	1
4	NGF	0.0167164	0.398169	1
4	FGFBP1	0.0412897	0.39943	1
4	MED18	0.0356928	0.401922	1
4	SKAP2	0.0393363	0.402892	1
4	CCN2	-0.0311653	0.404564	1
4	GBP4	0.055874	0.404574	1
4	KDR	-0.0282676	0.404577	1
4	OSM	-0.0677504	0.40475	1
4	WIF1	-0.0339693	0.405597	1
4	SELP	-0.0401908	0.405858	1
4	AIFM1	-0.0506194	0.405939	1
4	PDP1	0.0925585	0.410097	1
4	CR2	-0.0646541	0.410306	1
4	SCGN	-0.036257	0.412068	1
4	MZT1	-0.0396649	0.412182	1
4	INPP1	-0.0496068	0.412185	1
4	PQBP1	-0.0500427	0.414639	1
4	ITGB1BP1	-0.051214	0.415402	1
4	IRAK4	0.0274335	0.415439	1
4	NUDC	0.0292503	0.415664	1
4	CD300LG	-0.026984	0.416354	1
4	GLRX	-0.0300013	0.416819	1
4	TBCB	0.0255085	0.41863	1
4	KYAT1	-0.0274441	0.418646	1
4	RGMB	-0.0308206	0.418841	1
4	PNPT1	0.113497	0.419156	1
4	OSCAR	-0.0351267	0.420136	1
4	GP1BA	0.0274824	0.42165	1
4	CHL1	-0.0309296	0.422921	1
4	FOLR2	-0.0239293	0.422923	1
4	DECR1	0.0337649	0.424648	1
4	ERBIN	0.0338262	0.425038	1
4	GGA1	0.0865724	0.427226	1
4	LTO1	-0.0458068	0.428251	1
4	SUSD2	-0.0243869	0.430147	1
4	DPP10	-0.0301565	0.432313	1
4	GOPC	0.0297367	0.433193	1
4	MZB1	-0.0965585	0.433425	1
4	VTCN1	0.0418449	0.433518	1
4	OMG	0.0589498	0.433643	1
4	CPVL	-0.0435086	0.435521	1
4	EGF	0.0333221	0.437885	1
4	CCT5	-0.0537046	0.439145	1
4	IL17F	-0.122309	0.439319	1
4	ENO1	0.028707	0.439434	1
4	TXNRD1	-0.0277608	0.440131	1
4	STK24	0.0373989	0.443504	1
4	FHIT	0.0244955	0.444572	1
4	NCLN	0.0526427	0.446256	1
4	NUDT5	-0.0233612	0.447101	1
4	MMP1	-0.025633	0.448548	1
4	ITGB1BP2	0.0305576	0.449042	1
4	PI3	0.0428557	0.450249	1
4	CA12	-0.0293461	0.452432	1
4	IL24	0.0533163	0.453926	1
4	MESD	0.0349052	0.454857	1
4	GFRA2	-0.0197775	0.456916	1
4	IGFBP1	0.14814	0.457376	1
4	CDH5	-0.0288594	0.4585	1
4	PRDX3	-0.0387795	0.459211	1
4	CD58	-0.018956	0.45953	1
4	ING1	-0.0345581	0.459878	1
4	SIGLEC15	0.103189	0.461888	1
4	EPO	-0.0762587	0.462618	1
4	CDKN2D	0.0278384	0.462801	1
4	AREG	-0.0524096	0.463172	1
4	SLC39A14	0.0356099	0.463691	1
4	DNAJB1	-0.0250524	0.46562	1
4	COL1A1	-0.0287162	0.465939	1
4	RHOC	0.028231	0.466383	1
4	LILRB1	-0.0231193	0.466768	1
4	BOC	0.0204493	0.466798	1
4	TPPP3	-0.0394994	0.471089	1
4	GHRHR	-0.0485718	0.471328	1
4	CNPY2	-0.047462	0.472761	1
4	MAP2K6	0.0272629	0.475678	1
4	SERPINB9	0.0134448	0.477796	1
4	CRKL	0.0232355	0.477974	1
4	FMNL1	-0.0829926	0.48185	1
4	CBLN4	0.0329048	0.482193	1
4	CD8A	-0.0274955	0.486399	1
4	PRSS2	-0.0494396	0.486432	1
4	DKK1	-0.0273199	0.488759	1
4	AHCY	-0.0273594	0.490125	1
4	CA13	0.0254066	0.491078	1
4	CNDP1	0.0237017	0.492206	1
4	TBC1D23	0.0347178	0.492837	1
4	NFATC1	0.0280501	0.494448	1
4	RUVBL1	-0.122257	0.498397	1
4	SMAD1	-0.0370397	0.4989	1
4	QPCT	-0.0222686	0.500628	1
4	TBL1X	0.0300964	0.500727	1
4	CASP8	-0.0391268	0.502172	1
4	VAT1	-0.0362212	0.504095	1
4	ADAMTS8	-0.0348851	0.504515	1
4	ANXA4	0.0340132	0.504535	1
4	BAG3	-0.0300256	0.505825	1
4	PPP3R1	-0.0271256	0.508059	1
4	TREML2	-0.01878	0.508689	1
4	SOD1	-0.0193032	0.510011	1
4	WWP2	0.0234857	0.512382	1
4	PLXNA4	0.0221357	0.512567	1
4	DBI	-0.0265589	0.512581	1
4	NDRG1	0.0642045	0.513397	1
4	DSG2	0.0240822	0.514328	1
4	TXNDC5	-0.0262803	0.514397	1
4	TEK	-0.0219661	0.514519	1
4	ATP6V1D	0.0245164	0.514975	1
4	GPKOW	-0.0319054	0.515714	1
4	CRNN	-0.0595243	0.516474	1
4	TMPRSS5	-0.025485	0.517515	1
4	PLIN3	-0.0243025	0.520315	1
4	SLITRK6	-0.0260098	0.521006	1
4	LY75	-0.0257134	0.5213	1
4	HS3ST3B1	-0.0205676	0.521446	1
4	RABGAP1L	0.0210376	0.521517	1
4	TNFRSF10C	-0.0384562	0.524822	1
4	CFC1	-0.0305307	0.526777	1
4	MEPE	-0.0243445	0.526823	1
4	VTA1	0.0213036	0.526838	1
4	REG1B	-0.0475135	0.529166	1
4	LIFR	-0.0175104	0.531321	1
4	TANK	0.0320521	0.53178	1
4	PLA2G1B	0.0432268	0.532811	1
4	PVALB	-0.0280645	0.533736	1
4	CNTNAP2	-0.0201563	0.534133	1
4	KIFBP	0.0243524	0.536482	1
4	GDNF	-0.0416901	0.536843	1
4	MET	0.0208342	0.538778	1
4	KIRREL2	-0.0271922	0.54035	1
4	FLT3	0.040295	0.541017	1
4	CXCL13	-0.0880704	0.543505	1
4	CD207	-0.0367639	0.545991	1
4	PRKRA	0.0270804	0.550223	1
4	KLK8	0.0198168	0.551857	1
4	VPS53	0.0320986	0.55221	1
4	FOXO3	0.0343006	0.552532	1
4	ICA1	0.0324534	0.5535	1
4	SERPINB5	-0.0748934	0.554995	1
4	GRAP2	0.0229436	0.555623	1
4	MPHOSPH8	0.0293761	0.557184	1
4	CAMKK1	-0.0266192	0.558947	1
4	PADI4	-0.0439139	0.559092	1
4	CD40LG	0.0239447	0.55936	1
4	LPL	-0.00739093	0.560003	1
4	CA9	-0.035314	0.560355	1
4	CD40	-0.0185852	0.561468	1
4	DDX58	-0.0384931	0.561767	1
4	MAVS	0.0319178	0.561924	1
4	WAS	-0.0388989	0.563049	1
4	SPARC	0.0238886	0.563376	1
4	ALDH3A1	0.0260858	0.565035	1
4	MANSC1	0.0178988	0.565388	1
4	DAG1	-0.0203328	0.56539	1
4	VPS37A	-0.0285621	0.566206	1
4	CD63	-0.0236536	0.567423	1
4	METAP1D	0.0243474	0.570517	1
4	APOM	0.0242163	0.571413	1
4	VEGFD	-0.0275473	0.571512	1
4	ZBTB16	0.0277477	0.572045	1
4	PLA2G4A	0.0212484	0.574173	1
4	ICAM4	-0.0446998	0.574859	1
4	NTF4	0.0332111	0.574974	1
4	ENPP7	-0.0488282	0.577165	1
4	NCAN	0.0380941	0.577474	1
4	ANKRD54	-0.0267588	0.577586	1
4	TIMP3	-0.0340883	0.578422	1
4	PDCD6	0.0376823	0.580172	1
4	CCL17	-0.0339023	0.581174	1
4	LEFTY2	0.0482965	0.58151	1
4	SIT1	0.0297043	0.581735	1
4	GALNT2	0.0137014	0.585682	1
4	GP2	0.0255057	0.588437	1
4	CD33	0.0734449	0.591163	1
4	TNR	-0.01712	0.591186	1
4	ENG	-0.0130913	0.59128	1
4	ITGB7	-0.0283574	0.592838	1
4	NPPC	-0.0412037	0.593076	1
4	DOK2	0.0230642	0.595503	1
4	CDON	-0.0240585	0.595878	1
4	FKBP1B	0.0248803	0.596223	1
4	TNNI3	-0.0899257	0.596447	1
4	CLEC4G	0.0171349	0.596687	1
4	CPA1	0.0292239	0.602444	1
4	HARS1	0.0187273	0.602571	1
4	CBLIF	-0.0561736	0.605862	1
4	PECAM1	-0.0149151	0.606342	1
4	FGR	-0.034455	0.606396	1
4	EPHA10	-0.0579693	0.60817	1
4	ADGRG2	0.0367834	0.609561	1
4	CRELD2	-0.0267996	0.613765	1
4	IRAK1	0.0201517	0.61492	1
4	LGALS8	-0.0199519	0.616334	1
4	TNXB	0.0263977	0.616668	1
4	C1QA	-0.0128246	0.624417	1
4	YES1	0.0201106	0.624544	1
4	CRACR2A	0.0328748	0.624692	1
4	NPTXR	-0.0177955	0.626616	1
4	VSTM2L	-0.0413931	0.627515	1
4	DARS1	0.0141879	0.627798	1
4	MYO9B	-0.0369373	0.630302	1
4	ABL1	-0.0233053	0.631	1
4	ICAM3	-0.0152233	0.631436	1
4	XPNPEP2	0.0984233	0.640679	1
4	IL17RB	-0.036714	0.642274	1
4	LTA	0.0317364	0.648519	1
4	CASP3	0.0149354	0.650195	1
4	LY6D	-0.0253309	0.652025	1
4	CC2D1A	-0.0168211	0.652092	1
4	CEP20	-0.0348902	0.65318	1
4	CD69	0.0156497	0.654341	1
4	DBNL	0.0157207	0.654994	1
4	CA11	0.0261903	0.65684	1
4	HTRA2	-0.0200238	0.658027	1
4	CD5	-0.0143139	0.661439	1
4	CDC27	0.0240755	0.662161	1
4	EBAG9	0.0188701	0.665201	1
4	AIF1	-0.0290061	0.668123	1
4	CORO1A	-0.0255034	0.669756	1
4	IPCEF1	0.0262288	0.66996	1
4	DCTN1	-0.015167	0.672498	1
4	DCTN6	0.0876826	0.672772	1
4	MITD1	0.0158907	0.673593	1
4	SEMA4D	-0.0105027	0.675401	1
4	FLRT2	-0.0126077	0.67586	1
4	EIF4G1	0.016219	0.676259	1
4	SEMA4C	-0.00944766	0.678981	1
4	ERBB4	-0.00891858	0.680161	1
4	LSM1	-0.0243008	0.68195	1
4	SCARF1	-0.0112188	0.682358	1
4	CHMP1A	-0.0134822	0.682368	1
4	DPP6	-0.00835254	0.683762	1
4	CRISP2	-0.102372	0.683806	1
4	NSFL1C	-0.0130596	0.689154	1
4	COPE	0.025871	0.690311	1
4	SLIT2	0.0320969	0.690892	1
4	LACTB2	-0.0124289	0.693785	1
4	NAMPT	-0.101802	0.693917	1
4	AGER	0.0277454	0.695896	1
4	WASF1	-0.0211447	0.696366	1
4	ATP6V1F	0.0167171	0.697375	1
4	SF3B4	0.0192875	0.697921	1
4	STX8	-0.0213868	0.699366	1
4	VIM	-0.152128	0.700506	1
4	GAS6	-0.00525955	0.702917	1
4	MRPL46	-0.0142764	0.703162	1
4	PRSS27	0.0231153	0.70361	1
4	HSPB1	-0.00815513	0.704514	1
4	SCRN1	-0.019041	0.705036	1
4	TNFSF12	0.0116454	0.707093	1
4	PRDX5	0.0150085	0.709113	1
4	ARHGEF12	0.0150346	0.709519	1
4	SESTD1	0.0195967	0.709811	1
4	SIRT2	0.0124445	0.710137	1
4	FADD	0.0162468	0.712511	1
4	CTSB	-0.0227899	0.713914	1
4	HBQ1	0.00589592	0.714694	1
4	FETUB	0.0265462	0.71584	1
4	KLB	-0.0335129	0.717577	1
4	CHAC2	-0.0126677	0.723337	1
4	TACC3	0.0148992	0.724707	1
4	SCARB1	0.0425223	0.725602	1
4	CNTN5	-0.000803694	0.726362	1
4	TJAP1	0.014562	0.727564	1
4	NTF3	0.0145963	0.728312	1
4	IL11	0.0319599	0.728912	1
4	STXBP3	-0.0172601	0.729737	1
4	NT5C3A	0.0100468	0.731519	1
4	CLEC1B	0.0144341	0.731911	1
4	BCL2L11	-0.0137727	0.73523	1
4	HEXIM1	-0.0140343	0.73664	1
4	LYN	0.0131871	0.736717	1
4	LAT	0.00944481	0.736777	1
4	DGKZ	-0.0189089	0.73759	1
4	IL5RA	0.0181577	0.742471	1
4	BTC	-0.0349195	0.743509	1
4	ADCYAP1R1	0.0296901	0.745492	1
4	PTEN	-0.0134012	0.746106	1
4	SUGT1	0.0114318	0.747453	1
4	HSP90B1	0.0363356	0.748494	1
4	CD209	0.0198025	0.748917	1
4	STIP1	-0.0113246	0.749272	1
4	WFIKKN1	-0.0814168	0.749999	1
4	RRM2B	0.0108608	0.751849	1
4	SEPTIN9	0.0115138	0.752453	1
4	CD84	0.010028	0.753593	1
4	TDRKH	0.016689	0.755023	1
4	NRP1	-0.0139327	0.755619	1
4	PREB	-0.0150267	0.755993	1
4	MCFD2	-0.00827314	0.75883	1
4	HEBP1	-0.0202703	0.759368	1
4	CETN2	0.0476396	0.75982	1
4	TRAF2	-0.0107139	0.761618	1
4	GLT8D2	0.0211553	0.761635	1
4	PLA2G2A	0.0354737	0.762712	1
4	VNN2	0.0190112	0.764339	1
4	THPO	-0.00644118	0.765379	1
4	USO1	0.0129702	0.766427	1
4	SH2D1A	0.0100478	0.767507	1
4	RABEPK	0.0165039	0.768685	1
4	EIF5A	-0.0135649	0.768966	1
4	YTHDF3	0.0180265	0.770835	1
4	SRPK2	-0.0170156	0.771704	1
4	BCR	0.0117205	0.776904	1
4	SERPINB1	0.0140042	0.777042	1
4	VEGFC	-0.00927307	0.777131	1
4	UXS1	0.00939898	0.778564	1
4	LYPD1	-0.0210321	0.779228	1
4	HGS	-0.0119874	0.779968	1
4	LPO	0.0477461	0.780108	1
4	SNAP29	0.0103452	0.780732	1
4	MSRA	0.0140844	0.781796	1
4	STX16	-0.131404	0.781998	1
4	CDKN1A	0.0104	0.784646	1
4	CPB1	0.0127045	0.785315	1
4	LAMP2	-0.000948141	0.788155	1
4	CEP43	-0.011241	0.788884	1
4	NAAA	-0.0249313	0.788964	1
4	LAMA4	-0.00522782	0.789924	1
4	VASH1	0.0161183	0.790696	1
4	ATOX1	-0.00580065	0.791063	1
4	VSTM1	-0.0204041	0.791377	1
4	AKT3	0.0136429	0.793206	1
4	CEP164	0.0210014	0.794914	1
4	FKBP7	0.017698	0.795509	1
4	DNMBP	-0.0125315	0.795977	1
4	IL33	0.018755	0.796565	1
4	KLK6	0.00486946	0.799743	1
4	RAB37	0.0222136	0.803272	1
4	GSTP1	-0.0197659	0.803836	1
4	CXCL12	0.0093835	0.80472	1
4	CDC37	0.0118863	0.807046	1
4	FXYD5	-0.0102086	0.809189	1
4	ATP5IF1	0.0105874	0.81134	1
4	RWDD1	-0.00719558	0.811585	1
4	FIS1	-0.00925635	0.812303	1
4	BAX	-0.0116714	0.813458	1
4	PSME1	-0.00907862	0.813921	1
4	HDGF	-0.0113744	0.815336	1
4	SDC1	-0.024873	0.816637	1
4	MEP1B	-0.156497	0.819662	1
4	CRX	0.0312788	0.819889	1
4	TPMT	-0.00942779	0.821724	1
4	IL22RA1	-0.00682918	0.822302	1
4	DNAJB8	0.0154835	0.823768	1
4	SLC27A4	-0.0184314	0.82419	1
4	JCHAIN	0.0255672	0.824793	1
4	KLK10	-0.0185498	0.825327	1
4	ENO2	0.00688214	0.825539	1
4	NUDT2	0.00899492	0.827528	1
4	SLC16A1	-0.033313	0.828898	1
4	TIA1	0.0116227	0.830597	1
4	PSPN	-0.163389	0.830767	1
4	DRG2	0.0084185	0.831896	1
4	WASF3	-0.0204242	0.832249	1
4	ANXA3	0.045466	0.832691	1
4	F11R	0.00760981	0.834196	1
4	CXCL5	-0.0012117	0.834806	1
4	ITGAM	-0.00208194	0.834847	1
4	PSMA1	-0.0133388	0.835355	1
4	ICOSLG	0.00771977	0.836678	1
4	FRZB	-0.011056	0.838418	1
4	RP2	-0.00649641	0.838943	1
4	CA4	0.00377791	0.841464	1
4	CASP10	-0.0139595	0.844549	1
4	TIGAR	-0.0122655	0.848668	1
4	KRT5	-0.00485929	0.851957	1
4	PEAR1	0.00566381	0.852352	1
4	MPI	-0.00827102	0.852592	1
4	CCL26	0.00834211	0.853618	1
4	TARBP2	0.00864649	0.856577	1
4	COL4A1	-0.00884823	0.857471	1
4	NXPH1	0.0126973	0.85751	1
4	PRTG	-0.00784149	0.858387	1
4	ITGA11	-0.00697633	0.85887	1
4	KITLG	-0.00701393	0.859369	1
4	FGF19	-0.0229951	0.864096	1
4	CPXM1	-0.00568126	0.864182	1
4	PTPRN2	-0.0029527	0.865995	1
4	PPP1R9B	0.00860906	0.868041	1
4	IFNL1	0.00841518	0.868421	1
4	CD109	-0.00564833	0.870074	1
4	IFNGR2	-0.0185458	0.871775	1
4	ECE1	-0.00612206	0.873084	1
4	APP	-0.00558588	0.87442	1
4	RGS8	0.0162551	0.875466	1
4	EREG	0.0137088	0.875677	1
4	CNST	-0.00602929	0.877542	1
4	CTRB1	-0.00931388	0.877841	1
4	GHRL	0.0224713	0.878209	1
4	HBEGF	-0.00903138	0.878818	1
4	TBCC	0.00701691	0.880092	1
4	PDLIM7	-0.00504989	0.881043	1
4	DFFA	-0.00331154	0.881433	1
4	SKAP1	0.0101934	0.88393	1
4	USP8	-0.00973984	0.886867	1
4	ABHD14B	-0.00862423	0.888034	1
4	CLPP	0.00643363	0.888354	1
4	STAMBP	-0.00459939	0.888704	1
4	PAK4	0.00975719	0.89036	1
4	LAT2	0.00555157	0.891784	1
4	IL10RA	-0.0102737	0.892664	1
4	CNTN1	0.00623329	0.894256	1
4	CDHR1	-0.00642568	0.894934	1
4	RTBDN	0.00666211	0.896716	1
4	AKT1S1	0.00285213	0.899562	1
4	HPCAL1	0.00433636	0.901342	1
4	IL2	0.00584117	0.902096	1
4	IL19	-0.0036524	0.902244	1
4	NPTN	0.0197149	0.90275	1
4	SDC4	0.00556451	0.902864	1
4	ATG4A	-0.00558956	0.904066	1
4	TBC1D5	0.00808542	0.904979	1
4	SCG3	0.00150689	0.907753	1
4	FUT8	-0.00305038	0.908079	1
4	DIABLO	0.00728331	0.91046	1
4	ATF2	0.0127115	0.910964	1
4	IDS	0.00329423	0.911843	1
4	CASP2	0.00586186	0.912393	1
4	PPIB	0.0056259	0.912528	1
4	FXN	-0.00342237	0.916057	1
4	NUB1	-0.00672396	0.916825	1
4	TIE1	-0.00495209	0.919622	1
4	COX5B	0.00770734	0.920988	1
4	IL7	0.00584824	0.922767	1
4	F2R	-0.0015773	0.925146	1
4	BACH1	0.00492579	0.926154	1
4	TRIM21	0.000259086	0.926218	1
4	HNRNPK	0.00354542	0.927738	1
4	IGFBP2	-0.0014808	0.928485	1
4	CXCL1	-0.000448258	0.935539	1
4	SOD2	-0.0109086	0.936588	1
4	METAP2	0.00133931	0.938264	1
4	NID2	0.00542482	0.93914	1
4	ITGB6	-0.00970485	0.939758	1
4	C2CD2L	0.00503067	0.941412	1
4	PAG1	-0.0024728	0.94361	1
4	DNAJA2	0.00198277	0.94388	1
4	PPP1R12A	0.00508221	0.944017	1
4	SNX9	0.00264839	0.944663	1
4	CD2AP	-0.00357436	0.945042	1
4	PRKAB1	-0.00430994	0.945224	1
4	AGRP	-0.0198088	0.945238	1
4	PFKFB2	-0.000186192	0.948213	1
4	CNPY4	0.00354725	0.94834	1
4	TYMP	-0.00235944	0.950182	1
4	RNF41	0.000986643	0.950439	1
4	IMPA1	0.00405363	0.952058	1
4	CTF1	-0.000769686	0.952533	1
4	CDSN	-0.00352795	0.952644	1
4	GNE	-0.00279239	0.955425	1
4	COMT	-0.00341388	0.955587	1
4	FCN2	-0.000979163	0.959187	1
4	FKBP4	0.000889683	0.960273	1
4	PRKAR1A	0.00352841	0.963516	1
4	SPINT1	0.00111783	0.964661	1
4	SAMD9L	-0.00203128	0.965135	1
4	SCGB3A2	0.00899924	0.965353	1
4	PLA2G7	-0.0104448	0.965704	1
4	AZU1	-0.010728	0.966328	1
4	CELA3A	0.00701077	0.966721	1
4	SERPINB6	-0.00156363	0.96754	1
4	IL4	-0.00564803	0.967582	1
4	WFIKKN2	0.00148516	0.969155	1
4	RASA1	0.0027032	0.969956	1
4	ANGPT1	-0.000436619	0.970785	1
4	FLI1	-0.00182683	0.972458	1
4	EIF4B	-0.00122137	0.973642	1
4	VSIR	0.000773969	0.974479	1
4	PODXL	0.0011892	0.975343	1
4	GPA33	0.0363066	0.975836	1
4	TXLNA	-0.00202297	0.976258	1
4	AOC1	-0.00245115	0.976554	1
4	ARID4B	0.000816686	0.97706	1
4	BIRC2	0.00368118	0.977578	1
4	MFAP3	0.00225166	0.97792	1
4	STK11	-0.00205518	0.979076	1
4	RSPO1	-0.000514524	0.979503	1
4	GYS1	0.00165218	0.979653	1
4	APOH	-0.000328298	0.979726	1
4	PRDX1	0.00115219	0.980394	1
4	PTPN1	-0.00119021	0.980408	1
4	PTH1R	-0.00074182	0.981292	1
4	PLXNB3	0.000789689	0.982382	1
4	PDGFA	0.00134569	0.983544	1
4	IRAG2	0.00231199	0.983882	1
4	PPP1R2	0.000710953	0.984677	1
4	CCL5	0.00452573	0.984911	1
4	CRLF1	-0.00649423	0.98513	1
4	XRCC4	0.000815929	0.985724	1
4	FMR1	-0.00110055	0.98722	1
4	FEN1	-0.00406963	0.989674	1
4	PPME1	-0.00235781	0.990681	1
4	SCG2	0.00166805	0.991389	1
4	PDGFB	-0.000580581	0.992087	1
4	EPHB6	0.00394946	0.992221	1
4	NME3	0.00241638	0.993346	1
4	TXNDC15	0.00153142	0.993594	1
4	GDF2	0.020724	0.995029	1
4	ST3GAL1	0.00704861	0.995356	1
4	LY96	-0.00647182	0.998735	1
4	EPCAM	0.0221708	0.999028	1
4	SSB	-0.00129474	0.999417	1
4	NECTIN4	-0.00649673	0.999608	1
12	HGF	0.288054	6.04015e-10	8.55285e-07
12	GDF15	0.293256	2.16449e-08	3.06491e-05
12	LEP	1.9817	1.77044e-07	0.000250694
12	FABP4	0.472265	2.19456e-07	0.00031075
12	FURIN	0.283052	3.80054e-07	0.000538156
12	CA14	-0.409992	1.15261e-06	0.0016321
12	F9	0.155013	1.2358e-06	0.00174989
12	MUC13	0.360553	1.53086e-06	0.0021677
12	IL6	0.903678	2.73186e-06	0.00386831
12	ASGR1	0.218931	3.60007e-06	0.0050977
12	LGALS4	0.294564	3.70183e-06	0.00524179
12	IL1RN	0.852509	5.07498e-06	0.00718617
12	AGRN	0.287144	5.4891e-06	0.00777257
12	GOLM2	0.165193	5.91204e-06	0.00837145
12	SFRP1	0.317924	6.36679e-06	0.00901538
12	VSIG4	0.297092	9.60545e-06	0.0136013
12	FSTL3	0.230565	1.32561e-05	0.0187706
12	IGFBP4	0.292199	1.37273e-05	0.0194379
12	RARRES2	0.34128	2.24622e-05	0.0318064
12	ITGAV	-0.193271	2.70548e-05	0.0383096
12	PIGR	0.232391	2.74393e-05	0.0388541
12	OGN	0.238727	2.87662e-05	0.040733
12	TGFA	0.317362	3.04725e-05	0.0431491
12	ITGA5	0.176697	3.41901e-05	0.0484132
12	MZB1	0.512015	3.60373e-05	0.0510288
12	CST3	0.201278	4.21098e-05	0.0596275
12	TNFRSF1A	0.205738	5.28794e-05	0.0748773
12	CALB2	0.298256	5.60591e-05	0.0793796
12	CDH2	0.191431	5.61214e-05	0.079468
12	COLEC12	0.170158	5.67244e-05	0.0803217
12	BCAN	-0.246356	6.56927e-05	0.0930209
12	CSF1	0.264873	6.70157e-05	0.0948943
12	CRHBP	0.172299	7.43317e-05	0.105254
12	ACE2	0.317053	8.19019e-05	0.115973
12	REN	0.590723	8.19623e-05	0.116059
12	NOMO1	0.194123	8.67483e-05	0.122836
12	CLEC4D	0.213524	0.000113512	0.160732
12	PLA2G15	0.175375	0.000116123	0.164431
12	LILRA5	0.248748	0.000129356	0.183167
12	STC1	0.279057	0.000131044	0.185558
12	SPON2	0.200096	0.000134322	0.190199
12	ICAM1	0.197308	0.0001383	0.195833
12	PON3	-0.15856	0.000139807	0.197967
12	EFNA4	0.188358	0.000141931	0.200974
12	MMP7	0.134428	0.000168628	0.238778
12	SELE	0.404875	0.000172695	0.244536
12	TNFRSF11A	0.217784	0.000184946	0.261884
12	ANGPTL4	0.229113	0.000203965	0.288814
12	NFASC	0.183828	0.000219894	0.311371
12	ADGRG2	-0.214184	0.000244433	0.346118
12	CST7	0.422411	0.000275497	0.390104
12	WFDC2	0.202476	0.000282514	0.400039
12	HAVCR2	0.204894	0.000358154	0.507146
12	VEGFA	0.214418	0.000369488	0.523196
12	CXCL16	0.183654	0.000387038	0.548046
12	PAMR1	0.176777	0.000393711	0.557495
12	PRCP	0.217097	0.000413052	0.584882
12	LCN2	0.194101	0.000434889	0.615803
12	HSPG2	0.154559	0.000447621	0.633832
12	CHRDL1	0.123071	0.000507176	0.718162
12	CCL19	0.691288	0.000510011	0.722176
12	VMO1	0.365906	0.000589022	0.834055
12	EFNA1	0.160689	0.000590855	0.83665
12	PIK3IP1	0.137251	0.000665248	0.941992
12	ICOSLG	-0.158314	0.000696048	0.985605
12	RBP5	0.255037	0.000723002	1
12	TREM2	0.207136	0.000750634	1
12	FETUB	0.190425	0.000776114	1
12	TIMP1	0.130685	0.000796488	1
12	TFF1	0.375226	0.00080681	1
12	SIGLEC1	0.267762	0.000819558	1
12	OSM	0.299691	0.00083997	1
12	ACVRL1	0.132261	0.000849	1
12	HYAL1	0.134987	0.000855162	1
12	KRT18	0.344204	0.000857363	1
12	NCAN	-0.207822	0.000860075	1
12	CALCA	0.36772	0.000867235	1
12	TNFRSF10A	0.195718	0.000883621	1
12	PLAUR	0.132484	0.000910861	1
12	PSPN	0.457697	0.000931604	1
12	TFF2	0.291418	0.000973431	1
12	SSC5D	0.185808	0.00107696	1
12	LAIR1	0.199787	0.00113548	1
12	FABP1	0.432254	0.00115648	1
12	SPINK1	0.216961	0.00115885	1
12	LGALS1	0.155689	0.00120137	1
12	GSTA1	0.450914	0.00122525	1
12	MET	-0.109146	0.0013011	1
12	FCRL5	0.447635	0.00135973	1
12	REG4	0.267951	0.00140028	1
12	PECAM1	0.128392	0.0014452	1
12	NCAM2	-0.139876	0.00153669	1
12	LRP1	-0.0989873	0.00155308	1
12	MVK	0.194386	0.00158853	1
12	CD59	0.120004	0.00160748	1
12	CCDC80	0.150558	0.00162325	1
12	INHBC	0.276208	0.00164019	1
12	MFAP5	0.172053	0.0016599	1
12	COL6A3	0.19335	0.00166108	1
12	CD163	0.220815	0.00173259	1
12	TSPAN1	0.307233	0.0017432	1
12	CDHR1	0.198043	0.00174904	1
12	GGH	0.283942	0.00177655	1
12	BCL2L11	0.121606	0.00180811	1
12	TEK	0.128233	0.00183739	1
12	NPPC	0.16622	0.00184372	1
12	PGF	0.112926	0.00192193	1
12	ANXA10	0.457405	0.00195735	1
12	C2	0.179541	0.00206605	1
12	SCARB2	0.166809	0.00211969	1
12	SPON1	0.159137	0.00214893	1
12	PBLD	0.189765	0.00217385	1
12	FOLR2	0.151242	0.00230373	1
12	SEMA3F	0.122618	0.00231404	1
12	CTSO	0.178791	0.00234959	1
12	CSF3	0.478269	0.00240487	1
12	ASAH2	0.269651	0.00246364	1
12	GSTA3	0.43662	0.00249102	1
12	CNTN1	-0.115426	0.00257086	1
12	MSR1	0.174079	0.00265779	1
12	ACAN	-0.155611	0.00266871	1
12	IGSF8	0.116517	0.00275696	1
12	IGSF3	0.215051	0.00277009	1
12	CD74	0.181788	0.0027874	1
12	CD79B	0.17871	0.00278748	1
12	ALDH3A1	0.28755	0.00282675	1
12	COL18A1	0.10853	0.0028829	1
12	CPM	0.15445	0.00289621	1
12	CXCL17	0.153486	0.00298239	1
12	ENPP7	0.2905	0.00300969	1
12	IL18R1	0.193905	0.00301129	1
12	LAMA4	0.128333	0.00305015	1
12	IQGAP2	0.193349	0.003108	1
12	PILRA	0.177258	0.0031147	1
12	IGFBP7	0.128367	0.00317041	1
12	NECTIN2	0.127034	0.00318569	1
12	SIGLEC10	0.14532	0.00319467	1
12	FLT4	0.150212	0.00321086	1
12	ST6GAL1	0.184425	0.00321111	1
12	TNFSF13	0.100036	0.00322387	1
12	TFF3	0.228192	0.00328405	1
12	SMPD1	0.209586	0.00328689	1
12	ADAMTS8	-0.231266	0.00333755	1
12	SCARA5	0.132794	0.00334725	1
12	CDHR2	0.342432	0.00343803	1
12	AREG	0.25957	0.00343925	1
12	GGT1	0.247832	0.00344117	1
12	SLIT2	0.303754	0.00355772	1
12	TFRC	0.246638	0.00366037	1
12	NPDC1	0.119759	0.00369361	1
12	TNFRSF14	0.1116	0.00369917	1
12	IGFBPL1	0.165609	0.00376753	1
12	APLP1	-0.298942	0.00377359	1
12	TIE1	0.173541	0.00383687	1
12	EZR	0.106851	0.00394874	1
12	CTSS	0.11292	0.00399253	1
12	VSTM2L	0.331826	0.00400332	1
12	HAVCR1	0.257396	0.00411135	1
12	SPARC	0.144004	0.00414182	1
12	ADH4	0.369973	0.00414505	1
12	TNFRSF1B	0.18914	0.00429516	1
12	GUSB	0.286693	0.00438573	1
12	P4HB	0.132806	0.00442496	1
12	PTEN	0.130816	0.00448329	1
12	IPCEF1	0.233209	0.00449736	1
12	ADGRG1	0.296006	0.00450771	1
12	KDR	0.12236	0.00452012	1
12	GALNT2	-0.188587	0.00455899	1
12	CTSZ	0.161655	0.00457617	1
12	RELT	0.141143	0.0045773	1
12	SPINK4	0.309514	0.00466092	1
12	LGALS9	0.141343	0.0047958	1
12	FCER2	0.24248	0.00481691	1
12	DSG3	-0.252603	0.00496786	1
12	APOM	-0.13973	0.00502643	1
12	CCL21	0.159569	0.00507949	1
12	MARCO	0.129732	0.00509082	1
12	IGFBP6	0.128626	0.0051023	1
12	VSTM1	0.247921	0.00511264	1
12	F11R	0.126945	0.00525509	1
12	TFPI	0.146991	0.00529162	1
12	ADAMTS15	0.0828811	0.00535318	1
12	CD300C	0.136414	0.00539741	1
12	PI3	0.282632	0.00549839	1
12	APP	0.139173	0.00557553	1
12	DPP7	0.194653	0.00564217	1
12	PDGFB	0.153219	0.00570215	1
12	TNFRSF6B	0.327964	0.00571009	1
12	PTS	0.165988	0.00586076	1
12	PLAT	0.131062	0.0059113	1
12	CCL5	0.17248	0.00601951	1
12	SPINT2	0.097488	0.0060228	1
12	ACY1	0.146419	0.00602478	1
12	PGLYRP1	0.144576	0.00630729	1
12	CFC1	0.171967	0.0063169	1
12	C19orf12	0.380566	0.00632867	1
12	SNCG	0.295334	0.00634403	1
12	TNFRSF11B	0.134887	0.00682727	1
12	TCN2	0.139431	0.00693001	1
12	HNMT	0.183898	0.00706727	1
12	ANGPTL2	0.143846	0.00708564	1
12	CNTN3	0.136597	0.00712662	1
12	FAM3C	0.122467	0.0071473	1
12	SLC16A1	0.349127	0.00747225	1
12	ARSA	0.327208	0.00755224	1
12	SUMF2	0.145369	0.00791947	1
12	CCL22	0.21038	0.00793893	1
12	MLN	0.173589	0.00801212	1
12	CDCP1	0.170827	0.008183	1
12	CDHR5	0.242688	0.008299	1
12	PAG1	0.156496	0.00830827	1
12	CANT1	0.0784429	0.00849409	1
12	EGFL7	0.088405	0.00865672	1
12	TNFRSF12A	0.167445	0.00869846	1
12	TXNDC5	0.138953	0.00872865	1
12	THY1	0.133718	0.0088606	1
12	F7	0.115031	0.00897007	1
12	IL10RB	0.116961	0.00910777	1
12	TNFRSF10B	0.191381	0.00917247	1
12	LY96	0.174753	0.0093231	1
12	TGFBR2	0.147282	0.00947019	1
12	TNF	0.170568	0.00964589	1
12	THBS2	0.171997	0.00971394	1
12	PCOLCE	0.172604	0.00972954	1
12	IL18	0.348422	0.00976197	1
12	TGFB1	0.0990307	0.0097786	1
12	STK11	0.109724	0.00997528	1
12	PTN	0.175576	0.0101024	1
12	IL19	0.404044	0.0102749	1
12	LGMN	0.141734	0.0109158	1
12	MDK	0.161719	0.0110196	1
12	CCL4	0.20291	0.0111578	1
12	IL5RA	0.24996	0.0112213	1
12	PTGDS	0.1276	0.0113674	1
12	SIGLEC7	0.113099	0.0115975	1
12	WFIKKN2	-0.173488	0.0118268	1
12	FLT3	-0.202052	0.0119924	1
12	HSPB1	0.0806383	0.0120629	1
12	SERPINE1	0.151366	0.0121109	1
12	LAMP2	0.0863026	0.0124415	1
12	SIAE	0.131754	0.012525	1
12	TMSB10	0.125878	0.0126022	1
12	FGF21	0.780996	0.0126438	1
12	CCL7	0.277003	0.0126773	1
12	IL1A	0.293609	0.0126951	1
12	PLTP	-0.133866	0.0127169	1
12	LBP	0.288782	0.0129951	1
12	DNMBP	0.157042	0.013451	1
12	DAG1	0.103257	0.0134776	1
12	CRH	-0.808614	0.0138503	1
12	IGF2R	0.0974234	0.0140997	1
12	CD38	0.0896087	0.0141781	1
12	ANG	0.179481	0.0142676	1
12	CSTB	0.106262	0.0145847	1
12	THPO	0.113112	0.0146065	1
12	CTSL	0.0964478	0.0147169	1
12	TPP1	0.202892	0.0149429	1
12	QDPR	0.0846675	0.0150269	1
12	LILRB4	0.0949203	0.0154306	1
12	LPL	-0.170056	0.0155719	1
12	FASLG	-0.175184	0.0156252	1
12	ITGA11	-0.277219	0.0156373	1
12	PRTG	-0.138011	0.0156524	1
12	SLAMF6	0.121308	0.0156602	1
12	ADA2	0.160611	0.0156777	1
12	NRCAM	0.127648	0.0157095	1
12	F3	-0.15255	0.0159377	1
12	CCN5	0.104183	0.0160798	1
12	NBL1	0.0969828	0.0161912	1
12	GPNMB	0.111503	0.0162003	1
12	TNFRSF9	0.140407	0.0164331	1
12	VEGFC	0.115991	0.0169169	1
12	TACSTD2	-0.1353	0.0169404	1
12	ADAMTS16	0.128086	0.0170321	1
12	CLEC4G	0.117323	0.0170334	1
12	TIMD4	0.193508	0.0170376	1
12	CA5A	0.373059	0.0170646	1
12	CD200R1	0.127373	0.0171083	1
12	EGFR	-0.0698718	0.0172522	1
12	CLEC6A	0.185631	0.0176733	1
12	DSG4	-0.241741	0.0179983	1
12	LGALS8	0.135727	0.0181097	1
12	IL13RA1	0.109512	0.0181189	1
12	CCL20	0.638975	0.018212	1
12	GPC1	-0.187079	0.018347	1
12	MMP9	0.119435	0.0185455	1
12	CCL3	1.27454	0.0187668	1
12	OXT	0.577179	0.0187903	1
12	PRSS2	0.200594	0.0188838	1
12	LRRN1	-0.20561	0.0188888	1
12	CES1	0.25658	0.0189311	1
12	FABP5	0.137486	0.0190348	1
12	CD209	-0.165421	0.0192057	1
12	DSC2	0.1223	0.0192319	1
12	SORCS2	0.0923285	0.0194032	1
12	OSMR	0.0943242	0.0199421	1
12	HEXIM1	0.110784	0.0200268	1
12	BAIAP2	0.237655	0.0200285	1
12	EPO	0.31464	0.0202096	1
12	OMG	-0.222816	0.0202615	1
12	IGFBP1	-0.643826	0.0202968	1
12	CEACAM8	0.136423	0.020321	1
12	CD99	0.0646041	0.0203364	1
12	MAD1L1	0.185835	0.0206906	1
12	NOS3	0.15332	0.0207219	1
12	CEACAM5	0.263426	0.0207558	1
12	CD40	0.104633	0.0207675	1
12	ACAA1	0.258653	0.0210448	1
12	CCL14	0.159405	0.0211547	1
12	FKBP7	0.196332	0.0213443	1
12	CGREF1	0.15354	0.0214661	1
12	PREB	0.134479	0.0219216	1
12	IDI2	0.214801	0.0219318	1
12	EGLN1	0.339034	0.0220758	1
12	MATN2	0.0938442	0.0221047	1
12	DDAH1	0.137701	0.0225032	1
12	PODXL2	-0.125154	0.022676	1
12	RSPO1	0.0802759	0.0234861	1
12	HSD11B1	-0.218714	0.0235705	1
12	CKAP4	0.120042	0.0235789	1
12	DLL1	0.106295	0.0236074	1
12	CRIP2	0.123617	0.0240594	1
12	STK4	0.129434	0.0240984	1
12	GFER	0.1165	0.0242154	1
12	SORT1	0.112954	0.0245765	1
12	PLXNB2	0.0966655	0.0247294	1
12	ADAM8	0.0888864	0.024861	1
12	NID1	0.103809	0.024871	1
12	CD207	0.166698	0.0248882	1
12	TPSAB1	0.180841	0.0249046	1
12	UMOD	-0.231564	0.0250283	1
12	ULBP2	0.118069	0.0255543	1
12	CD1C	-0.120441	0.0262695	1
12	FGF23	0.279138	0.0263623	1
12	C1QA	0.0877457	0.0263804	1
12	KLK11	0.108154	0.0265913	1
12	VWC2	0.127157	0.0271406	1
12	CPXM1	0.129762	0.0274056	1
12	CLEC7A	0.186438	0.0279319	1
12	TXNRD1	0.0973098	0.0280895	1
12	CD27	0.142756	0.0282196	1
12	FAP	-0.135999	0.0282273	1
12	LILRA2	0.116886	0.0285882	1
12	BCAM	0.0869306	0.0289084	1
12	ROBO1	0.103432	0.0289286	1
12	LYPD8	0.210002	0.0291439	1
12	CSF2RA	0.164528	0.0291897	1
12	NAMPT	0.66697	0.0295171	1
12	DPT	0.0837433	0.0296536	1
12	CREG1	0.13931	0.0300431	1
12	ARG1	-0.181026	0.0302552	1
12	SULT2A1	3.15404	0.0302563	1
12	TNFRSF10C	0.174679	0.0303352	1
12	LSP1	0.109595	0.0304847	1
12	KRT5	-0.165532	0.0305909	1
12	MB	0.179559	0.0306831	1
12	DKK4	0.214883	0.0310968	1
12	BTN2A1	0.0878647	0.031272	1
12	ANGPT1	0.104199	0.0314285	1
12	DCN	0.123453	0.0316645	1
12	GRN	0.104552	0.032311	1
12	CRELD2	0.13372	0.0323603	1
12	CNTN5	-0.110174	0.0323838	1
12	UXS1	0.157491	0.0328225	1
12	SKAP2	0.124744	0.032962	1
12	GKN1	0.109638	0.0332304	1
12	CEBPB	0.15047	0.0335605	1
12	NRP2	0.0960733	0.0337128	1
12	SNX9	0.0838155	0.0337804	1
12	PRSS8	0.138547	0.0345804	1
12	BTN3A2	0.0873796	0.0346917	1
12	PDGFA	0.105511	0.0347321	1
12	PLA2G2A	0.21172	0.0349416	1
12	CTSV	-0.383603	0.0349545	1
12	NUDC	0.0926097	0.0351174	1
12	CEP43	0.102715	0.0352648	1
12	IL17A	0.192947	0.036112	1
12	MCFD2	0.0898382	0.0369352	1
12	ITIH3	0.183235	0.0370126	1
12	ICAM4	0.182511	0.0374269	1
12	TXLNA	0.0968282	0.0375264	1
12	ATOX1	0.091086	0.037796	1
12	TNFAIP8	0.14732	0.0381882	1
12	CD302	0.078538	0.038435	1
12	HLA-E	0.101724	0.0386443	1
12	PRELP	0.0698082	0.0388523	1
12	B4GALT1	0.0851655	0.0389791	1
12	FCAR	0.170201	0.0390949	1
12	PPCDC	0.0729692	0.0392161	1
12	BANK1	0.0837845	0.0394441	1
12	PRDX3	0.139159	0.039756	1
12	KYNU	0.0732226	0.0397975	1
12	TNNI3	0.312947	0.0398678	1
12	PRDX6	-0.0796796	0.0400623	1
12	PTX3	0.171929	0.0403016	1
12	MATN3	-0.0807408	0.0406508	1
12	FOSB	0.186674	0.0408878	1
12	CLEC11A	0.149466	0.0409587	1
12	CCL18	0.263285	0.0411644	1
12	SNAP23	0.0840349	0.0415219	1
12	NID2	0.113161	0.0416832	1
12	FCRLB	0.167185	0.041841	1
12	MMP8	0.16308	0.0419975	1
12	CD99L2	0.0772466	0.0421591	1
12	SKAP1	0.129766	0.0423627	1
12	TNFRSF4	0.116387	0.0424219	1
12	SERPINB6	0.0985095	0.0424399	1
12	BRK1	0.11316	0.0430151	1
12	VIM	0.742137	0.0435048	1
12	FCGR2A	0.18726	0.043762	1
12	LAP3	0.131179	0.0438024	1
12	GPR37	0.122769	0.0438309	1
12	PPP1R12A	0.127463	0.0442168	1
12	IL17D	0.0841809	0.0442891	1
12	GZMA	0.1286	0.044307	1
12	CRKL	0.0818875	0.0448484	1
12	CTSD	0.164228	0.0455477	1
12	REG1A	0.158346	0.0461584	1
12	VAMP5	0.14205	0.0464775	1
12	KLRB1	0.113068	0.0465469	1
12	CCN2	0.0960242	0.046696	1
12	FCRL1	0.166282	0.0468258	1
12	PCSK9	0.17649	0.0474291	1
12	NEFL	0.11202	0.0475987	1
12	MERTK	0.0608824	0.0481612	1
12	ATP5IF1	0.0951576	0.0483228	1
12	PRKAR1A	0.115616	0.0485275	1
12	NRP1	0.0876186	0.0487621	1
12	FGFR2	0.0802588	0.0488418	1
12	EFEMP1	0.0704243	0.0496919	1
12	CTF1	0.137127	0.0498083	1
12	ALDH1A1	0.0960654	0.0505285	1
12	PRKRA	0.125061	0.0508446	1
12	ADM	0.056903	0.0513332	1
12	MIA	0.117601	0.0515952	1
12	ATXN10	0.121989	0.0516671	1
12	EIF4G1	0.0961786	0.0516866	1
12	CXCL1	0.172391	0.0519434	1
12	CD2AP	0.0740685	0.0521385	1
12	CTSB	-0.16768	0.0524413	1
12	PROC	0.079267	0.052554	1
12	IFNL1	0.197642	0.0526867	1
12	SCG2	-0.111475	0.0535643	1
12	CLSTN2	0.107551	0.0537431	1
12	YES1	0.102005	0.0538154	1
12	MOG	-0.0930335	0.0538352	1
12	FLRT2	0.0919694	0.0539303	1
12	CHI3L1	0.216767	0.053978	1
12	FGF5	0.295451	0.0543158	1
12	METAP1	0.120317	0.054884	1
12	TIMP3	0.165367	0.0561461	1
12	OLR1	0.131377	0.0563166	1
12	YTHDF3	0.145137	0.0563879	1
12	SLAMF1	0.17882	0.0565504	1
12	NCS1	-0.116035	0.057455	1
12	CHEK2	0.13064	0.0577083	1
12	RETN	0.105435	0.0578858	1
12	DNAJA2	0.083995	0.0583581	1
12	CDSN	0.113474	0.0595133	1
12	CLSTN1	0.199975	0.0596987	1
12	IL17C	0.15087	0.0597051	1
12	TREML2	0.0842855	0.060232	1
12	SERPINA11	0.090828	0.0602912	1
12	PILRB	0.150669	0.060368	1
12	TIA1	0.120947	0.0605283	1
12	IL1B	0.480091	0.0609911	1
12	WASF1	0.12858	0.0610205	1
12	CBLIF	0.224609	0.0617527	1
12	NUDT5	0.0692346	0.0623619	1
12	EREG	0.204259	0.0628637	1
12	OPTC	-0.154843	0.0629838	1
12	SLC27A4	0.184423	0.0645391	1
12	DBI	0.0991292	0.0650214	1
12	SHMT1	0.0956752	0.0652149	1
12	TNFRSF13B	0.119565	0.0655247	1
12	HNRNPK	0.14131	0.0656341	1
12	MMP12	0.161342	0.0657023	1
12	BST2	0.15133	0.0658658	1
12	MANF	0.0757308	0.0664343	1
12	IGF1R	0.055719	0.0666404	1
12	LY6D	0.127044	0.0668456	1
12	CD22	0.132523	0.0670112	1
12	USP8	0.127081	0.0670248	1
12	CD63	0.085455	0.0684017	1
12	BCR	0.0990098	0.0689083	1
12	GRAP2	0.0853298	0.06918	1
12	CAMKK1	0.111615	0.069241	1
12	PMVK	0.0614396	0.0696732	1
12	XG	0.105102	0.0696903	1
12	TARBP2	0.108896	0.0703581	1
12	PLIN1	0.13765	0.0705548	1
12	CD4	0.0868028	0.0705586	1
12	MSRA	0.107353	0.0712911	1
12	LAT2	0.115113	0.0713444	1
12	IL4R	0.0705567	0.0717172	1
12	PSRC1	0.136169	0.0717202	1
12	WIF1	-0.125228	0.0720859	1
12	SELP	0.103554	0.0721433	1
12	AGXT	0.17323	0.0723375	1
12	SMOC2	0.112149	0.0728268	1
12	IL2RA	0.108572	0.0728861	1
12	SCAMP3	0.0999031	0.0730213	1
12	SELPLG	0.0871364	0.0736181	1
12	FLT3LG	0.0858116	0.0738973	1
12	ANXA5	0.0938037	0.0743903	1
12	CCL13	0.104671	0.0744097	1
12	AIFM1	0.122987	0.0748704	1
12	CCN3	0.100272	0.0748758	1
12	CXCL10	0.870733	0.0751507	1
12	SNAP29	0.082664	0.0752688	1
12	TNFRSF13C	0.112594	0.0755656	1
12	MEPE	0.0532131	0.075739	1
12	STK24	0.108906	0.0759374	1
12	NAAA	-0.188212	0.0761971	1
12	CRISP2	-0.321513	0.0761976	1
12	CLEC4C	-0.116848	0.0764303	1
12	METAP1D	0.0970651	0.076526	1
12	CLEC5A	0.0812038	0.0766413	1
12	TFPI2	0.154698	0.0769704	1
12	TMPRSS15	0.248871	0.0770927	1
12	PLA2G4A	0.0809264	0.0771752	1
12	SPINT1	0.0849881	0.0773107	1
12	POLR2F	0.123864	0.0774742	1
12	F2R	0.0706753	0.0779332	1
12	MFGE8	0.138308	0.0782532	1
12	HARS1	0.0795779	0.0787135	1
12	HLA-DRA	0.100965	0.0789423	1
12	DDR1	0.0656393	0.0791437	1
12	IL12B	0.151274	0.0794287	1
12	ARHGEF12	0.0880516	0.0804627	1
12	CXCL11	0.172935	0.0808806	1
12	INPPL1	0.144027	0.0816357	1
12	PTPRM	0.0668025	0.0816599	1
12	DBNL	0.0772831	0.0818241	1
12	MPIG6B	0.0535111	0.0821262	1
12	OMD	-0.13917	0.0827505	1
12	MPHOSPH8	0.109214	0.0827733	1
12	CCL28	0.117393	0.0828521	1
12	CD48	0.0882515	0.0833026	1
12	S100A11	1.95959	0.0840101	1
12	PPP1R2	0.0904489	0.084185	1
12	PTPN6	0.0759228	0.0844015	1
12	TNFSF13B	0.0897822	0.0846357	1
12	MGLL	0.0740329	0.0846503	1
12	NECTIN4	0.0975462	0.084704	1
12	ECE1	-0.0982961	0.0850477	1
12	STIP1	0.0676846	0.0851351	1
12	CD83	0.100969	0.0852543	1
12	BMP6	0.0769501	0.0855112	1
12	OSCAR	0.100375	0.0856356	1
12	FUT8	0.0997805	0.0859671	1
12	TBCB	0.0672355	0.0863078	1
12	GDNF	0.109387	0.0863392	1
12	SRP14	0.151121	0.0864061	1
12	LRP11	0.102011	0.0866305	1
12	TANK	0.109811	0.0867228	1
12	NTRK3	-0.0622609	0.0872481	1
12	TYMP	0.0940593	0.0875007	1
12	GRPEL1	0.110747	0.0875882	1
12	NADK	0.183542	0.0877501	1
12	EPHA2	0.0889381	0.0878533	1
12	ACP6	-0.167206	0.0880097	1
12	SIT1	0.107435	0.0882951	1
12	MITD1	0.0786513	0.0888118	1
12	APOH	0.0996893	0.0888793	1
12	GNLY	0.192257	0.0894622	1
12	PLIN3	0.0800332	0.0897371	1
12	PEBP1	0.0583488	0.0915221	1
12	SPRY2	0.105092	0.092992	1
12	CRLF1	0.0719421	0.0929937	1
12	VEGFD	-0.138143	0.0939737	1
12	CDC37	0.090735	0.0942597	1
12	TIMP4	0.101757	0.0943879	1
12	IRAK4	0.0706011	0.0957291	1
12	PARP1	0.154488	0.09583	1
12	GNE	0.105549	0.0958702	1
12	FST	0.107857	0.0959869	1
12	FGF19	-0.403287	0.0960392	1
12	VWF	-0.0804348	0.0960731	1
12	DPY30	0.136123	0.0960962	1
12	SLITRK2	-0.108024	0.0972225	1
12	DPP6	-0.0911235	0.0973052	1
12	ICA1	0.111789	0.0976068	1
12	HGS	0.0948392	0.0978207	1
12	AXIN1	0.0913122	0.0989497	1
12	SEPTIN9	0.0792556	0.0990261	1
12	PTPN1	0.124647	0.0990858	1
12	EGF	0.0888839	0.0991261	1
12	SLAMF8	0.149615	0.0993763	1
12	HSPA1A	0.0901853	0.0995214	1
12	TIGAR	0.129262	0.0996456	1
12	SUSD1	0.0596894	0.0997878	1
12	LACTB2	0.0722837	0.0999459	1
12	REG1B	0.149396	0.100439	1
12	SCRN1	0.109693	0.100562	1
12	IL2RB	-0.12245	0.100716	1
12	SERPINB5	0.21571	0.10097	1
12	IFNGR2	0.202824	0.101037	1
12	CD177	0.434619	0.101305	1
12	SERPINA9	0.284989	0.101685	1
12	PVR	0.0764515	0.10217	1
12	VPS53	0.113433	0.102466	1
12	SMAD1	0.104365	0.102551	1
12	MPO	0.188106	0.102575	1
12	CCL17	0.126833	0.102646	1
12	KRT19	0.155315	0.102671	1
12	BST1	0.133479	0.102911	1
12	NCK2	0.0891612	0.10314	1
12	PDCD5	0.070461	0.103208	1
12	TDRKH	0.11247	0.103543	1
12	SDC4	0.0746492	0.103703	1
12	DIABLO	0.083237	0.103945	1
12	CC2D1A	0.0728059	0.104666	1
[truncated: 17,464 more rows]

## Sheet: DE_controls_only
cluster	gene	log2FC	p_val	p_val_adj
4	GDF15	-0.261666	2.75745e-17	3.90454e-14
4	HAVCR1	-0.454606	2.01632e-11	2.85511e-08
4	EDA2R	-0.213279	2.10755e-11	2.98429e-08
4	TNFRSF10B	-0.188726	3.34072e-11	4.73046e-08
4	CDCP1	-0.273412	3.4323e-11	4.86014e-08
4	SCARB2	-0.187793	9.19988e-11	1.3027e-07
4	ADM	-0.102746	9.72723e-11	1.37738e-07
4	MERTK	-0.108428	3.90473e-10	5.5291e-07
4	CSF1	-0.234505	7.61928e-10	1.07889e-06
4	WFDC2	-0.187999	7.86458e-10	1.11362e-06
4	TNFRSF1B	-0.195463	9.61387e-10	1.36132e-06
4	TNFRSF9	-0.196989	1.12521e-09	1.59329e-06
4	EFEMP1	-0.120903	1.2135e-09	1.71831e-06
4	OGN	-0.186757	1.30143e-09	1.84283e-06
4	CCDC80	-0.16353	2.08436e-09	2.95146e-06
4	ADGRG1	-0.31067	2.3788e-09	3.36839e-06
4	IGFBP4	-0.238873	2.38931e-09	3.38326e-06
4	TNFRSF1A	-0.161661	3.24952e-09	4.60133e-06
4	LAIR1	-0.197691	3.58626e-09	5.07815e-06
4	HSPB6	-0.25465	4.45388e-09	6.30669e-06
4	LGALS9	-0.180833	5.18455e-09	7.34132e-06
4	COLEC12	-0.145785	7.15721e-09	1.01346e-05
4	GFRA1	-0.137958	9.66652e-09	1.36878e-05
4	CHRDL1	-0.111966	1.0054e-08	1.42365e-05
4	VSIG4	-0.240957	1.05099e-08	1.4882e-05
4	CDH2	-0.161479	1.08427e-08	1.53533e-05
4	SMOC1	-0.167681	1.99133e-08	2.81973e-05
4	HNMT	-0.250162	2.16883e-08	3.07106e-05
4	CST3	-0.170837	2.38708e-08	3.3801e-05
4	FABP4	-0.336495	2.43813e-08	3.45239e-05
4	PGF	-0.121439	3.00214e-08	4.25103e-05
4	CTSV	0.353291	3.11636e-08	4.41277e-05
4	TNFRSF11A	-0.168552	4.90423e-08	6.94439e-05
4	NEFL	-0.173033	5.31034e-08	7.51945e-05
4	CD74	-0.213054	5.81901e-08	8.23972e-05
4	FGFR2	-0.125606	5.86344e-08	8.30263e-05
4	CD302	-0.116095	5.91968e-08	8.38227e-05
4	LAMP3	-0.331769	6.50237e-08	9.20735e-05
4	TNFRSF11B	-0.155287	7.62153e-08	0.000107921
4	EPHA2	-0.157279	7.65662e-08	0.000108418
4	WNT9A	-0.106027	8.57188e-08	0.000121378
4	ICAM1	-0.158276	9.58805e-08	0.000135767
4	CCL18	-0.43797	9.59933e-08	0.000135926
4	DLL1	-0.141217	1.00717e-07	0.000142615
4	HAVCR2	-0.167886	1.05706e-07	0.00014968
4	LGALS4	-0.198479	1.22834e-07	0.000173933
4	FAS	-0.206102	1.26458e-07	0.000179064
4	NPDC1	-0.104398	1.88535e-07	0.000266966
4	COL18A1	-0.120317	1.96293e-07	0.000277951
4	ACVRL1	-0.115723	1.96512e-07	0.000278261
4	CD300E	-0.193301	2.21642e-07	0.000313845
4	TGFBR2	-0.15853	2.39161e-07	0.000338651
4	TNF	-0.124031	2.93172e-07	0.000415131
4	MMP12	-0.267754	2.99785e-07	0.000424495
4	PLAUR	-0.10849	3.16407e-07	0.000448032
4	TREM2	-0.194208	3.17929e-07	0.000450188
4	PIK3IP1	-0.105451	3.3544e-07	0.000474982
4	CTSS	-0.119752	3.99648e-07	0.000565901
4	GZMA	-0.163975	4.19389e-07	0.000593855
4	CDH1	-0.184053	5.82887e-07	0.000825368
4	ACTA2	-0.142119	5.96093e-07	0.000844067
4	RSPO3	-0.0853063	6.47218e-07	0.00091646
4	AGRN	-0.167021	7.1421e-07	0.00101132
4	KLRD1	-0.219406	7.35361e-07	0.00104127
4	FABP1	-0.518946	9.38956e-07	0.00132956
4	EFNA4	-0.128074	9.54784e-07	0.00135197
4	DSC2	-0.142885	1.00502e-06	0.00142311
4	ADA2	-0.184064	1.07343e-06	0.00151998
4	FSTL3	-0.149179	1.19785e-06	0.00169616
4	MSR1	-0.179637	1.22776e-06	0.00173851
4	SEMA3F	-0.112828	1.25535e-06	0.00177757
4	SCARA5	-0.137824	1.41412e-06	0.00200239
4	CDHR2	-0.540928	1.49001e-06	0.00210985
4	DPT	-0.115535	1.83455e-06	0.00259773
4	RARRES2	-0.222041	2.27791e-06	0.00322553
4	IL17D	-0.105359	2.41061e-06	0.00341343
4	CD83	-0.14618	2.42967e-06	0.00344041
4	CXCL17	-0.137919	2.48707e-06	0.00352169
4	TNFRSF12A	-0.186518	2.71182e-06	0.00383994
4	TNFRSF10A	-0.167546	2.72292e-06	0.00385566
4	LRP11	-0.168861	2.97473e-06	0.00421221
4	SCARF2	-0.0950027	3.27461e-06	0.00463685
4	LTBP2	-0.116149	3.55046e-06	0.00502746
4	PIGR	-0.139904	3.61447e-06	0.00511809
4	COL6A3	-0.166076	3.79977e-06	0.00538048
4	FAM3C	-0.120191	4.15021e-06	0.00587669
4	CRIM1	-0.0664684	4.24729e-06	0.00601417
4	VCAM1	-0.115079	4.42875e-06	0.00627112
4	IL18BP	-0.133655	4.74317e-06	0.00671633
4	IL10RB	-0.126944	4.79279e-06	0.00678658
4	SNCG	-0.323622	4.97618e-06	0.00704627
4	CXCL9	-0.225237	5.64352e-06	0.00799122
4	SFRP1	-0.18512	6.54791e-06	0.00927183
4	HGF	-0.129326	6.82541e-06	0.00966478
4	IL1RN	-0.758498	7.0166e-06	0.00993551
4	CEACAM5	-0.334526	7.72442e-06	0.0109378
4	ANGPTL4	-0.176162	7.87942e-06	0.0111573
4	REG3A	-0.240648	8.19001e-06	0.011597
4	CCL15	-0.304808	1.03947e-05	0.0147189
4	NFASC	-0.127967	1.17018e-05	0.0165698
4	IGFBPL1	-0.134015	1.19769e-05	0.0169593
4	TFF2	-0.221842	1.25868e-05	0.0178229
4	DSG4	0.192255	1.31372e-05	0.0186023
4	CCN5	-0.118557	1.36288e-05	0.0192985
4	GFAP	-0.181315	1.4292e-05	0.0202375
4	VCAN	-0.104053	1.5495e-05	0.0219409
4	HLA-E	-0.113579	1.62233e-05	0.0229722
4	ULBP2	-0.128494	1.91178e-05	0.0270707
4	THBD	-0.100673	2.00111e-05	0.0283357
4	LILRB4	-0.0923521	2.04712e-05	0.0289872
4	CD27	-0.161643	2.04766e-05	0.0289949
4	LAYN	-0.102106	2.07133e-05	0.02933
4	SEMA7A	-0.0939653	2.08224e-05	0.0294845
4	PLXNB2	-0.0988157	2.30863e-05	0.0326903
4	ASGR1	-0.125139	2.36871e-05	0.033541
4	GSTA1	-0.490987	2.44721e-05	0.0346524
4	GRN	-0.108336	2.4785e-05	0.0350955
4	TNFRSF13B	-0.147142	2.48457e-05	0.0351816
4	KRT18	-0.310489	2.53311e-05	0.0358688
4	DCTPP1	-0.101747	2.54989e-05	0.0361064
4	CD28	-0.128058	2.6315e-05	0.037262
4	PAMR1	-0.124093	2.8758e-05	0.0407214
4	CTSO	-0.140717	3.25316e-05	0.0460648
4	AMBP	-0.0757071	3.43037e-05	0.0485741
4	SIGLEC7	-0.11306	3.50772e-05	0.0496693
4	EFNA1	-0.0972119	3.53853e-05	0.0501056
4	PTN	-0.163608	3.62429e-05	0.05132
4	IGSF3	-0.173365	3.79963e-05	0.0538028
4	MUC13	-0.211859	3.91828e-05	0.0554829
4	REN	-0.391623	5.05212e-05	0.0715381
4	DKK3	-0.105061	5.55768e-05	0.0786967
4	BTN2A1	-0.0907442	5.64873e-05	0.0799861
4	SORCS2	-0.084625	5.9697e-05	0.084531
4	SIGLEC10	-0.104915	6.06777e-05	0.0859196
4	CD4	-0.0894816	6.15704e-05	0.0871837
4	NRP2	-0.0938891	6.22591e-05	0.0881588
4	DCBLD2	-0.099671	6.80832e-05	0.0964058
4	NOS3	-0.143355	6.8353e-05	0.0967878
4	SLAMF8	-0.210243	6.87776e-05	0.0973891
4	PDGFRA	-0.114797	7.20864e-05	0.102074
4	REG4	-0.200031	7.39669e-05	0.104737
4	LEFTY2	-0.172386	7.53018e-05	0.106627
4	CD59	-0.0805337	7.84277e-05	0.111054
4	TNFRSF14	-0.086751	7.91999e-05	0.112147
4	CRTAM	-0.182998	7.99925e-05	0.113269
4	IL2RA	-0.141169	8.44594e-05	0.119595
4	TFF1	-0.266934	8.8487e-05	0.125298
4	TNFRSF4	-0.114021	9.07676e-05	0.128527
4	ACY1	-0.137861	9.9406e-05	0.140759
4	TGFB1	-0.0821403	0.000101562	0.143811
4	FLT3LG	-0.10299	0.00010198	0.144404
4	IL6ST	-0.0663855	0.000103019	0.145875
4	CCL25	-0.209294	0.000104163	0.147495
4	CD5	-0.111723	0.000106317	0.150545
4	LTBP3	-0.189601	0.000109083	0.154461
4	VEGFA	-0.136149	0.000110324	0.156218
4	CD46	-0.0845835	0.000119708	0.169506
4	TFPI2	-0.149672	0.000120393	0.170476
4	IGF2R	-0.0932786	0.00012079	0.171039
4	BST2	-0.174103	0.000124477	0.176259
4	RELT	-0.117224	0.000125142	0.1772
4	CD163	-0.157114	0.000128141	0.181448
4	MARCO	-0.0995545	0.000131623	0.186378
4	CCN3	-0.121312	0.000133504	0.189042
4	TIMP1	-0.0851354	0.000134096	0.18988
4	IL6	-0.628344	0.000137808	0.195137
4	MLN	-0.166509	0.000139964	0.198188
4	CCL7	-0.273042	0.000160126	0.226738
4	PON3	0.0720868	0.000160502	0.227271
4	IL15RA	-0.124891	0.00016242	0.229987
4	SIGLEC1	-0.190399	0.000167555	0.237258
4	NECTIN2	-0.0884966	0.000172467	0.244214
4	SPINK1	-0.125561	0.000173864	0.246191
4	SPON1	-0.101516	0.000185085	0.26208
4	RBP5	-0.175655	0.000188467	0.266869
4	ADGRE2	-0.0998628	0.000193888	0.274546
4	B4GALT1	-0.0914445	0.000199217	0.282092
4	ANG	-0.180596	0.000199237	0.282119
4	OBP2B	0.181544	0.000203658	0.288379
4	CCL27	-0.320656	0.000211344	0.299263
4	LY9	-0.087416	0.00021142	0.29937
4	TFPI	-0.102786	0.000212674	0.301146
4	GSTA3	-0.390504	0.000212871	0.301425
4	TNFRSF8	-0.130811	0.000223716	0.316781
4	PCDH1	-0.0616541	0.000224141	0.317384
4	ITGA5	-0.0856879	0.000226572	0.320826
4	GOLM2	-0.0701442	0.000231205	0.327387
4	GUCA2A	-0.0898856	0.000254265	0.360039
4	CD300C	-0.105635	0.000264679	0.374785
4	CCL11	-0.114183	0.000279483	0.395747
4	GCNT1	-0.1011	0.000289981	0.410613
4	HSPG2	-0.0848033	0.000296598	0.419982
4	LRIG1	-0.118537	0.000297484	0.421238
4	CLMP	-0.0693274	0.000309303	0.437973
4	GAL	0.224318	0.000309378	0.438079
4	CCL21	-0.0961673	0.000317456	0.449517
4	SDC1	-0.131465	0.000320459	0.45377
4	CD55	-0.0788543	0.000330598	0.468126
4	TNFSF13	-0.0684705	0.000339809	0.48117
4	ADAMTS16	-0.088123	0.000344132	0.48729
4	IL18	-0.352509	0.000364935	0.516748
4	NCS1	-0.0933769	0.000367393	0.520229
4	CXCL14	-0.117482	0.000368951	0.522435
4	EPS8L2	-0.0874324	0.000374872	0.530819
4	TINAGL1	-0.0634706	0.000387067	0.548087
4	NBL1	-0.0793689	0.000403275	0.571037
4	PCOLCE	-0.147429	0.000416775	0.590154
4	PRSS8	-0.163726	0.000428147	0.606256
4	PILRA	-0.138764	0.000446445	0.632166
4	CLEC5A	-0.0804789	0.000450452	0.637841
4	PRELP	-0.0752654	0.000476602	0.674869
4	CD79B	-0.112641	0.000532674	0.754267
4	CRHBP	-0.1021	0.000535479	0.758238
4	TNFRSF19	-0.0873838	0.000540197	0.764919
4	ACE2	-0.174613	0.000558049	0.790198
4	LTBR	-0.0883887	0.000594987	0.842502
4	ALCAM	-0.0520012	0.000646506	0.915452
4	CTSL	-0.074987	0.000656184	0.929156
4	GPR37	-0.134458	0.000658063	0.931818
4	CKAP4	-0.0833809	0.000662213	0.937694
4	CLEC14A	-0.0956839	0.000795902	1
4	CALCA	-0.271805	0.000806655	1
4	ADGRE5	-0.0958194	0.000831495	1
4	HYAL1	-0.0765561	0.000831536	1
4	IGSF8	-0.0630014	0.000838372	1
4	AXL	-0.10156	0.000877671	1
4	LGALS1	-0.0934078	0.000884465	1
4	TFF3	-0.11118	0.000887878	1
4	PPY	-0.333737	0.000945118	1
4	NOMO1	-0.101353	0.000965745	1
4	MSLN	-0.169394	0.00097534	1
4	IL18R1	-0.128549	0.000985419	1
4	MSMB	-1.54669	0.000993347	1
4	SUSD2	-0.0744975	0.0010073	1
4	GPNMB	-0.0847779	0.00104172	1
4	NOTCH1	-0.0423917	0.00106871	1
4	F9	-0.067602	0.00109632	1
4	ITIH3	-0.159052	0.00111114	1
4	PDCD1	-0.115639	0.00112811	1
4	MDK	-0.106313	0.00114001	1
4	SORT1	-0.0906844	0.00118527	1
4	FOLR2	-0.0851268	0.00119043	1
4	NTRK2	-0.0833423	0.00120419	1
4	TNFRSF21	-0.0779869	0.00122814	1
4	CTSD	-0.157175	0.0012568	1
4	CCL8	-0.162002	0.00125839	1
4	FCRL6	-0.199921	0.00127117	1
4	FOLR1	-0.0717062	0.00129607	1
4	PTGDS	-0.0841382	0.00130565	1
4	CANT1	-0.0527984	0.00130987	1
4	EGFL7	-0.0647405	0.00140654	1
4	TNFSF13B	-0.0729998	0.00141614	1
4	ODAM	0.171039	0.00145355	1
4	CGREF1	-0.128825	0.00145952	1
4	ANGPT2	-0.106038	0.00149356	1
4	TSPAN1	-0.166169	0.00149411	1
4	ROBO1	-0.0700437	0.00149514	1
4	TNFRSF10C	-0.154166	0.00152449	1
4	TMPRSS15	-0.299734	0.00153302	1
4	NPPB	-0.335561	0.00156371	1
4	CD14	-0.112447	0.0015738	1
4	LGALS3	-0.0726258	0.0016116	1
4	QPCT	-0.0716704	0.00163497	1
4	CLEC6A	-0.143576	0.00167484	1
4	DCN	-0.104516	0.00168525	1
4	KYNU	-0.0713654	0.00178975	1
4	CLEC7A	-0.165272	0.00179402	1
4	COL9A1	-0.273125	0.00190865	1
4	F3	-0.0716543	0.00194239	1
4	SEMA4C	-0.0656675	0.00199416	1
4	FABP9	0.148212	0.00200365	1
4	FURIN	-0.11473	0.00201451	1
4	ISM1	-0.0798399	0.00201818	1
4	LY6D	-0.122364	0.00203978	1
4	IL4R	-0.0663818	0.00208005	1
4	FCRL2	-0.128117	0.0020884	1
4	KRT19	-0.174624	0.00210032	1
4	ERBB2	-0.0821881	0.00212766	1
4	KLRB1	-0.0973192	0.00215581	1
4	CD276	-0.0998027	0.0021769	1
4	REG1A	-0.136445	0.00218829	1
4	GZMH	-0.231322	0.00222894	1
4	FST	-0.113172	0.00223619	1
4	CDH6	-0.109999	0.00228241	1
4	LILRA5	-0.126817	0.00228301	1
4	PILRB	-0.166106	0.00235622	1
4	TAFA5	-0.0772433	0.00235821	1
4	DLK1	-0.15123	0.00239262	1
4	VMO1	-0.241018	0.00243179	1
4	SMAD5	-0.059599	0.00252557	1
4	SPON2	-0.0892297	0.00253045	1
4	NRCAM	-0.0862917	0.00253912	1
4	CCL19	-0.35545	0.00261742	1
4	VWC2	-0.0912096	0.00263917	1
4	CST5	-0.164488	0.00265261	1
4	IGFBP7	-0.0746379	0.00274674	1
4	LILRB2	-0.103652	0.00277776	1
4	CCL23	-0.159084	0.00286122	1
4	NRP1	-0.0727461	0.00290965	1
4	INHBC	-0.189426	0.00293267	1
4	BSG	-0.063374	0.00295659	1
4	HSD11B1	0.128211	0.00296816	1
4	CXCL13	-0.322194	0.00297441	1
4	ANGPTL1	-0.0733571	0.00303287	1
4	LAG3	-0.112494	0.00314899	1
4	CD38	-0.0813425	0.00329067	1
4	JAM2	-0.0709689	0.00329407	1
4	COMP	-0.0917487	0.00331218	1
4	BAIAP2	-0.184619	0.00334163	1
4	ACAA1	-0.206074	0.00341788	1
4	CD93	-0.0747518	0.00349306	1
4	THY1	-0.0721061	0.00350819	1
4	OSCAR	-0.0945525	0.0035934	1
4	LCN2	-0.0946282	0.00361572	1
4	L1CAM	-0.099666	0.00368495	1
4	CA6	0.165853	0.00374327	1
4	CD48	-0.0759879	0.00382864	1
4	STC1	-0.133833	0.00394639	1
4	CCN1	-0.307858	0.00395415	1
4	TNFRSF6B	-0.221301	0.0039911	1
4	SFTPD	-0.169413	0.00403061	1
4	ADH4	-0.317521	0.00407897	1
4	GGT1	-0.1655	0.00408466	1
4	AGXT	-0.173914	0.0041941	1
4	ENPP5	0.0907009	0.00421225	1
4	IGF1R	-0.0511414	0.00425023	1
4	NCR1	-0.086779	0.0042586	1
4	LILRB1	-0.0883837	0.00428183	1
4	CPA2	-0.219189	0.00429278	1
4	HYOU1	-0.0608033	0.00438099	1
4	BTN3A2	-0.0693523	0.00469681	1
4	PLAT	-0.0907825	0.00478238	1
4	PLA2G10	-0.211001	0.00491191	1
4	IL33	-0.130351	0.00500135	1
4	C19orf12	-0.21184	0.0050282	1
4	MCAM	-0.076421	0.00503761	1
4	CCL14	-0.0918004	0.0050492	1
4	GUSB	-0.20577	0.00507011	1
4	DDR1	-0.0604706	0.00529213	1
4	IL19	-0.309382	0.00535407	1
4	LDLR	-0.136024	0.00538924	1
4	DPP4	-0.0828086	0.00546088	1
4	DRAXIN	-0.0890019	0.00546607	1
4	CX3CL1	-0.0920413	0.00580691	1
4	CTSZ	-0.105989	0.00591674	1
4	NPTX1	-0.0809633	0.00593042	1
4	MANSC1	-0.0573723	0.00596754	1
4	FCER2	-0.139435	0.00602689	1
4	SIRPB1	-0.124459	0.00612332	1
4	FABP2	-0.211065	0.00625928	1
4	ST6GAL1	-0.0965236	0.00639279	1
4	HMOX1	-0.0842923	0.00671116	1
4	BCAM	-0.0559409	0.00678585	1
4	FASLG	0.107967	0.00686835	1
4	TXNDC15	-0.0682205	0.00698224	1
4	RNASET2	-0.0624677	0.00703077	1
4	SCLY	-0.109162	0.00713133	1
4	RBP2	-0.175548	0.00715329	1
4	CDH15	-0.183687	0.00726051	1
4	MYOC	-0.128574	0.00745032	1
4	GNLY	-0.180009	0.0074519	1
4	PTPRM	-0.0631847	0.00746135	1
4	CTSC	-0.0938526	0.00776593	1
4	TIMP4	-0.0808249	0.00777341	1
4	TNFSF14	-0.0842916	0.00784761	1
4	IL1RL2	-0.0802968	0.00800932	1
4	TGFBI	-0.0705103	0.0081323	1
4	CHRDL2	0.113916	0.00815762	1
4	CXADR	-0.104746	0.0083487	1
4	CA14	0.067417	0.00840095	1
4	IGFBP6	-0.0799148	0.00874753	1
4	MFAP5	-0.095244	0.00915619	1
4	IL13RA1	-0.0686509	0.00917508	1
4	VWA1	-0.124363	0.0092656	1
4	IL12RB1	-0.0877553	0.00932088	1
4	GDNF	-0.102361	0.00934607	1
4	C1QTNF1	-0.0629786	0.00937809	1
4	FGF5	-0.244386	0.00953175	1
4	CD70	-0.0990546	0.00987251	1
4	CA5A	-0.306867	0.00993779	1
4	CXCL11	-0.139874	0.00995162	1
4	CRIP2	-0.0854375	0.00999185	1
4	TLR3	-0.218495	0.0100472	1
4	DTX3	-0.0568953	0.0107639	1
4	RABGAP1L	0.0633829	0.0108264	1
4	ATP6V1D	0.0699936	0.0108471	1
4	CXCL16	-0.0667391	0.0108562	1
4	ESM1	-0.065882	0.0110094	1
4	SERPINA11	-0.0508174	0.0110355	1
4	IFNGR1	-0.0473907	0.0110855	1
4	ANGPTL3	-0.0680607	0.0112101	1
4	CST6	0.0740334	0.0112201	1
4	CDH5	-0.0662971	0.0112421	1
4	MFGE8	-0.130296	0.0112496	1
4	GRPEL1	-0.095956	0.0113767	1
4	ANGPTL7	-0.0846716	0.0117551	1
4	GAS6	-0.0400919	0.0117995	1
4	CCL22	-0.109412	0.0123239	1
4	TCN2	-0.0624984	0.0124437	1
4	CES1	-0.177327	0.0127332	1
4	LRRC25	-0.0846174	0.0128798	1
4	BAMBI	-0.0627808	0.0131366	1
4	VASN	-0.0699576	0.0132526	1
4	SIGLEC6	-0.0734407	0.013387	1
4	LY96	-0.097996	0.0137855	1
4	PGLYRP1	-0.0739305	0.013917	1
4	SMOC2	-0.115004	0.0139373	1
4	CLEC4D	-0.0835999	0.013947	1
4	CCN2	-0.069947	0.0141702	1
4	ROR1	-0.0651296	0.0148614	1
4	MEGF9	-0.0480903	0.0149006	1
4	KIT	0.0871194	0.0151797	1
4	REG1B	-0.127963	0.0151833	1
4	CHI3L1	-0.189799	0.0152302	1
4	EPHB4	-0.0596083	0.0152724	1
4	OLR1	-0.0983886	0.0153052	1
4	PRL	0.227596	0.0154407	1
4	EDIL3	-0.99832	0.0154436	1
4	CD160	-0.0869788	0.0156517	1
4	CDH17	-0.275676	0.0158636	1
4	PVR	-0.0616907	0.0160224	1
4	C2	-0.0834068	0.0160827	1
4	MOG	-0.0538774	0.0163374	1
4	PRDX6	0.0510345	0.0163411	1
4	PAM	-0.0722214	0.0163998	1
4	LAMA4	-0.0547957	0.0165628	1
4	FAM3B	-0.0925139	0.016643	1
4	DCXR	-0.0874029	0.016762	1
4	ITGB1	-0.0438185	0.0168278	1
4	NPY	-0.104818	0.0169862	1
4	SPINK4	-0.172728	0.0170653	1
4	BOC	0.0499	0.0174281	1
4	NOS1	-0.127016	0.0175008	1
4	ROBO2	-0.0424248	0.0175872	1
4	ANXA10	-0.231291	0.0176228	1
4	DKK4	-0.139265	0.017691	1
4	MB	-0.158203	0.0181005	1
4	TNFSF11	0.103857	0.0183558	1
4	CCL16	-0.250908	0.0185189	1
4	PCDH17	-0.079486	0.0185623	1
4	PRCP	-0.0948106	0.0186536	1
4	BCL2L11	-0.0608518	0.0189194	1
4	CD40	-0.0587459	0.0191438	1
4	GPC1	-0.0786883	0.0194548	1
4	PI3	-0.174881	0.0196344	1
4	SERPINA9	-0.280069	0.0196901	1
4	SPOCK1	-0.0497995	0.0197294	1
4	XCL1	-0.099067	0.0199304	1
4	GCG	-0.467144	0.0201711	1
4	VSTM2L	-0.147911	0.0202567	1
4	CLEC4A	0.0847262	0.0205589	1
4	ADAMTS15	-0.0340035	0.0206209	1
4	LIFR	-0.0469209	0.0206649	1
4	CCL24	-0.157471	0.0217243	1
4	PSMA1	0.119872	0.0218777	1
4	ACP5	-0.071321	0.021891	1
4	OPTC	-0.0905762	0.0220107	1
4	PSG1	-0.365161	0.0220682	1
4	PPP3R1	-0.0756455	0.0221542	1
4	AOC3	-0.0517288	0.0223467	1
4	ITGB5	-0.0547121	0.0232203	1
4	CD274	-0.0672542	0.0234776	1
4	THBS4	-0.0988292	0.0236871	1
4	FCRL3	-0.116968	0.0236924	1
4	NOTCH3	-0.0601211	0.0237159	1
4	ASAH2	-0.114925	0.0238682	1
4	CPM	-0.080684	0.0241233	1
4	NT5E	-0.0800496	0.0243076	1
4	CCL17	-0.10564	0.0243239	1
4	CNTN2	-0.0797649	0.0253412	1
4	SPINK6	-0.184467	0.0254552	1
4	IL32	-0.0583748	0.0256264	1
4	KLK4	-0.136929	0.0258946	1
4	IL12B	-0.0977779	0.0259343	1
4	CCN4	-0.0592926	0.0260984	1
4	SPP1	-0.0649982	0.0264043	1
4	RSPO1	-0.041377	0.0264294	1
4	ITGB2	-0.0743184	0.0264443	1
4	ANPEP	-0.0636343	0.0268013	1
4	SPINK5	0.068054	0.0272527	1
4	PLA2G2A	-0.114707	0.0272815	1
4	SLAMF7	-0.175033	0.0276764	1
4	IL16	-0.117195	0.0279713	1
4	CBLIF	-0.151238	0.0283089	1
4	PLAU	-0.0448985	0.0283905	1
4	TGFA	-0.0851816	0.02866	1
4	NID1	-0.06546	0.029063	1
4	WFDC12	-0.225378	0.0310603	1
4	PDGFRB	-0.0644643	0.0325011	1
4	RETN	-0.0643898	0.0329023	1
4	IL17C	-0.0997284	0.0339296	1
4	ACAN	-0.0631456	0.0339565	1
4	PLIN1	-0.0887293	0.0343221	1
4	CD99	-0.045642	0.0348539	1
4	TIMP3	-0.103551	0.0350389	1
4	MMP9	-0.0670157	0.0351798	1
4	MMP7	-0.0427724	0.0356758	1
4	CLEC11A	-0.0968419	0.0359039	1
4	ATG4A	0.04113	0.0360492	1
4	CD99L2	-0.0419464	0.0361985	1
4	VWF	-0.0524783	0.036259	1
4	ICAM3	-0.0495776	0.0362938	1
4	TPP1	-0.108182	0.0363605	1
4	PHOSPHO1	-0.0676598	0.0379891	1
4	ARHGAP1	0.0433333	0.0384933	1
4	CCL4	-0.0830073	0.0387414	1
4	CCL2	-0.0851718	0.0392433	1
4	DPY30	-0.10963	0.0397035	1
4	HAO1	-0.207237	0.0397371	1
4	PRSS2	-0.106141	0.0399055	1
4	XG	-0.0338187	0.0399339	1
4	PPME1	0.0306221	0.0403856	1
4	EGFR	0.0325889	0.04105	1
4	CD300LF	-0.0850209	0.0410554	1
4	OSMR	-0.039713	0.0410855	1
4	MMP1	-0.0555033	0.0415398	1
4	PTPRF	-0.0600931	0.042527	1
4	CCL5	-0.0773827	0.0426493	1
4	TNFSF10	-0.0459495	0.0426495	1
4	SOD2	-0.0677988	0.0432964	1
4	PDCD1LG2	-0.0652155	0.0433736	1
4	THBS2	-0.0605494	0.0446176	1
4	LILRA2	-0.0609368	0.045713	1
4	ADAM8	-0.0376195	0.0459272	1
4	DKK1	-0.0594445	0.0461222	1
4	TIE1	-0.0801909	0.0464403	1
4	ENPP2	-0.0297152	0.0464631	1
4	PDCD6	-0.0885683	0.0464962	1
4	HS6ST1	-0.0506817	0.0467383	1
4	AGR2	-0.148952	0.0468754	1
4	PTS	-0.0707084	0.047013	1
4	COL4A1	-0.0535117	0.0473398	1
4	LEPR	-0.0542019	0.0477221	1
4	TACSTD2	0.0516229	0.0479546	1
4	PLTP	0.0623453	0.0479939	1
4	CNTNAP2	-0.065244	0.048032	1
4	LGMN	-0.0650524	0.0481071	1
4	NECTIN4	-0.0628755	0.0487186	1
4	FCAR	-0.0892818	0.0492438	1
4	IKZF2	0.18745	0.0493554	1
4	CPVL	-0.0722715	0.0501339	1
4	KRT14	0.0665449	0.0511003	1
4	C4BPB	-0.051055	0.051587	1
4	IGFBP3	0.0533622	0.0517851	1
4	FLRT2	-0.0475137	0.0520203	1
4	SORD	-0.0775503	0.0521366	1
4	LPO	-0.237624	0.0522754	1
4	GALNT10	-0.0483684	0.0532491	1
4	PAPPA	-0.0838611	0.0545184	1
4	SCG2	-0.0431458	0.0548374	1
4	CCL20	-0.382755	0.0558246	1
4	UMOD	0.095599	0.0570724	1
4	IFNGR2	-0.146102	0.0574226	1
4	LBP	-0.134494	0.0581618	1
4	RAB6A	0.859794	0.0586033	1
4	GFER	-0.0628142	0.0599282	1
4	SIAE	-0.0626646	0.0601351	1
4	PREB	-0.0589821	0.060153	1
4	MPO	-0.124054	0.0601657	1
4	SSC5D	-0.0734955	0.0602854	1
4	DDAH1	-0.0648373	0.0613769	1
4	VSIR	-0.0663045	0.0620517	1
4	EPHA1	-0.080793	0.0620872	1
4	IFNL1	-0.105995	0.0626186	1
4	CLSTN2	-0.0560406	0.0628131	1
4	GHRL	0.0846099	0.0642532	1
4	IL20RA	-0.0865967	0.0643289	1
4	F7	-0.0441517	0.0645021	1
4	S100P	-0.741041	0.0649363	1
4	SFTPA1	-0.0787895	0.0652202	1
4	MZB1	-0.150771	0.0666958	1
4	NUDT2	0.0523757	0.0690013	1
4	CA4	-0.0427818	0.0691903	1
4	SPINT2	-0.0389105	0.0695261	1
4	SIRT2	0.0418866	0.0698856	1
4	GGH	-0.0919142	0.0723763	1
4	PDGFB	-0.0623864	0.0724799	1
4	SEZ6L	-0.0379997	0.072599	1
4	EPHB6	-0.0452429	0.0726147	1
4	VEGFC	-0.0504379	0.0727134	1
4	SLC39A14	-0.0468791	0.0730252	1
4	FHIT	0.0387115	0.0732076	1
4	APOM	0.0447033	0.0744166	1
4	FUT8	-0.0599031	0.0758493	1
4	AGRP	-0.128163	0.0769475	1
4	PLA2G15	-0.0453853	0.0772323	1
4	TNFRSF13C	-0.0588974	0.0773722	1
4	CD8A	-0.0518837	0.0774259	1
4	OSM	-0.102545	0.0775834	1
4	TYRO3	-0.0494611	0.0779362	1
4	IL5RA	-0.0998146	0.0838864	1
4	KIR3DL1	-0.268535	0.0842095	1
4	CREG1	-0.0683622	0.0886951	1
4	CA9	-0.0665446	0.0893414	1
4	SOST	-0.0599483	0.0894788	1
4	MVK	-0.0708002	0.0898346	1
4	FGF19	-0.196683	0.0903733	1
4	KIR2DL3	-0.0976467	0.0903745	1
4	PDGFC	-0.0398354	0.0913087	1
4	GSTP1	0.0901497	0.0920679	1
4	VNN2	-0.055805	0.0921141	1
4	IL15	0.0670763	0.0931811	1
4	DSG2	-0.0277107	0.0939299	1
4	PTH1R	-0.0406283	0.0947329	1
4	SPINT1	-0.0406752	0.0951894	1
4	BAG3	-0.0561358	0.0957614	1
4	KLK10	-0.100011	0.0960037	1
4	XPNPEP2	-0.186087	0.0967657	1
4	AMN	-0.0700671	0.0970589	1
4	PFDN2	0.0684821	0.0988433	1
4	FCGR2A	-0.095891	0.0990096	1
4	CD164	-0.0367709	0.101167	1
4	NUCB2	-0.0457385	0.102918	1
4	MMP8	-0.0824779	0.106233	1
4	LPL	0.0749501	0.106932	1
4	FGF21	-0.557365	0.107486	1
4	EIF4B	0.0207453	0.108656	1
4	IL6R	-0.0549972	0.109315	1
4	HLA-DRA	-0.0505717	0.110691	1
4	LRRN1	0.0526979	0.112103	1
4	MME	-0.131044	0.112547	1
4	ESAM	-0.0369802	0.113328	1
4	SLIT2	-0.0882776	0.11491	1
4	TEK	-0.0361873	0.115625	1
4	SCRN1	0.058305	0.11627	1
4	NCLN	0.0883206	0.11724	1
4	SPARCL1	-0.0321901	0.117557	1
4	GGT5	-0.0279615	0.119997	1
4	VTA1	0.0350338	0.120696	1
4	EZR	-0.0330342	0.123107	1
4	HBQ1	0.0299831	0.123609	1
4	CXCL8	-0.0633894	0.124247	1
4	IL1A	-0.0975894	0.125134	1
4	CDHR5	-0.0826993	0.125135	1
4	OXT	-0.315333	0.12545	1
4	PTX3	-0.0712118	0.126634	1
4	IL17RA	0.0724375	0.126931	1
4	DDC	-0.0517248	0.127048	1
4	ADAM22	-0.0480428	0.128053	1
4	PFKFB2	0.0478826	0.128067	1
4	PODXL2	-0.0412175	0.129137	1
4	ATP6V1F	0.054794	0.129642	1
4	CD34	-0.0354892	0.130896	1
4	ALDH1A1	-0.050905	0.130926	1
4	ITM2A	-0.0339818	0.130927	1
4	APP	-0.0460091	0.132242	1
4	SFTPA2	-0.0729762	0.132625	1
4	PON2	-0.0526477	0.134683	1
4	CLEC1A	-0.0456455	0.135865	1
4	CD109	-0.0488185	0.14022	1
4	CCT5	0.0732208	0.140519	1
4	ENTPD2	-0.0615162	0.140877	1
4	ADCYAP1R1	0.0797822	0.140885	1
4	CD200	-0.0278654	0.141029	1
4	VTCN1	0.0660364	0.141447	1
4	AKT1S1	0.0265097	0.141692	1
4	RAD23B	0.0869606	0.142375	1
4	SKAP1	0.0521307	0.142802	1
4	GLO1	0.0219694	0.144762	1
4	SLAMF6	-0.0357089	0.147139	1
4	TMSB10	-0.044474	0.148066	1
4	RRM2	-0.0588462	0.148184	1
4	CTRB1	-0.07251	0.150388	1
4	THOP1	-0.0315459	0.150935	1
4	CEACAM8	-0.0544697	0.151293	1
4	PADI2	0.086891	0.151913	1
4	SLAMF1	-0.090008	0.153471	1
4	CR2	-0.0758309	0.153712	1
4	ICAM5	-0.0456548	0.154221	1
4	AFP	-0.0710132	0.154606	1
4	CHAC2	0.0297727	0.154834	1
4	CEACAM1	-0.0271637	0.154963	1
4	LRPAP1	-0.081619	0.156837	1
4	TRAF2	0.0345119	0.158408	1
4	SCARB1	0.128586	0.159066	1
4	NSFL1C	0.0237528	0.15973	1
4	HBEGF	-0.0510904	0.160354	1
4	CRNN	0.197459	0.16101	1
4	CD22	-0.0416946	0.163461	1
4	MCFD2	-0.033408	0.163547	1
4	PDGFA	-0.0421232	0.165031	1
4	SOD1	0.0225491	0.166924	1
4	SPARC	-0.0431715	0.16867	1
4	RGMB	-0.0355955	0.168832	1
4	FEN1	0.11149	0.170184	1
4	FOSB	0.0598516	0.170398	1
4	ANGPT1	-0.0403328	0.172684	1
4	BCAN	0.0452764	0.173544	1
4	DNAJB1	0.0259431	0.175268	1
4	CHGB	-0.0345168	0.175929	1
4	NELL1	0.0445166	0.178332	1
4	FLT4	-0.0436161	0.178764	1
4	LYPD1	0.0852131	0.179213	1
4	UXS1	0.0431213	0.17973	1
4	IL1RAP	0.0454669	0.180944	1
4	NPPC	-0.0533093	0.181853	1
4	PSRC1	-0.0586718	0.182067	1
4	IGFBP2	-0.0680666	0.184548	1
4	SETMAR	-0.0438222	0.184891	1
4	FCRL1	-0.0499088	0.185545	1
4	SCGN	-0.0435316	0.186443	1
4	DUSP3	1.12142	0.187049	1
4	GHRHR	0.0695555	0.187517	1
4	ENPP7	-0.0835677	0.191169	1
4	MEP1B	-1.1023	0.192056	1
4	CAMKK1	0.0424498	0.193592	1
4	ITGB7	-0.0518222	0.194256	1
4	ECE1	0.0403694	0.194433	1
4	NT5C3A	0.0240559	0.197024	1
4	STAMBP	0.0236174	0.197882	1
4	ICOSLG	0.0281284	0.198446	1
4	CSF2RA	-0.0555669	0.198523	1
4	IDI2	-0.0816529	0.198616	1
4	TBC1D17	0.0293933	0.201016	1
4	EDAR	0.0429519	0.201164	1
4	CNTN4	-0.0212114	0.203666	1
4	FABP6	-0.0586953	0.204571	1
4	DAG1	-0.0346256	0.205064	1
4	SF3B4	0.043869	0.205785	1
4	CCL28	-0.0421211	0.207555	1
4	ST3GAL1	-0.0327195	0.20777	1
4	PRTG	-0.0280592	0.207906	1
4	SLITRK2	-0.0348161	0.208944	1
4	CES2	-0.131108	0.209476	1
4	GFRA3	-0.0258275	0.211081	1
4	RGS8	-0.10518	0.211631	1
4	CRELD2	-0.0491135	0.212894	1
4	CEP43	0.0322547	0.213174	1
4	MAP2K6	0.0319724	0.213526	1
4	MASP1	-0.114605	0.219382	1
4	MFAP3	0.0552293	0.219682	1
4	IL17RB	-0.0600746	0.221368	1
4	ADAM23	-0.0394153	0.223333	1
4	IL22RA1	-0.0576441	0.224058	1
4	PNPT1	0.123075	0.224111	1
4	SERPINE1	-0.0491641	0.22452	1
4	ERBB4	-0.0231683	0.225365	1
4	USP8	0.0436356	0.225921	1
4	CD58	-0.0205835	0.229852	1
4	IL17F	-0.123276	0.231692	1
4	NCAM1	-0.0464536	0.232462	1
4	NCAM2	0.0309246	0.232468	1
4	CCL13	-0.0420805	0.233881	1
4	PROC	-0.0257288	0.2346	1
4	IRAK1	0.0346589	0.236539	1
4	TRIAP1	-0.0389	0.237512	1
4	FOXO3	0.0511777	0.237783	1
4	VAT1	-0.0449729	0.23793	1
4	CST7	-0.0740616	0.238269	1
4	HNRNPK	0.0488709	0.240008	1
4	WASF3	-0.0902914	0.240116	1
4	ZBTB17	-0.0442618	0.240141	1
4	PODXL	0.0183063	0.240876	1
4	KDR	0.0265319	0.241491	1
4	CRTAC1	-0.0242379	0.241947	1
4	CNST	-0.0364484	0.246353	1
4	ENO2	0.0229417	0.246634	1
4	PIK3AP1	0.0270217	0.246681	1
4	LXN	0.0319338	0.247295	1
4	SCARF1	-0.0268153	0.249087	1
4	SUGT1	0.0258706	0.249388	1
4	CD63	-0.0345789	0.25071	1
4	TGM2	0.0184251	0.252129	1
4	ADAM15	-0.0286674	0.25445	1
4	FKBP7	0.0466513	0.254452	1
4	WAS	-0.0578277	0.255557	1
4	DCTN2	0.0318928	0.256788	1
4	MAD1L1	-0.060784	0.257587	1
4	ABHD14B	0.0421203	0.257748	1
4	BACH1	0.0367505	0.259716	1
4	NADK	-0.0779462	0.260646	1
4	HS3ST3B1	0.0274204	0.262437	1
4	TPMT	0.0352996	0.262711	1
4	CLEC1B	-0.0338108	0.262839	1
4	C2CD2L	-0.0579717	0.26338	1
4	S100A4	0.02131	0.263651	1
4	STIP1	0.0232095	0.264071	1
4	CDSN	-0.0421886	0.26521	1
4	CSTB	-0.0310104	0.265925	1
4	KLK11	-0.0317841	0.271051	1
4	PTK7	-0.0350612	0.272616	1
4	TPSAB1	-0.057851	0.27273	1
4	TREML2	-0.0245576	0.277405	1
4	PBLD	-0.0441136	0.279919	1
4	AKR1C4	-0.0612614	0.280583	1
4	ITGAV	-0.0177527	0.280806	1
4	RBKS	-0.0341515	0.281362	1
4	GFOD2	0.230041	0.285509	1
4	MET	-0.0148624	0.28623	1
4	RNASE3	-0.0933538	0.286473	1
4	HSP90B1	0.0935957	0.288062	1
4	MATN2	-0.0190381	0.28868	1
4	VAMP5	-0.037306	0.289012	1
4	DARS1	0.0200497	0.290881	1
4	ITGB6	-0.0415382	0.292965	1
4	FLT1	0.0175411	0.293545	1
4	MPIG6B	-0.0195484	0.293824	1
4	IL7R	0.0563047	0.296995	1
4	GBP2	-0.0798045	0.297378	1
4	VASH1	0.0380383	0.297634	1
4	ENAH	-0.0345042	0.298258	1
4	LSP1	-0.035428	0.299659	1
4	MAX	0.0382361	0.300674	1
4	DRG2	0.0293572	0.303286	1
4	PROK1	0.023774	0.304496	1
4	PRDX3	-0.04278	0.305094	1
4	DSG3	0.020613	0.305377	1
4	FKBP5	0.0273619	0.306449	1
4	RCOR1	0.0497584	0.306481	1
4	FMR1	-0.035414	0.306957	1
4	GDF2	0.068566	0.309206	1
4	METAP2	0.0180156	0.311505	1
4	IL10RA	-0.0670928	0.314041	1
4	CLEC4G	-0.0324006	0.314367	1
4	STX6	0.0466641	0.314597	1
4	CHMP1A	0.0240758	0.315142	1
4	PADI4	0.0510401	0.31601	1
4	CNPY2	0.0488822	0.316297	1
4	COPE	0.0502927	0.316623	1
4	NPTXR	0.0325694	0.316972	1
4	AOC1	0.0787708	0.31999	1
4	PSMG3	0.0120253	0.320614	1
4	CLEC4C	-0.0291875	0.320845	1
4	IL2RB	-0.0392605	0.324012	1
4	ARG1	-0.0432363	0.324758	1
4	RTN4R	-0.0417135	0.325766	1
4	AGR3	-0.0962337	0.327037	1
4	TNFSF12	-0.0149319	0.327971	1
4	NXPH1	-0.030323	0.329742	1
4	CALB2	-0.0312446	0.330781	1
4	C1QA	-0.0170721	0.332404	1
4	ERBIN	0.0280963	0.334157	1
4	PRTFDC1	0.0260447	0.334836	1
4	PRKCQ	0.0417411	0.335824	1
4	DIABLO	-0.0279048	0.337259	1
4	CDC27	0.0373249	0.337794	1
4	TXNDC5	-0.0321241	0.33871	1
4	HEXIM1	0.0236305	0.340834	1
4	IL3RA	-0.0353052	0.341483	1
4	CDC37	0.0282302	0.343926	1
4	CPXM1	-0.0303945	0.343945	1
4	PTPRS	-0.0219193	0.345131	1
4	CRISP2	0.0147662	0.34514	1
4	PSME1	0.013605	0.346595	1
4	TRIM5	0.0294858	0.34735	1
4	LY75	-0.0276179	0.348315	1
4	PAG1	-0.0327167	0.348364	1
4	WIF1	-0.0227079	0.350789	1
4	LRP1	-0.0131231	0.352484	1
4	TBC1D5	0.039824	0.356114	1
4	KLK6	-0.0215116	0.356245	1
4	DFFA	0.02017	0.356343	1
4	GALNT2	0.0138876	0.356796	1
4	NID2	-0.0282324	0.358581	1
4	IKBKG	0.026354	0.359471	1
4	PTEN	0.0264117	0.36036	1
4	FGF2	-0.0323969	0.362889	1
4	KLB	-0.0589993	0.363336	1
4	TNR	0.0452832	0.365228	1
4	ICAM4	-0.0504415	0.368296	1
4	HSPB1	-0.0167736	0.368471	1
4	ARID4B	0.041875	0.369361	1
4	ACTN4	-0.0252667	0.370676	1
4	TIA1	0.0301643	0.371096	1
4	CALCOCO1	0.0258581	0.373345	1
4	DPP6	-0.0186707	0.381532	1
4	FOXO1	0.0246305	0.381828	1
4	SUMF2	-0.0333438	0.381955	1
4	CD300LG	-0.0208859	0.384274	1
4	EIF5A	0.0242202	0.386006	1
4	MIA	-0.0316773	0.387309	1
4	SMPD1	-0.0447703	0.38789	1
4	PARP1	-0.0511972	0.388119	1
4	RUVBL1	0.118609	0.388403	1
4	LTO1	-0.0375979	0.390118	1
4	EGLN1	-0.0832825	0.391113	1
4	PLIN3	-0.0263333	0.392238	1
4	GLT8D2	0.0456367	0.392939	1
4	POLR2F	-0.0385479	0.393815	1
4	SRC	0.0252719	0.39509	1
4	ANGPTL2	-0.0291867	0.395587	1
4	CLPP	-0.034106	0.396805	1
4	ACOX1	-0.0360371	0.397093	1
4	SIT1	-0.025884	0.399011	1
4	IL20	0.044558	0.401617	1
4	TNFAIP8	0.0307874	0.402094	1
4	CLUL1	0.0447402	0.402164	1
4	CRHR1	0.0560572	0.404288	1
4	ANXA3	0.100581	0.404719	1
4	F11R	-0.0231413	0.408431	1
4	STK11	0.0176441	0.408634	1
4	EREG	-0.056653	0.409105	1
4	CTSF	-0.0248182	0.409133	1
4	BAX	0.0330048	0.409758	1
4	GYS1	-0.0368959	0.410392	1
4	CETN2	0.0875135	0.411032	1
4	MMP10	-0.0451849	0.412001	1
4	SCGB1A1	-0.0382519	0.412604	1
4	BMP6	-0.022484	0.412781	1
4	MEPE	0.00776668	0.41464	1
4	ZBTB16	0.0262862	0.415752	1
4	TSLP	-0.0515043	0.417302	1
4	SIGLEC9	-0.0184474	0.417399	1
4	TGFBR3	-0.0202533	0.417563	1
4	ENO1	0.0200115	0.420777	1
4	JCHAIN	-0.0396035	0.422179	1
4	MEGF10	-0.0596068	0.42388	1
4	TBCC	0.0207013	0.425546	1
4	ADAMTS8	-0.0290492	0.426256	1
4	SERPINB8	-0.0511698	0.4266	1
4	ITGA11	0.0459221	0.426804	1
4	MED18	0.0222489	0.429913	1
4	SERPINB5	0.0568187	0.431732	1
4	FRZB	-0.0228633	0.433921	1
4	PRDX1	0.0255709	0.435369	1
4	FGF23	-0.0389533	0.435728	1
4	DCTN1	0.0154686	0.435946	1
4	RWDD1	0.0136468	0.43657	1
4	CD209	-0.0269865	0.436852	1
4	PDP1	0.0619876	0.437025	1
4	DPP7	-0.0375386	0.438116	1
4	INPPL1	0.0325704	0.438549	1
4	IDS	0.00872507	0.441311	1
4	MUC16	0.296609	0.443373	1
4	ARSA	-0.06927	0.44451	1
4	FLT3	0.0332856	0.445027	1
4	MAPK9	-0.0307424	0.445592	1
4	MTPN	0.0219505	0.445783	1
4	CNTN1	-0.00751238	0.447819	1
4	BANK1	0.0151121	0.448043	1
4	SLC39A5	-0.0655668	0.449376	1
4	SERPINB1	0.0247359	0.449622	1
4	CXCL5	-0.0206512	0.450336	1
4	SULT1A1	0.0210593	0.452959	1
4	IL1R2	-0.0175571	0.454984	1
4	TCL1B	0.0557456	0.458126	1
4	IL1B	-0.121638	0.458255	1
4	OMG	0.0370579	0.460487	1
4	EPHX2	0.0442189	0.460806	1
4	GBP4	0.0331658	0.461262	1
4	SMPDL3A	0.0384499	0.461922	1
4	DNMBP	-0.0303991	0.462889	1
4	DNER	0.0205139	0.462905	1
4	LAIR2	-0.169325	0.464539	1
4	DPEP1	0.0187734	0.464943	1
4	SELE	-0.0648483	0.466021	1
4	EGF	-0.024101	0.466293	1
4	USO1	0.0204826	0.466503	1
4	MMP3	-0.0781766	0.467005	1
4	TP53	-0.0278354	0.469658	1
4	LHPP	0.0100179	0.472674	1
4	CRH	-0.0932026	0.473126	1
4	CLTA	0.0230278	0.473516	1
4	NAMPT	0.137648	0.474721	1
4	TP53INP1	-0.0336702	0.475729	1
4	MNDA	0.0885187	0.476372	1
4	DNAJB8	0.0321166	0.47733	1
4	BIN2	0.0243558	0.477902	1
4	ADAMTS13	0.0138405	0.477937	1
4	IL7	0.0248603	0.480081	1
4	ENTPD5	0.020962	0.482084	1
4	P4HB	-0.0209124	0.483075	1
4	FES	-0.0310249	0.483137	1
4	SCGB3A2	0.0813424	0.483503	1
4	PECAM1	-0.0160145	0.484571	1
4	PCSK9	-0.0288285	0.484918	1
4	CA3	-0.027898	0.485722	1
4	WASF1	0.0260843	0.48685	1
4	ICA1	0.0258118	0.488798	1
4	VEGFD	-0.0200547	0.489034	1
4	CTRC	0.051273	0.489035	1
4	BRK1	-0.0201654	0.489649	1
4	LTA	-0.0163398	0.489821	1
4	KLK8	-0.0402427	0.490827	1
4	CRKL	0.0142519	0.491529	1
4	CD40LG	-0.0199479	0.493475	1
4	CD1C	0.0197008	0.493565	1
4	NCAN	0.0317676	0.495528	1
4	ACP6	-0.0393578	0.496124	1
4	S100A12	-0.354611	0.501304	1
4	AIFM1	-0.0329499	0.501571	1
4	NELL2	-0.0138701	0.502474	1
4	DPP10	-0.015475	0.502621	1
4	METAP1	0.0221207	0.503439	1
4	NDUFS6	-0.033584	0.503572	1
4	NME3	0.01623	0.503621	1
4	NFKBIE	-0.0224371	0.506333	1
4	CDNF	-0.0187204	0.506881	1
4	PTPRN2	-0.0148393	0.507452	1
4	IL17A	-0.0314577	0.508276	1
4	GFRA2	-0.0119756	0.511487	1
4	CD244	-0.0127768	0.511692	1
4	SAMD9L	0.0219697	0.512862	1
4	VSTM1	-0.0355911	0.514107	1
4	CASP3	0.0136243	0.514276	1
4	MAP4K5	0.0191152	0.514946	1
4	PRDX5	0.0161377	0.515416	1
4	MGMT	0.0168507	0.515492	1
4	DBI	-0.0225529	0.518204	1
4	FCRLB	-0.0373615	0.519311	1
4	B4GAT1	-0.00921614	0.524318	1
4	SERPINB9	-0.00899605	0.524971	1
4	BID	-0.15059	0.52698	1
4	IL11	-0.0405579	0.528404	1
4	OMD	-0.0183416	0.530118	1
4	PPM1A	0.0183859	0.530496	1
4	GLB1	-0.0280526	0.530967	1
4	STAT5B	0.0148675	0.531298	1
4	PTPN6	0.0154388	0.531729	1
4	AMFR	-0.0325124	0.533119	1
4	SLC16A1	-0.0540906	0.533792	1
4	AMBN	0.020422	0.535184	1
4	MAP3K5	0.0245277	0.535574	1
4	PSPN	-0.161782	0.536254	1
4	BLVRB	0.0108687	0.536388	1
4	FABP5	-0.0234595	0.538142	1
4	COMT	0.0123378	0.541293	1
4	CARHSP1	0.00895171	0.541794	1
4	IL1R1	-0.0141577	0.542738	1
4	ANXA4	0.0209693	0.545261	1
4	VIM	-0.178891	0.545909	1
4	AGER	-0.0160681	0.548039	1
4	CXCL6	-0.0295199	0.549296	1
4	FCGR2B	-0.0277157	0.553187	1
4	AMY2A	-0.0293337	0.553502	1
4	LAT	-0.0135371	0.553884	1
4	CD33	-0.0547082	0.555581	1
4	PPP1R12A	-0.0221593	0.560694	1
4	KLK13	0.00837172	0.563063	1
4	KLK14	0.0442357	0.563163	1
4	SELPLG	0.0167552	0.564263	1
4	ICAM2	-0.0164176	0.56493	1
4	SEMA4D	-0.0130289	0.565276	1
4	TDRKH	0.0220911	0.566095	1
4	NDRG1	0.032552	0.566543	1
4	HARS1	0.0130577	0.566964	1
4	GOPC	0.0138473	0.5701	1
4	ILKAP	0.0167051	0.57152	1
4	PDCD5	0.0114721	0.572201	1
4	CORO1A	0.0322886	0.572329	1
4	SCP2	0.0511417	0.573049	1
4	ALDH3A1	-0.0446513	0.573315	1
4	TIMD4	-0.020726	0.574512	1
4	AK1	0.00702841	0.578601	1
4	LSM1	-0.0224416	0.5787	1
4	CNDP1	0.0139096	0.58254	1
4	CA12	-0.0122493	0.582982	1
4	CNTN5	-0.00443021	0.583556	1
4	RABEPK	-0.0221749	0.587147	1
4	STXBP3	-0.0224037	0.589465	1
4	GZMB	-0.0396101	0.589929	1
4	TYMP	-0.0186017	0.591101	1
4	HGS	0.0156246	0.592618	1
4	BCR	0.0136518	0.593135	1
4	IMPA1	0.0158614	0.594377	1
4	HDGF	0.0120609	0.596118	1
4	ITGB1BP1	-0.0253392	0.597288	1
4	PEAR1	-0.00911938	0.598567	1
4	SELP	-0.0218999	0.599212	1
4	PLA2G4A	0.0125901	0.599895	1
4	CDHR1	0.0194659	0.600483	1
4	NMNAT1	0.0222921	0.605631	1
4	XRCC4	-0.0155535	0.607566	1
4	AKR1B1	0.0154153	0.60778	1
4	QDPR	-0.0128664	0.607979	1
4	LAP3	-0.0215238	0.610868	1
4	HMOX2	-0.0274606	0.612964	1
4	CPE	-0.0185832	0.615343	1
4	AZU1	0.0340176	0.615709	1
4	ATP5IF1	-0.0150949	0.616055	1
4	MZT1	-0.0201029	0.616248	1
4	NPM1	0.0180588	0.616716	1
4	CTF1	-0.0219061	0.617043	1
4	CHL1	-0.0125489	0.61818	1
4	PEBP1	0.0069383	0.619373	1
4	KYAT1	0.00959883	0.619431	1
4	ARSB	0.0142039	0.619885	1
4	CXCL12	-0.00969149	0.619981	1
4	RNF41	0.0113252	0.620441	1
4	METAP1D	-0.0171944	0.621665	1
4	YTHDF3	0.0198363	0.622241	1
4	SCAMP3	-0.0182068	0.623586	1
4	IFNG	-0.0847827	0.624657	1
4	BIRC2	0.0202189	0.626827	1
4	EBAG9	0.0130883	0.630395	1
4	ADA	-0.01682	0.63265	1
4	NCK2	0.0127392	0.633956	1
4	NFATC1	0.010546	0.634748	1
4	ATP5PO	0.0252955	0.635305	1
4	NUDT5	0.00786907	0.636107	1
4	MRPL46	-0.0129519	0.636382	1
4	VPS53	0.0172118	0.637839	1
4	CHEK2	0.0212245	0.638075	1
4	RTBDN	-0.00832122	0.638406	1
4	NTF3	-0.00925372	0.638993	1
4	CPB1	-0.0306745	0.639855	1
4	TBL1X	0.0133529	0.640905	1
4	MAPT	-0.0241938	0.645523	1
4	MPHOSPH8	0.0149018	0.645743	1
4	PAK4	-0.0284075	0.647797	1
4	STX4	-0.0206633	0.647906	1
4	TMPRSS5	-0.0109029	0.648844	1
4	IRAK4	0.00950487	0.650732	1
4	YES1	0.0106993	0.651338	1
4	IDUA	-0.0235865	0.653519	1
4	HTRA2	-0.0172451	0.655044	1
4	STK4	0.0129697	0.655213	1
4	INPP1	-0.0243314	0.660853	1
4	KIFBP	0.0103942	0.662526	1
4	ANXA5	-0.0105603	0.66265	1
4	SH2B3	0.0132191	0.663206	1
4	STC2	0.00459989	0.664832	1
4	DUOX2	0.0343988	0.66514	1
4	TBCB	0.00844728	0.665528	1
4	CD2AP	0.00687309	0.666818	1
4	S100A16	-0.0178027	0.668132	1
4	MILR1	-0.00663275	0.669603	1
4	SNAP29	-0.0137415	0.671706	1
4	TBC1D23	0.014394	0.672016	1
4	PVALB	0.0125509	0.674074	1
4	GP1BA	-0.0119321	0.675321	1
4	NFATC3	-0.0250109	0.676037	1
4	RARRES1	-0.0152882	0.676095	1
4	CA13	0.0095088	0.682175	1
4	MPI	-0.0170223	0.685227	1
4	TPPP3	0.0176019	0.685286	1
4	FETUB	-0.00665996	0.686858	1
4	RRM2B	-0.0141948	0.688138	1
4	WWP2	0.00845384	0.688909	1
4	MAEA	-0.016231	0.690899	1
4	ART3	-0.0051009	0.693619	1
4	FADD	0.0100664	0.696218	1
4	TCL1A	-0.0169052	0.696711	1
4	THPO	-0.00829497	0.698086	1
4	PQBP1	-0.0221735	0.700622	1
4	PXN	-0.0513564	0.710113	1
4	ENG	-0.00692619	0.710702	1
4	AHCY	-0.0135987	0.711222	1
4	CA11	-0.00855021	0.714142	1
4	SESTD1	0.0132105	0.715211	1
4	CASP10	0.0131525	0.715782	1
4	DBNL	0.00698409	0.716675	1
4	AXIN1	0.00792637	0.716719	1
4	CPPED1	0.00675543	0.71679	1
4	FCN2	-0.0155956	0.717644	1
4	CD69	-0.00927261	0.718118	1
4	IQGAP2	-0.0177845	0.72149	1
4	PRKAB1	0.0117044	0.721861	1
4	TIGAR	0.0141786	0.722902	1
4	ATF2	0.0261051	0.723644	1
4	IPCEF1	-0.0250322	0.724922	1
4	AKT3	0.0101094	0.724945	1
4	BAG6	0.00681545	0.726543	1
4	CEBPB	0.00975208	0.727578	1
4	ADGRB3	0.00744912	0.729547	1
4	LYAR	0.0217285	0.729689	1
4	ELOA	-0.036014	0.732286	1
4	NUB1	0.0145374	0.732418	1
4	PPCDC	0.00484196	0.732623	1
4	TANK	0.00928209	0.733707	1
4	IL10	0.0327776	0.735812	1
4	ARHGEF12	0.00826854	0.735837	1
4	MATN3	-0.00956589	0.736195	1
4	NPTN	-0.0201454	0.737035	1
4	GALNT7	-0.00410959	0.737069	1
4	FGR	0.0110474	0.738194	1
4	GGA1	-0.0234042	0.738302	1
4	MAVS	0.0128889	0.738375	1
4	TXLNA	-0.0121427	0.738857	1
4	MYO9B	-0.018927	0.738966	1
4	GRK5	0.0121012	0.740148	1
4	AHSP	0.000683637	0.741104	1
4	NGF	0.00461414	0.741837	1
4	ANKRD54	0.0078149	0.742124	1
4	AMIGO2	-0.00409427	0.742744	1
4	TNXB	0.0124115	0.74372	1
4	PRTN3	-0.0167773	0.744743	1
4	VPS37A	0.0064666	0.745124	1
4	SLC27A4	0.0164725	0.751924	1
4	AREG	-0.0134989	0.752516	1
4	PLXNB3	-0.0108381	0.753318	1
4	LBR	-0.0197119	0.753571	1
4	CPA1	-0.0180716	0.753587	1
4	CNPY4	0.00735234	0.754789	1
4	CALB1	-0.00697818	0.758371	1
4	PLXDC1	0.00793088	0.758765	1
4	EPHA10	0.0321446	0.760532	1
4	RASSF2	-0.0356377	0.760679	1
4	BLMH	-0.0111453	0.760827	1
4	HK2	-0.0104982	0.762075	1
4	LACTB2	0.0057774	0.764162	1
4	LAMP2	0.0102736	0.765172	1
4	GP6	0.0073995	0.766034	1
4	AIF1	0.0105698	0.767615	1
4	FGFBP1	0.0125872	0.769774	1
4	RAB37	0.0189335	0.773036	1
4	JUN	0.015211	0.773286	1
4	ITGAM	-0.00476403	0.774255	1
4	TNC	-0.0114889	0.774444	1
4	SPRY2	0.00875057	0.77682	1
4	STK24	0.00809941	0.779565	1
4	TARBP2	0.00706431	0.779969	1
4	NTF4	0.0102235	0.780001	1
4	DDX58	0.00956468	0.782518	1
4	TST	-0.0113966	0.782756	1
4	GNE	0.00769695	0.784992	1
4	EIF4G1	0.00587338	0.788079	1
4	SRPK2	0.00853574	0.790889	1
4	IL24	-0.0103595	0.791848	1
4	CLEC10A	-0.00795335	0.792139	1
4	DCTN6	-0.0426354	0.792795	1
4	NAAA	0.0135248	0.793472	1
4	CEP164	0.0171652	0.793523	1
4	LHB	-0.0024524	0.793841	1
4	NUDC	-0.00787031	0.794212	1
4	APEX1	0.00723601	0.795123	1
4	SNAP23	-0.0086673	0.795363	1
4	CXCL3	0.00884761	0.796213	1
4	IL1RL1	-0.0331772	0.798388	1
4	DNAJA2	0.00381071	0.798619	1
4	DGKZ	-0.0126236	0.798894	1
4	ARHGAP25	0.00576258	0.798896	1
4	SKAP2	0.00692456	0.799011	1
4	CDON	-0.0123072	0.799948	1
4	EPO	-0.0105408	0.801085	1
4	AMY2B	-0.0121896	0.802946	1
4	PPP1R2	0.00579505	0.804069	1
4	IRAG2	0.0137635	0.806292	1
4	LPCAT2	0.0125302	0.807399	1
4	CTSB	-0.00977386	0.807559	1
4	FIS1	-0.00989829	0.807632	1
4	LIF	0.0122479	0.807669	1
4	SCG3	3.51524e-06	0.807764	1
4	FKBP4	0.00278584	0.808186	1
4	PRKAR1A	-0.00953131	0.811735	1
4	RHOC	0.00580268	0.812771	1
4	SDC4	0.00503089	0.816802	1
4	FCRL5	-0.0415808	0.818148	1
4	ARNT	0.00977957	0.820505	1
4	CD6	0.000397942	0.82092	1
4	CDKN2D	0.00362026	0.821548	1
4	BPIFB1	0.055704	0.822643	1
4	TPT1	0.0150545	0.825684	1
4	TFRC	0.0134241	0.826376	1
4	ANXA11	0.00610342	0.827714	1
4	KLK12	-0.0474447	0.828966	1
4	STX16	-0.0768116	0.829823	1
4	FMNL1	-0.0265796	0.83027	1
4	PRSS27	-0.00769644	0.833325	1
4	APBB1IP	0.0176982	0.834436	1
4	CRLF1	0.00144338	0.835718	1
4	ING1	0.0046906	0.836358	1
4	GKN1	-0.00360037	0.837213	1
4	CEACAM3	0.0109012	0.837636	1
4	SRP14	0.00124813	0.840165	1
4	ADGRG2	0.00727441	0.842271	1
4	ATXN10	0.00658634	0.842748	1
4	CLPS	-0.00700251	0.842972	1
4	HAGH	-0.010534	0.84485	1
4	PSIP1	-0.0134984	0.845394	1
4	ITGB1BP2	0.00516736	0.846854	1
4	ENTPD6	0.00441087	0.847694	1
4	PPIB	-0.00635312	0.851186	1
4	WFIKKN1	-0.0202337	0.853291	1
4	MITD1	0.00305594	0.853885	1
4	FAP	0.00187662	0.853981	1
4	PRKRA	0.000233967	0.855884	1
4	PMVK	0.00185266	0.85598	1
4	MMP13	-0.00620404	0.856359	1
4	IFNLR1	-0.0130442	0.857288	1
4	SLITRK6	0.00734322	0.860815	1
4	TACC3	0.00257187	0.863126	1
4	CASP2	0.00447435	0.86377	1
4	ISLR2	0.00754723	0.863836	1
4	TRIM21	-0.00978278	0.864313	1
4	PTPN1	-0.00953269	0.865437	1
4	RASA1	0.00543331	0.865548	1
4	CLIP2	0.00399948	0.866866	1
4	GPC5	0.00782321	0.867529	1
4	GP2	-0.0199504	0.869515	1
4	SH2D1A	0.00116499	0.872012	1
4	CD200R1	-0.00260108	0.872408	1
4	CD207	0.0019974	0.879012	1
4	APLP1	0.0158966	0.879804	1
4	WFIKKN2	0.00835994	0.880308	1
4	ERBB3	0.00306716	0.88349	1
4	IGFBP1	0.0506797	0.885347	1
4	HEBP1	-0.00654718	0.88685	1
4	SHMT1	0.00118982	0.888029	1
4	TXNRD1	0.000686182	0.888333	1
4	SEPTIN9	-0.00437871	0.889166	1
4	PLA2G7	-0.0120321	0.88966	1
4	KRT5	-0.00856342	0.889842	1
4	CXCL1	0.00819193	0.890615	1
4	SIGLEC15	0.015341	0.890771	1
4	HPGDS	0.0040865	0.893405	1
4	CFC1	-0.00421065	0.896346	1
4	DAB2	0.00158245	0.897075	1
4	CCL26	-0.00621513	0.898878	1
4	MESD	0.00290838	0.902434	1
4	LGALS8	-0.00501869	0.903143	1
4	GRAP2	0.00159401	0.903798	1
4	MSRA	0.0016982	0.903869	1
4	CRACR2A	-0.00590105	0.90451	1
4	NINJ1	0.00507135	0.906434	1
4	CBLN4	-0.00388158	0.906519	1
4	MANF	-0.00347367	0.910116	1
4	FXYD5	-0.00412606	0.910914	1
4	CASP8	-0.00133151	0.911077	1
4	SEZ6L2	0.0154326	0.911954	1
4	NTRK3	0.000822874	0.914638	1
4	FKBP1B	-0.00678267	0.914835	1
4	SSB	0.00624883	0.918057	1
4	GH1	0.0654502	0.919733	1
4	SNX9	0.00121133	0.920446	1
4	CEP85	-0.00785366	0.921743	1
4	HSPA1A	0.000763387	0.922416	1
4	CELA3A	0.000967771	0.923021	1
4	GLRX	-0.00128568	0.926049	1
4	PSME2	-0.00205654	0.92622	1
4	DOK2	-0.00568296	0.928033	1
4	SERPINB6	-0.00492545	0.928555	1
4	SIRT5	-0.0427751	0.928945	1
4	CRX	0.0104637	0.929	1
4	STX8	-0.00518546	0.929887	1
4	CSF3	0.0264263	0.930103	1
4	CEP20	-0.0107314	0.933182	1
4	PDLIM7	-0.00318437	0.936056	1
4	RP2	0.00208692	0.938742	1
4	SMAD1	-0.00249432	0.939701	1
4	TNNI3	-0.00146705	0.939796	1
4	IVD	-0.00339021	0.941384	1
4	KEL	-0.00678496	0.941853	1
4	CLSTN1	0.00102821	0.941871	1
4	PPP1R9B	-0.0043996	0.943278	1
4	BTC	-0.00955439	0.944628	1
4	F2R	-0.00235771	0.945052	1
4	COX5B	-0.00562144	0.945057	1
4	LYN	-0.00512286	0.945247	1
4	KAZALD1	-0.00829895	0.945421	1
4	OGFR	-0.00544989	0.948275	1
4	GALNT3	0.00387158	0.951158	1
4	ARTN	0.00442508	0.95144	1
4	LAT2	-0.00655669	0.951863	1
4	FLI1	-0.00748221	0.951969	1
4	CDH3	-0.0047887	0.952199	1
4	CNTN3	-0.0140237	0.954359	1
4	LYPD8	0.00185789	0.954766	1
4	NBN	-0.00957156	0.957877	1
4	RGMA	-0.00422074	0.958807	1
4	IL2	-0.000981307	0.959022	1
4	MDGA1	0.00968829	0.960637	1
4	IL34	0.00193476	0.960981	1
4	FXN	-0.00237094	0.96189	1
4	FCGR3B	0.0105984	0.963167	1
4	MGLL	7.27499e-05	0.964302	1
4	HPCAL1	-0.000402476	0.964426	1
4	DAPP1	-0.00256482	0.966936	1
4	CC2D1A	-0.00165342	0.968461	1
4	KCNIP4	0.00806275	0.968983	1
4	ABL1	-0.00351008	0.972402	1
4	CD84	0.000622442	0.974574	1
4	NRTN	0.000353626	0.975074	1
4	SUSD1	-0.000291565	0.975279	1
4	LYPD3	-0.00014145	0.977915	1
4	COL1A1	0.00321502	0.980417	1
4	GPA33	0.0146709	0.981103	1
4	FUS	-0.00649431	0.984605	1
4	MSTN	-0.0302101	0.985268	1
4	PLXNA4	-0.000824715	0.985946	1
4	BST1	0.00621169	0.985973	1
4	ATOX1	-0.000875178	0.988154	1
4	ERP44	-0.00289305	0.988193	1
4	DECR1	-0.00126134	0.989141	1
4	PLA2G1B	0.00632142	0.990207	1
4	RET	-0.0013316	0.990287	1
4	APOH	0.000247915	0.991032	1
4	CD177	0.0132933	0.991262	1
4	EPCAM	0.0152807	0.992632	1
4	GPKOW	-0.00397917	0.994392	1
4	KIRREL2	0.0088455	0.995193	1
4	IL4	0.00264021	0.995555	1
4	CDKN1A	-0.00486257	0.995769	1
4	CLSPN	0.00119736	0.997251	1
4	KITLG	0.00024911	0.998711	1
4	TJAP1	-0.00378242	0.999891	1
12	PCOLCE	0.578596	0.000125974	0.178379
12	FLT3LG	0.380119	0.000127567	0.180635
12	PRSS27	-0.826644	0.000499708	0.707587
12	PCSK9	0.582843	0.000922738	1
12	WFIKKN2	-0.556368	0.000980662	1
12	GDF15	0.415538	0.00111458	1
12	ADM	0.186567	0.00115679	1
12	CD1C	-0.402126	0.00121502	1
12	HPGDS	-0.572508	0.00162864	1
12	GSTA1	1.00258	0.00178558	1
12	REN	0.98584	0.00211957	1
12	LYPD3	-0.508216	0.00225815	1
12	VAT1	-0.566616	0.00243304	1
12	GRPEL1	0.453011	0.00289448	1
12	MEGF10	-1.26668	0.00332078	1
12	NPTN	-1.12331	0.00347221	1
12	CBLIF	0.637068	0.00391883	1
12	GCG	1.25802	0.00441036	1
12	EGFR	-0.194457	0.00475067	1
12	NPPB	0.78506	0.00495908	1
12	AGXT	0.592749	0.00503898	1
12	GHRL	-0.641388	0.0053513	1
12	MMP12	0.5087	0.00538843	1
12	ACE2	0.529265	0.00545666	1
12	INHBC	0.5256	0.00555978	1
12	CD200R1	-0.364448	0.00613592	1
12	CES1	0.661617	0.00640955	1
12	CPXM1	-0.420422	0.0070028	1
12	DSG3	-0.364927	0.00708692	1
12	GAL	-1.02705	0.00743957	1
12	BST2	0.511407	0.0078531	1
12	CA14	-0.360514	0.00788969	1
12	IL7R	-0.718404	0.00809707	1
12	HAVCR1	0.564301	0.0081785	1
12	OGFR	-0.202982	0.00825066	1
12	CLUL1	-0.54305	0.00860344	1
12	CD58	-0.182126	0.00879109	1
12	ADGRG2	-0.395361	0.00893411	1
12	PLA2G7	-0.319162	0.00988476	1
12	WIF1	-0.357309	0.0102528	1
12	GSTA3	0.854608	0.010701	1
12	FUT8	-0.359463	0.0109577	1
12	MED18	-0.340553	0.0121256	1
12	VTCN1	-0.515233	0.0123306	1
12	LGALS4	0.366624	0.01258	1
12	CPE	-0.432743	0.0125806	1
12	CDHR2	0.740696	0.0126694	1
12	SPARC	-0.359199	0.0126822	1
12	DCN	0.312954	0.0130359	1
12	DCBLD2	0.232945	0.0144454	1
12	CD34	-0.243889	0.0147013	1
12	TFF2	0.46937	0.0156294	1
12	AMIGO2	-0.210469	0.0161588	1
12	LAMP3	0.510825	0.0161591	1
12	DNER	-0.419382	0.0169676	1
12	TFF3	0.452035	0.0170071	1
12	CTSV	-0.761278	0.0171349	1
12	HAO1	0.697436	0.01876	1
12	OGN	0.285795	0.0191618	1
12	TPMT	-0.309181	0.0204857	1
12	LY75	-0.32394	0.0217278	1
12	CD63	-0.278262	0.0219426	1
12	CXCL9	0.447341	0.0219523	1
12	CA6	-0.780091	0.0222686	1
12	IL13RA1	-0.26183	0.0225382	1
12	SPINK1	0.314356	0.0229858	1
12	ALPP	5.56719	0.023686	1
12	IGFBP4	0.344163	0.0236911	1
12	KRT18	0.588429	0.0237422	1
12	ADH4	0.720064	0.0244605	1
12	UMOD	-0.579294	0.0245143	1
12	SERPINA11	0.190624	0.024763	1
12	DCTN6	-2.31678	0.0258048	1
12	ICOSLG	-0.217221	0.0261105	1
12	CXCL17	0.279277	0.0273453	1
12	COL18A1	0.18359	0.0276361	1
12	ARHGAP25	-0.313589	0.0278135	1
12	NAAA	-0.553006	0.0279944	1
12	STXBP3	-0.336246	0.028458	1
12	ENG	-0.148204	0.0286807	1
12	CAMKK1	-0.290795	0.0288693	1
12	WFDC2	0.289878	0.0291213	1
12	KLK10	-0.610834	0.0291689	1
12	TNFSF12	-0.156855	0.0300202	1
12	BLMH	-0.200308	0.0301036	1
12	CXCL1	-0.448762	0.0302572	1
12	ARSB	-0.321055	0.0306113	1
12	BMP6	-0.241815	0.0307846	1
12	CDCP1	0.336157	0.0312214	1
12	MARCO	-0.251139	0.0313241	1
12	PTPRS	-0.231121	0.0341006	1
12	CLEC6A	0.361141	0.0347351	1
12	MVK	0.322153	0.0357846	1
12	TFF1	0.543641	0.0358017	1
12	FABP1	0.669175	0.0363927	1
12	CST5	0.41088	0.0369917	1
12	TREML2	-0.230745	0.03709	1
12	IL4R	0.177864	0.0371521	1
12	PRSS8	0.345941	0.0383642	1
12	TNFRSF10A	0.342579	0.0385177	1
12	PLAT	0.240241	0.0391358	1
12	MOG	0.178756	0.040279	1
12	PLA2G15	0.210127	0.0416947	1
12	CCN4	-0.241923	0.0417353	1
12	KITLG	-0.295183	0.0419337	1
12	PIGR	0.251167	0.0420288	1
12	PTEN	-0.249241	0.0434289	1
12	CXCL6	-0.464417	0.0434751	1
12	ITGA11	-0.549174	0.0435816	1
12	ATP6V1F	-0.328661	0.0436589	1
12	ITGAM	-0.267919	0.0440604	1
12	RBP5	0.353463	0.0441761	1
12	PDGFA	-0.264359	0.0441805	1
12	FCER2	0.391305	0.044537	1
12	MERTK	0.143978	0.0448775	1
12	GUSB	0.494143	0.0450306	1
12	EREG	-0.567553	0.0452383	1
12	TNFRSF6B	0.532315	0.0462046	1
12	CST6	-0.284821	0.0465459	1
12	ARNT	-0.332882	0.0466127	1
12	SORD	0.270329	0.048742	1
12	PLTP	-0.285946	0.0488854	1
12	VWC2	0.226018	0.049464	1
12	TNFSF11	-0.42736	0.0497428	1
12	IGFBPL1	0.245843	0.0498305	1
12	TNXB	-0.287803	0.0508896	1
12	HYAL1	0.217694	0.0517968	1
12	LRRN1	-0.335054	0.0533673	1
12	PDGFB	-0.289667	0.0541021	1
12	CXCL10	2.6417	0.0554652	1
12	FGFBP1	-0.253295	0.0558472	1
12	KIR2DL3	0.399887	0.0561292	1
12	CHRDL2	-0.377752	0.0567443	1
12	MFGE8	0.347745	0.0573576	1
12	GNLY	0.443258	0.0575065	1
12	AGRN	0.261602	0.0577482	1
12	CCL15	0.471393	0.0596701	1
12	CDON	-0.245177	0.060523	1
12	ACY1	0.258674	0.0608708	1
12	CD164	-0.157094	0.0611673	1
12	UXS1	-0.293369	0.0612787	1
12	TNFSF10	-0.17511	0.0625043	1
12	PON3	-0.179231	0.0630075	1
12	CLEC4C	-0.3048	0.0638353	1
12	NTF3	-0.191657	0.0642898	1
12	GPC1	-0.219161	0.0652587	1
12	NTF4	-0.222822	0.0653762	1
12	LSM1	-0.313314	0.066152	1
12	IGFBP3	-0.227959	0.0664799	1
12	MSLN	0.379155	0.0666245	1
12	SUSD2	0.198934	0.0678425	1
12	FXYD5	-0.266962	0.0685792	1
12	ROR1	-0.224994	0.0688179	1
12	ANGPT2	0.234778	0.0689036	1
12	APP	-0.227981	0.0701181	1
12	EDA2R	0.206139	0.0702479	1
12	KIT	-0.299825	0.0702955	1
12	CR2	-0.447393	0.0705324	1
12	SCARB2	0.205733	0.0706832	1
12	ACAN	-0.19671	0.0710876	1
12	TREM2	0.260471	0.0716195	1
12	PVR	0.183703	0.0720047	1
12	ASGR1	0.20584	0.0721862	1
12	AGR2	0.443393	0.0725253	1
12	CHL1	-0.218067	0.0741972	1
12	ENPP2	0.151011	0.0756417	1
12	HBEGF	-0.258582	0.0757102	1
12	BRK1	-0.255847	0.0757904	1
12	MZB1	0.50396	0.0789015	1
12	CNPY2	-0.303044	0.0795593	1
12	PDGFC	-0.170202	0.0795752	1
12	CHGB	0.172799	0.0807414	1
12	PPP3R1	-0.226808	0.082402	1
12	THBD	-0.147396	0.084151	1
12	PODXL	-0.115417	0.0861408	1
12	NCS1	0.179237	0.0862736	1
12	FLT3	-0.306847	0.0878687	1
12	SPON2	0.195794	0.0879092	1
12	AMY2A	-0.423234	0.0883208	1
12	SELP	-0.235289	0.0884942	1
12	AMY2B	-0.407365	0.0885204	1
12	HSD11B1	-0.366039	0.0889504	1
12	PGF	0.155253	0.0895962	1
12	SERPINE1	-0.285874	0.0897874	1
12	TIMD4	-0.388205	0.0899852	1
12	WASF3	-0.677539	0.0906	1
12	NCAM2	-0.179359	0.0908008	1
12	OXT	0.914443	0.0914692	1
12	FGF21	1.29021	0.0915573	1
12	REG1B	0.359052	0.0924992	1
12	PLXDC1	-0.169278	0.0928655	1
12	LILRA5	-0.301394	0.0936995	1
12	NID2	-0.231184	0.0942872	1
12	STK4	-0.241106	0.094398	1
12	FETUB	0.203826	0.094611	1
12	CXCL3	-0.243291	0.0948036	1
12	OMD	-0.335006	0.0948879	1
12	EGFL7	-0.125425	0.095233	1
12	SFRP1	0.252005	0.0964062	1
12	CA5A	0.632939	0.0964345	1
12	BCL2L11	-0.17954	0.096506	1
12	IL20RA	-0.290196	0.096804	1
12	CRIP2	0.207154	0.0973045	1
12	XPNPEP2	0.624717	0.0976666	1
12	KLK13	-0.160115	0.0977542	1
12	ADAM23	-0.274298	0.0977708	1
12	MAPK9	-0.242083	0.0979436	1
12	STK24	-0.247485	0.0980911	1
12	MLN	0.256853	0.0981025	1
12	RP2	-0.180275	0.0981098	1
12	ERBB3	-0.139102	0.0983629	1
12	VSIR	-0.229549	0.0989259	1
12	AMBP	0.11773	0.100186	1
12	DSG4	-0.355997	0.101093	1
12	BAG6	-0.148943	0.101193	1
12	AKT3	-0.225166	0.103373	1
12	BAG3	-0.228881	0.10367	1
12	ITGAV	-0.131338	0.103973	1
12	NDRG1	0.444476	0.104033	1
12	CANT1	-0.107527	0.104645	1
12	SUGT1	-0.161969	0.105081	1
12	DPEP1	-0.261848	0.105179	1
12	STC1	0.295229	0.105257	1
12	DKK1	-0.206049	0.105385	1
12	EPHA10	-0.611182	0.105413	1
12	SIT1	-0.235761	0.105898	1
12	ICAM1	0.203276	0.105966	1
12	NFASC	0.187413	0.106057	1
12	NCAM1	-0.18596	0.106106	1
12	FOSB	-0.25536	0.106303	1
12	NPTX1	0.195299	0.107113	1
12	ACOX1	-0.30588	0.107331	1
12	REG3A	0.329868	0.107355	1
12	IFNGR2	0.44124	0.108169	1
12	CD84	-0.132261	0.108646	1
12	CHI3L1	0.455984	0.108834	1
12	TCL1B	-0.446059	0.108998	1
12	VASH1	-0.259549	0.109471	1
12	ALDH1A1	0.204385	0.109619	1
12	PAPPA	0.245196	0.109621	1
12	PLA2G1B	-0.316416	0.109634	1
12	FOLR1	-0.178709	0.109705	1
12	ANGPTL7	0.200904	0.110419	1
12	TACSTD2	-0.185025	0.111211	1
12	CD302	0.137165	0.111237	1
12	CCL28	-0.257851	0.111241	1
12	ABHD14B	-0.285135	0.111425	1
12	CKAP4	0.16083	0.112155	1
12	CLMP	0.122378	0.11514	1
12	CA11	-0.18583	0.115493	1
12	IFNGR1	-0.115166	0.115568	1
12	S100A4	-0.139939	0.115686	1
12	KAZALD1	-0.309419	0.115968	1
12	CDC37	-0.205935	0.116893	1
12	ANGPT1	-0.197878	0.118466	1
12	GRK5	-0.25575	0.118677	1
12	FABP2	-0.526793	0.119236	1
12	EGF	-0.21036	0.119299	1
12	TNFRSF10B	0.324614	0.119373	1
12	GNE	-0.230002	0.119651	1
12	TIE1	-0.319614	0.119747	1
12	VMO1	0.383548	0.120582	1
12	ESAM	-0.127278	0.120846	1
12	ARG1	0.251543	0.120977	1
12	CD46	-0.136721	0.121111	1
12	FES	0.286094	0.121419	1
12	NT5C3A	-0.130802	0.121535	1
12	SDC4	-0.167656	0.122514	1
12	NID1	-0.157877	0.12279	1
12	TGFBI	-0.150163	0.123526	1
12	TGFB1	-0.130002	0.12505	1
12	CNTN1	-0.154697	0.125898	1
12	CD38	0.173172	0.126232	1
12	BPIFB1	0.551526	0.128098	1
12	PILRA	0.215844	0.128552	1
12	VASN	-0.166191	0.128698	1
12	SLC27A4	-0.346246	0.129217	1
12	ARSA	0.457228	0.129309	1
12	CD160	0.211055	0.130435	1
12	PLXNB2	0.144194	0.13096	1
12	ITGB1BP2	-0.1863	0.13106	1
12	IL1RAP	-0.205441	0.13129	1
12	CPM	0.198864	0.131394	1
12	PTX3	-0.364452	0.13158	1
12	BOC	-0.13893	0.132911	1
12	PECAM1	-0.136435	0.133553	1
12	EDAR	-0.219515	0.134372	1
12	NOS3	0.233919	0.134976	1
12	AIF1	-0.318741	0.135659	1
12	CCL11	0.175492	0.135853	1
12	INPP1	-0.268386	0.136661	1
12	ESM1	-0.169011	0.137341	1
12	ITGB5	-0.152203	0.137463	1
12	APOM	-0.161493	0.137786	1
12	CCN2	-0.177687	0.138238	1
12	DCTPP1	-0.154213	0.139318	1
12	IL12RB1	0.200775	0.139404	1
12	CCL16	0.477044	0.139986	1
12	CLEC4A	-0.262619	0.141025	1
12	IMPA1	-0.192581	0.141772	1
12	REG4	0.282103	0.14284	1
12	IL6	0.790916	0.14301	1
12	CRTAC1	-0.161235	0.144143	1
12	IL4	0.474916	0.144458	1
12	CD93	-0.147086	0.144618	1
12	CST3	0.184433	0.145692	1
12	RTN4R	0.210456	0.146382	1
12	SLAMF8	0.259175	0.147328	1
12	CCT5	-0.293335	0.147432	1
12	SCRN1	-0.228788	0.147883	1
12	PTPRN2	0.146178	0.147916	1
12	SMOC1	0.165096	0.148018	1
12	LAMA4	-0.145084	0.14829	1
12	PSG1	0.636687	0.148333	1
12	CCL25	0.275313	0.148662	1
12	KLK4	0.349804	0.148905	1
12	IFNG	0.910547	0.149168	1
12	RGMA	-0.1544	0.149872	1
12	IL1RN	0.724882	0.150321	1
12	C4BPB	-0.197488	0.151992	1
12	DPT	0.125469	0.152805	1
12	IFNL1	0.317734	0.153923	1
12	IL15RA	0.176512	0.154448	1
12	MSMB	1.19836	0.154847	1
12	C1QA	-0.127692	0.154989	1
12	MZT1	-0.225271	0.156749	1
12	SCARB1	0.51964	0.156798	1
12	TNFRSF9	0.18776	0.156878	1
12	COLEC12	0.139715	0.158122	1
12	TRIM5	-0.208947	0.158255	1
12	RARRES2	0.256157	0.159538	1
12	MDGA1	-0.350011	0.160847	1
12	ANGPTL1	-0.164788	0.161197	1
12	PPY	0.462421	0.162355	1
12	CCN5	0.152705	0.162999	1
12	VEGFC	-0.16821	0.164352	1
12	ACTN4	0.186886	0.165898	1
12	PRKCQ	-0.23051	0.16743	1
12	PILRB	0.254286	0.167941	1
12	ENPP5	-0.250428	0.168207	1
12	TNR	-0.256238	0.168903	1
12	HNMT	0.236324	0.169918	1
12	FGR	0.321807	0.169999	1
12	QPCT	-0.125575	0.172682	1
12	CDH6	-0.217673	0.173655	1
12	NUCB2	-0.139747	0.175499	1
12	CCL8	-0.295428	0.176785	1
12	MMP10	0.281742	0.177583	1
12	IGF2R	0.128186	0.178895	1
12	REG1A	0.250278	0.178922	1
12	VSIG4	0.207865	0.180286	1
12	CTSO	0.177238	0.181136	1
12	CXCL12	-0.141833	0.181217	1
12	PRDX6	-0.116691	0.181759	1
12	SFTPA2	0.26314	0.181881	1
12	ICAM3	-0.140631	0.181969	1
12	IL17RB	-0.248515	0.182201	1
12	GDNF	0.204285	0.182244	1
12	CHAC2	-0.116101	0.182584	1
12	TBL1X	-0.173242	0.1848	1
12	PDGFRA	-0.15797	0.184953	1
12	IL1RL1	-0.237857	0.185087	1
12	ITGB6	-0.143873	0.18614	1
12	MAP2K6	-0.150754	0.186421	1
12	PRDX3	-0.219194	0.186448	1
12	PDCD1LG2	-0.181293	0.186935	1
12	LIF	0.316729	0.187315	1
12	IGFBP7	0.140716	0.188539	1
12	TYMP	-0.17511	0.188659	1
12	GGT1	0.292994	0.188926	1
12	RGS8	-0.438114	0.189808	1
12	NUDT2	-0.158369	0.190269	1
12	RARRES1	0.200108	0.190396	1
12	F9	0.105157	0.191337	1
12	CDNF	-0.099	0.191581	1
12	GGH	0.2951	0.192759	1
12	COPE	-0.235256	0.193186	1
12	RAB37	-0.320923	0.193464	1
12	EPHA1	0.194578	0.194176	1
12	BTC	-0.494301	0.194493	1
12	PRTG	-0.110155	0.194925	1
12	PTS	0.190236	0.195027	1
12	ENPP7	0.296744	0.195997	1
12	NPDC1	0.110085	0.197476	1
12	CXCL5	-0.217299	0.199247	1
12	SCLY	0.202454	0.200261	1
12	VEGFA	-0.183742	0.200642	1
12	SPINK6	0.351796	0.202446	1
12	ACP5	0.15745	0.202642	1
12	PPM1A	-0.149491	0.203595	1
12	COL6A3	0.178618	0.205441	1
12	KLK11	-0.137283	0.205474	1
12	FCRLB	0.274847	0.205538	1
12	CTSF	-0.214743	0.206511	1
12	PBLD	0.190666	0.20661	1
12	SRC	-0.168219	0.206623	1
12	IL7	-0.199655	0.206686	1
12	FADD	-0.158054	0.208897	1
12	ICAM2	-0.168844	0.209594	1
12	FOLR2	0.126682	0.209887	1
12	CTSD	0.260998	0.210221	1
12	RRM2B	-0.147862	0.214444	1
12	FIS1	-0.155641	0.215013	1
12	NECTIN4	-0.141264	0.215413	1
12	SF3B4	-0.179646	0.21598	1
12	HEBP1	0.25217	0.216073	1
12	NDUFS6	-0.215856	0.216697	1
12	IPCEF1	-0.2614	0.216754	1
12	S100A11	4.04784	0.216968	1
12	ENTPD5	-0.137504	0.21803	1
12	APLP1	0.2155	0.221044	1
12	PPP1R2	-0.149508	0.221384	1
12	CGREF1	-0.204875	0.222263	1
12	CD74	0.191083	0.223051	1
12	LILRA2	0.133477	0.22356	1
12	SERPINB6	-0.139009	0.223679	1
12	TFPI	-0.125165	0.223919	1
12	SMAD5	0.0899367	0.224164	1
12	SORT1	-0.143886	0.224338	1
12	MSR1	0.170616	0.224624	1
12	FSTL3	0.153375	0.225016	1
12	CNPY4	-0.154413	0.22603	1
12	PAMR1	0.137682	0.227153	1
12	ADGRG1	0.307734	0.228734	1
12	NME3	-0.113978	0.229119	1
12	HSPA1A	-0.153262	0.230251	1
12	NFKBIE	-0.140419	0.230527	1
12	CETN2	-0.637503	0.2337	1
12	HTRA2	-0.144451	0.234012	1
12	SH2D1A	-0.123062	0.234945	1
12	COL4A1	-0.137964	0.235836	1
12	KLRD1	0.193211	0.236704	1
12	DRG2	-0.147005	0.236765	1
12	STK11	-0.116193	0.23817	1
12	BCAN	-0.163817	0.241198	1
12	IL17F	0.478396	0.241967	1
12	ADAM8	0.0888588	0.242683	1
12	RHOC	-0.135654	0.245247	1
12	PDLIM7	-0.184534	0.245663	1
12	RASA1	0.144253	0.245712	1
12	SCARA5	0.129471	0.245957	1
12	TNFRSF8	0.16721	0.246494	1
12	ITGB1BP1	-0.219796	0.246842	1
12	PRKRA	-0.162264	0.248481	1
12	TPPP3	-0.183476	0.248526	1
12	SNCG	0.267802	0.249129	1
12	KYAT1	-0.108662	0.249423	1
12	NT5E	0.165282	0.250125	1
12	LGALS9	0.139063	0.250273	1
12	CD207	0.193312	0.250448	1
12	FMR1	-0.16712	0.250942	1
12	VNN2	0.141464	0.252157	1
12	PLA2G4A	-0.124908	0.252586	1
12	MET	-0.0922465	0.252709	1
12	RAD23B	-0.308144	0.254117	1
12	HGS	-0.14684	0.255086	1
12	ACVRL1	0.108883	0.255351	1
12	NPTXR	-0.145816	0.256234	1
12	CDH5	-0.115415	0.257584	1
12	PTPN1	-0.211762	0.257689	1
12	TXNDC15	-0.127513	0.257825	1
12	TRIAP1	-0.138905	0.258545	1
12	DFFA	-0.10308	0.25885	1
12	LGALS8	-0.152518	0.259325	1
12	CCL27	0.33135	0.259852	1
12	DRAXIN	0.143966	0.259896	1
12	DOK2	-0.151856	0.260834	1
12	FGF23	0.296566	0.261586	1
12	AFP	0.213644	0.261686	1
12	TDRKH	-0.187107	0.262959	1
12	CHMP1A	-0.1206	0.263322	1
12	CRHBP	0.129092	0.263511	1
12	CSTB	0.128002	0.263759	1
12	PRL	-0.502519	0.264539	1
12	IFNLR1	-0.178277	0.266086	1
12	FOXO1	-0.138063	0.267277	1
12	THBS2	0.140184	0.26874	1
12	SIGLEC10	-0.121493	0.268762	1
12	GGT5	0.0800237	0.269259	1
12	LRP11	-0.15837	0.269383	1
12	VWA1	0.19934	0.269443	1
12	PPCDC	-0.0866323	0.270468	1
12	FKBP5	-0.133711	0.271166	1
12	IL34	0.136603	0.271522	1
12	PLIN3	-0.120796	0.271755	1
12	LTBP2	0.104698	0.272122	1
12	FABP5	-0.153143	0.274319	1
12	TXNRD1	-0.10909	0.274386	1
12	IL5RA	0.239201	0.274479	1
12	ING1	-0.148594	0.274663	1
12	ISM1	0.108958	0.275061	1
12	AHSP	0.12182	0.275297	1
12	SERPINA9	0.433584	0.275385	1
12	TANK	-0.160985	0.275521	1
12	PROK1	-0.374056	0.275657	1
12	THOP1	-0.0734185	0.276054	1
12	ASAH2	0.193931	0.276837	1
12	FLI1	-0.188283	0.277983	1
12	NRTN	0.226464	0.278351	1
12	FCRL3	0.212762	0.279787	1
12	LTA	0.13499	0.280554	1
12	CRLF1	-0.107641	0.280824	1
12	CDH2	0.123024	0.282272	1
12	FCGR3B	-0.247348	0.282782	1
12	ERBB4	-0.100805	0.285071	1
12	PEAR1	-0.0766824	0.285587	1
12	MIA	-0.143092	0.285654	1
12	SMPD1	0.196543	0.285806	1
12	MAVS	-0.178286	0.286127	1
12	F2R	-0.0975635	0.287194	1
12	SIRT2	-0.104977	0.287845	1
12	CLEC1B	-0.127454	0.288134	1
12	SLC39A5	0.33988	0.288436	1
12	FAS	0.179183	0.288631	1
12	CD70	0.151735	0.288703	1
12	CSF3	0.33378	0.28882	1
12	SIAE	-0.129808	0.289485	1
12	ART3	-0.107376	0.290037	1
12	ANG	0.209071	0.290109	1
12	GP1BA	-0.10695	0.290341	1
12	HNRNPK	-0.195107	0.291027	1
12	CASP8	-0.173372	0.291504	1
12	MEPE	-0.0659055	0.29429	1
12	CALB1	0.117819	0.295563	1
12	GFRA3	-0.111644	0.295565	1
12	CA12	0.111894	0.296168	1
12	DARS1	-0.0882622	0.296313	1
12	IDI2	-0.211211	0.296462	1
12	FKBP4	-0.0737619	0.297076	1
12	PRKAR1A	-0.147201	0.297372	1
12	PRDX1	-0.139714	0.298731	1
12	CTRC	-0.311977	0.298879	1
12	KYNU	0.0983395	0.299135	1
12	TBC1D17	-0.0979949	0.299922	1
12	CD274	-0.103894	0.301042	1
12	IL18R1	-0.156591	0.301477	1
12	CD8A	-0.137877	0.301717	1
12	DCTN2	-0.124441	0.301739	1
12	USP8	-0.164073	0.301842	1
12	LPL	-0.20426	0.30199	1
12	ITIH3	0.174519	0.302204	1
12	SIGLEC15	-0.419424	0.302408	1
12	WWP2	-0.108751	0.302412	1
12	CORO1A	-0.239198	0.302529	1
12	ENAH	-0.138795	0.302804	1
12	IL1R2	-0.0748024	0.30301	1
12	IL11	-0.286524	0.304369	1
12	SESTD1	-0.154891	0.305474	1
12	RABGAP1L	-0.102044	0.305552	1
12	RBKS	0.117677	0.305584	1
12	HLA-E	0.112028	0.306054	1
12	TIA1	-0.153852	0.306829	1
12	PLAUR	0.0880803	0.306997	1
12	THPO	-0.115925	0.307123	1
12	RSPO3	0.0691084	0.307304	1
12	EPHA2	0.121186	0.307837	1
12	MILR1	-0.132702	0.308233	1
12	ANXA4	-0.155225	0.309181	1
12	BAIAP2	0.248896	0.310185	1
12	MNDA	0.586211	0.310769	1
12	SELPLG	-0.141664	0.311199	1
12	TCL1A	0.176204	0.311888	1
12	CD177	0.479608	0.312518	1
12	IRAK1	-0.127143	0.312904	1
12	LTO1	-0.186719	0.313905	1
12	SRPK2	-0.174886	0.313938	1
12	RUVBL1	-0.628519	0.314713	1
12	TGFA	0.159293	0.316078	1
12	EBAG9	-0.128242	0.317125	1
12	CDKN1A	-0.130795	0.317264	1
12	SCARF1	-0.0931343	0.317318	1
12	VTA1	-0.0954307	0.317601	1
12	L1CAM	-0.12406	0.318016	1
12	PREB	-0.122575	0.318435	1
12	MMP1	-0.111865	0.31911	1
12	SERPINB8	0.251209	0.319505	1
12	P4HB	-0.109438	0.320172	1
12	METAP1D	-0.131359	0.320254	1
12	EDIL3	0.957828	0.321236	1
12	CD209	-0.169236	0.322467	1
12	SKAP2	-0.143736	0.322652	1
12	AGRP	-0.237955	0.32303	1
12	FASLG	-0.188412	0.323062	1
12	CCL7	0.282006	0.325457	1
12	SMAD1	-0.142584	0.327589	1
12	PIK3IP1	0.0861017	0.328804	1
12	KRT19	0.218556	0.329189	1
12	GP6	-0.115382	0.330181	1
12	MCAM	-0.108876	0.331488	1
12	PRSS2	0.206927	0.331576	1
12	NUB1	-0.20838	0.332519	1
12	HSP90B1	-0.322611	0.332536	1
12	STIP1	-0.0853432	0.333048	1
12	SPRY2	-0.140874	0.333273	1
12	SIGLEC7	0.104744	0.333375	1
12	ICA1	-0.157113	0.333764	1
12	FUS	-0.159725	0.335817	1
12	FMNL1	0.373441	0.337412	1
12	LDLR	0.177512	0.337452	1
12	NCK2	-0.124712	0.337989	1
12	FCAR	-0.189944	0.338167	1
12	CDC27	-0.153602	0.338504	1
12	MME	0.280692	0.338542	1
12	MESD	-0.133165	0.338969	1
12	EIF4B	-0.0535449	0.339692	1
12	DCXR	0.141453	0.340057	1
12	GRAP2	-0.106954	0.340235	1
12	MFAP3	0.183875	0.341638	1
12	CALCA	0.313685	0.342249	1
12	CXCL14	0.138755	0.343149	1
12	S100A16	0.205857	0.343463	1
12	ULBP2	0.110803	0.344343	1
12	RABEPK	-0.15343	0.344528	1
[truncated: 17,433 more rows]
