# Supplementary material for: Data-driven identification of predictive risk biomarkers for subgroups of osteoarthritis using interpretable machine learning
Source: Nat Commun. 2024 Apr 1;15:2817. doi: 10.1038/s41467-024-46663-4 (PMC10985086; doi:10.1038/s41467-024-46663-4)
Supplement: Supplementary file 7 — Supplementary Data 4 [file 41467_2024_46663_MOESM7_ESM.xlsx]

## Sheet: Description
Supplementary Data 4
Sheet	Columns
AssessmentCentreData	Feature: Name of feature extracted from assessment centre (v0, between 2006 - 2010) Description: Description of feature extracted from assessment centre (v0, between 2006 - 2010) UK Biobank Data Field: UK Biobank Data-Field used for extraction Processing: Further downstream processing of raw extracted data

## Sheet: AssessmentCentreData
Feature	Description	UK Biobank Data Field	Processing
Date_of_attending_assessment_centre_0	Date of attending the assessment centre, first instance	53	N/A
Sex	Patient sex	31	N/A
BMI	Body mass index	21001	N/A
Waist_circumference_0	Patient waist circumference, first instance	48	N/A
Hip_circumference_0	Patient hip circumference, first instance	49	N/A
T2D_diagnosis	T2D diagnosis (primary & secondary data)	N/A	N/A
pack_yrs_smoking	Number of cigarettes per day / 20 * (Age stopped smoking - Age start smoking)	20161	N/A
Alanine_aminotransferase	Blood biochemistry, first instance	30620	1-99% limited, beyond limits assigned q1 & q99 values
Albumin	Blood biochemistry, first instance	30600	1-99% limited, beyond limits assigned q1 & q99 values
Alkaline_phosphatase	Blood biochemistry, first instance	30610	1-99% limited, beyond limits assigned q1 & q99 values
Apolipoprotein_A	Blood biochemistry, first instance	30630	1-99% limited, beyond limits assigned q1 & q99 values
Apolipoprotein_B	Blood biochemistry, first instance	30640	1-99% limited, beyond limits assigned q1 & q99 values
Aspartate_aminotransferase	Blood biochemistry, first instance	30650	1-99% limited, beyond limits assigned q1 & q99 values
C_reactive_protein	Blood biochemistry, first instance	30710	1-99% limited, beyond limits assigned q1 & q99 values
Calcium	Blood biochemistry, first instance	30680	1-99% limited, beyond limits assigned q1 & q99 values
Cholesterol	Blood biochemistry, first instance	30690	1-99% limited, beyond limits assigned q1 & q99 values
Creatinine_blood	Blood biochemistry, first instance	30700	1-99% limited, beyond limits assigned q1 & q99 values
Creatinine_urine	Urine assays, first instance	30510	1-99% limited, beyond limits assigned q1 & q99 values
Cystatin_C	Blood biochemistry, first instance	30720	1-99% limited, beyond limits assigned q1 & q99 values
Direct_bilirubin	Blood biochemistry, first instance	30660	1-99% limited, beyond limits assigned q1 & q99 values
Gamma_glutamyltransferase	Blood biochemistry, first instance	30730	1-99% limited, beyond limits assigned q1 & q99 values
Glucose	Blood biochemistry, first instance	30740	1-99% limited, beyond limits assigned q1 & q99 values
Glycated_haemoglobin_HbA1c	Blood biochemistry, first instance	30750	1-99% limited, beyond limits assigned q1 & q99 values
HDL_cholesterol	Blood biochemistry, first instance	30760	1-99% limited, beyond limits assigned q1 & q99 values
IGF_1	Blood biochemistry, first instance	30770	1-99% limited, beyond limits assigned q1 & q99 values
LDL_direct	Blood biochemistry, first instance	30780	1-99% limited, beyond limits assigned q1 & q99 values
Lipoprotein_A	Blood biochemistry, first instance	30790	1-99% limited, beyond limits assigned q1 & q99 values
Microalbumin	Urine assays, first instance	30500	1-99% limited, beyond limits assigned q1 & q99 values
Oestradiol	Blood biochemistry, first instance	30800	1-99% limited, beyond limits assigned q1 & q99 values
Phosphate	Blood biochemistry, first instance	30810	1-99% limited, beyond limits assigned q1 & q99 values
Potassium	Urine assays, first instance	30520	1-99% limited, beyond limits assigned q1 & q99 values
Rheumatoid_factor	Blood biochemistry, first instance	30820	1-99% limited, beyond limits assigned q1 & q99 values
SHBG	Blood biochemistry, first instance	30830	1-99% limited, beyond limits assigned q1 & q99 values
Sodium	Urine assays, first instance	30530	1-99% limited, beyond limits assigned q1 & q99 values
Testosterone	Blood biochemistry, first instance	30850	1-99% limited, beyond limits assigned q1 & q99 values
Total_bilirubin	Blood biochemistry, first instance	30840	1-99% limited, beyond limits assigned q1 & q99 values
Total_protein	Blood biochemistry, first instance	30860	1-99% limited, beyond limits assigned q1 & q99 values
Triglycerides	Blood biochemistry, first instance	30870	1-99% limited, beyond limits assigned q1 & q99 values
Urate	Blood biochemistry, first instance	30880	1-99% limited, beyond limits assigned q1 & q99 values
Urea	Blood biochemistry, first instance	30670	1-99% limited, beyond limits assigned q1 & q99 values
Vitamin_D	Blood biochemistry, first instance	30890	1-99% limited, beyond limits assigned q1 & q99 values
ethnicity.european_unrelated	Patients with EUR unrelated ethnicity based on genetic PCA	N/A	N/A
ethnicity.other	Patients not with EUR unrelated ethnicity based on genetic PCA	N/A	N/A
moderate_activity	Number of days/week of moderate physical activity 10+ minutes (touchscreen, first instance)	884	N/A
walk_pace	Usual walking pace (touchscreen, first instance)	924	N/A
alcohol_intake	Alcohol intake (touchscreen, first instance)	1558	N/A
health_rating	Individual perception of general health (touchscreen, first instance)	2178	N/A
Hand_grip_strength_left	Physical measurement left hand grip strength, first instance	46	N/A
Hand_grip_strength_right	Physical measurement right hand grip strength, first instance	47	N/A
Average_total_household_income_before_tax	Average total household income before tax (touchscreen questionnaire at first AC)	738 & 10877	N/A
Number_in_household	Number of people in household (touchscreen questionnaire at first AC)	709	N/A
Number_of_vehicles_in_household	Number of vehicles in household (touchscreen questionnaire at first AC)	728	N/A
Care_home	Type of accommodation lived in (touchscreen questionnaire at first AC), one-hot-encoded	670	N/A
Flat_maisonette_apartment	Type of accommodation lived in (touchscreen questionnaire at first AC), one-hot-encoded	670	N/A
House_bungalow	Type of accommodation lived in (touchscreen questionnaire at first AC), one-hot-encoded	670	N/A
Mobile_temporary_structure	Type of accommodation lived in (touchscreen questionnaire at first AC), one-hot-encoded	670	N/A
Own_mortgage	If accommodation is owned or rented (touchscreen questionnaire at first AC), one-hot-encoded	680	N/A
Own_outright	If accommodation is owned or rented (touchscreen questionnaire at first AC), one-hot-encoded	680	N/A
Part_rent_part_mortgage	If accommodation is owned or rented (touchscreen questionnaire at first AC), one-hot-encoded	680	N/A
Rent_free	If accommodation is owned or rented (touchscreen questionnaire at first AC), one-hot-encoded	680	N/A
Rent_from_authority_council_association	If accommodation is owned or rented (touchscreen questionnaire at first AC), one-hot-encoded	680	N/A
Rent_privately	If accommodation is owned or rented (touchscreen questionnaire at first AC), one-hot-encoded	680	N/A
Sheltered_accommodation	If accommodation is owned or rented (touchscreen questionnaire at first AC), one-hot-encoded	680	N/A
Age_completed_full_time_education	Age completed full time education (touchscreen questionnaire at first AC)	845	N/A
A_levels	Qualifications completed (touchscreen questionnaire at first AC), one-hot-encoded	6138 & 10722	N/A
College_University_degree	Qualifications completed (touchscreen questionnaire at first AC), one-hot-encoded	6138 & 10722	N/A
CSEs	Qualifications completed (touchscreen questionnaire at first AC), one-hot-encoded	6138 & 10722	N/A
NVQ_or_HND_or_HNC	Qualifications completed (touchscreen questionnaire at first AC), one-hot-encoded	6138 & 10722	N/A
O_levels_GCSEs	Qualifications completed (touchscreen questionnaire at first AC), one-hot-encoded	6138 & 10722	N/A
Other_professional_qualifications	Qualifications completed (touchscreen questionnaire at first AC), one-hot-encoded	6138 & 10722	N/A
Looking_after_home_family	Current employment status (touchscreen questionnaire at first AC), one-hot-encoded	6142 & 20119	N/A
Paid_employment_self_employed	Current employment status (touchscreen questionnaire at first AC), one-hot-encoded	6142 & 20119	N/A
Retired	Current employment status (touchscreen questionnaire at first AC), one-hot-encoded	6142 & 20119	N/A
Student	Current employment status (touchscreen questionnaire at first AC), one-hot-encoded	6142 & 20119	N/A
Unable_to_work_sickness_disability	Current employment status (touchscreen questionnaire at first AC), one-hot-encoded	6142 & 20119	N/A
Unemployed	Current employment status (touchscreen questionnaire at first AC), one-hot-encoded	6142 & 20119	N/A
Unpaid_voluntary_work	Current employment status (touchscreen questionnaire at first AC), one-hot-encoded	6142 & 20119	N/A
Car	Transport type for commuting to job workplace (touchscreen questionnaire at first AC), one-hot-encoded	6143	N/A
Cycle	Transport type for commuting to job workplace (touchscreen questionnaire at first AC), one-hot-encoded	6143	N/A
Public_transport	Transport type for commuting to job workplace (touchscreen questionnaire at first AC), one-hot-encoded	6143	N/A
Walk	Transport type for commuting to job workplace (touchscreen questionnaire at first AC), one-hot-encoded	6143	N/A
Job_heavy_manual_physical	Job involves heavy manual or physical work (touchscreen questionnaire at first AC)	816	N/A
Job_night_shift	Job involves night shift work (touchscreen questionnaire at first AC)	3426	N/A
Job_shift	Job invovles shift work (touchscreen questionnaire at first AC)	826	N/A
Job_walking_standing	Job involves mainly walking or standing (touchscreen questionnaire at first AC)	806	N/A
Attendance_allowance	Disability attendance allowance (touchscreen questionnaire at first AC), one-hot-encoded	6146	N/A
Blue_badge	Disability blue badge (touchscreen questionnaire at first AC), one-hot-encoded	6146	N/A
Disability_living_allowance	Disability living allowance (touchscreen questionnaire at first AC), one-hot-encoded	6146	N/A
Townsend_index	Townsend deprivation index	189	N/A
nut_Energy.0.0	Estimated energy intake, based on food and beverage consumption day prior to survey	26002	Excluded participants reporting "abnormal diet" on the day of the measurement (Data-Field 100020)
