# Supplementary material for: Data-driven identification of predictive risk biomarkers for subgroups of osteoarthritis using interpretable machine learning
Source: Nat Commun. 2024 Apr 1;15:2817. doi: 10.1038/s41467-024-46663-4 (PMC10985086; doi:10.1038/s41467-024-46663-4)
Supplement: Supplementary file 8 — Supplementary Data 5 [file 41467_2024_46663_MOESM8_ESM.xlsx]

## Sheet: Description
Supplementary Data 5
Sheet	Columns
Primary_care_read_codes	Class: Type of primary care biomarker Biomarker: Name of biomarker Read Code: Clinical read code used to extract biomarker information from primary care electronic health records (Read v2 or CTV3/Read v3 )

## Sheet: Primary_care_read_codes
Class	Biomarker	Read Code
Liver	Alanine aminotransferase	44GB.
Liver	Alanine aminotransferase	XaLJx
Lifestyle	Alcohol consumption	136..
Bone & joint	Alkaline phosphatase	44F..
Bone & joint	Alkaline phosphatase	44FZ.
Bone & joint	Alkaline phosphatase	XE2px
Liver	Aspartate aminotransferase	44H5.
Liver	Aspartate aminotransferase	44HC.
Liver	Aspartate aminotransferase	XE25Q
Liver	Aspartate aminotransferase	XaES6
Anthropometric	BMI	22K..
Haematology	Basophil count	42L..
Bone & joint	Calcium	44I8.
Bone & joint	Calcium	44I80
Bone & joint	Calcium	44IC.
Bone & joint	Calcium	44IC0
Bone & joint	Calcium	XE2q3
Bone & joint	Calcium	Xabpk
CVD	Cholesterol	44P..
CVD	Cholesterol	44P1.
CVD	Cholesterol	44P2.
CVD	Cholesterol	44P3.
CVD	Cholesterol	44PJ.
CVD	Cholesterol	XE2eD
CVD	Cholesterol	XaJe9
CVD	CRP	44CC0
CVD	CRP	44CS.
CVD	CRP	X772l
CVD	CRP	X80PI
CVD	CRP	XaEXm
CVD	CRP	XaINL
CVD	Diastolic BP	246A.
Liver	Direct bilirubin	44E4.
Liver	Direct bilirubin	44E8.
Liver	Direct bilirubin	44EB.
Liver	Direct bilirubin	4QCE1
Liver	Direct bilirubin	X80Mw
Liver	Direct bilirubin	XaERv
Liver	Direct bilirubin	XaESA
Liver	Direct bilirubin	XaX4X
Haematology	Eosinophil count	42K..
Diabetes	Fasting glucose	44T2.
Diabetes	Fasting glucose	44TK.
Diabetes	Fasting glucose	44f1.
Diabetes	Fasting glucose	XE2mq
Haematology	Full blood count - FBC	424..
Renal	Glomerular filtration rate	451E.
Renal	Glomerular filtration rate	XaK8y
Haematology	Haematocrit	X76tb
Haematology	Haemoglobin concentration	Xa96v
Diabetes	HbA1c	42W..
Diabetes	HbA1c	42W5.
Diabetes	HbA1c	X80U3
Diabetes	HbA1c	XaPbt
Diabetes	HbA1c	XaWP9
CVD	HDL cholesterol	44P5.
Anthropometric	Height	229..
CVD	LDL cholesterol	44P6.
Haematology	Lymphocyte count	42M..
Haematology	Mean cell haemoglobin level	XE2pb
Haematology	Mean corpusc. Hb. conc. (MCHC)	429..
Haematology	Mean corpuscular volume (MCV)	42A..
Haematology	Monocyte count	42N..
Haematology	Neutrophil count	42J..
Renal	Phosphate	44I9.
Renal	Phosphate	44I90
Renal	Phosphate	X771X
Renal	Phosphate	XE2q4
Diabetes	Plasma glucose level	44TA.
Diabetes	Plasma glucose level	44g..
Diabetes	Plasma glucose level	XM0ly
Haematology	Platelet count	42P..
CVD	Pulse rate	X773s
Haematology	Red blood cell (RBC) count	426..
Haematology	Red blood cell distribution width	XE2mO
Bone & joint	Rheumatoid factor	43F..
Bone & joint	Rheumatoid factor	43F8.
Bone & joint	Rheumatoid factor	XE255
Bone & joint	Rheumatoid factor	XaIs0
Renal	Serum albumin	44M4.
Renal	Serum albumin	44M40
Renal	Serum albumin	XE2eA
Renal	Serum creatinine level	XE2q5
Liver	Serum gamma-glutamyl transferase level	44G9.
Liver	Serum gamma-glutamyl transferase level	XaES3
CVD	Serum lipid levels	XE2q7
Renal	Serum potassium level	XE2pz
Renal	Serum sodium level	XE2q0
Hormonal	Serum TSH level	442W.
Hormonal	Serum TSH level	XaELV
Hormonal	SHBG	44CD.
Hormonal	Testosterone	447G.
Hormonal	Testosterone	XE2dr
Hormonal	Testosterone	XaItQ
Liver	Total bilirubin	44E3.
Liver	Total bilirubin	44EC.
Liver	Total bilirubin	XE2qu
Liver	Total bilirubin	XaERu
CVD	Total cholesterol:HDL ratio	44PF.
Renal	Total protein	44M3.
Renal	Total protein	44M30
Renal	Total protein	XE2e9
Haematology	Total white blood count	42H7.
Haematology	Total white blood count	XaIdY
CVD	Triglycerides	44Q..
CVD	Triglycerides	44Q1.
CVD	Triglycerides	44Q3.
CVD	Triglycerides	XE2q9
Renal	Urea	44J..
Renal	Urea	44J9.
Renal	Urea	XM0lt
Anthropometric	Weight	22A..
