# Supplementary material for: Data-driven identification of predictive risk biomarkers for subgroups of osteoarthritis using interpretable machine learning
Source: Nat Commun. 2024 Apr 1;15:2817. doi: 10.1038/s41467-024-46663-4 (PMC10985086; doi:10.1038/s41467-024-46663-4)
Supplement: Supplementary file 9 — Supplementary Data 6 [file 41467_2024_46663_MOESM9_ESM.xlsx]

## Sheet: Description
Supplementary Data 6
Sheet	Columns
primary_medication_codes	Disease: Disease where the drug typically is prescribed Drug Class: Drug Class Drug Name: Commerical drug name read_2:Clinical primary care code (if avalable) bnf_code: bnf code (if available) dmd_code: dmd code (if available)

## Sheet: primary_medication_codes
Disease	Drug Class	Drug Name	read_2	bnf_code	dmd_code
Obesity	Cannabinoid receptor 1 (CB1R) antagonist	Acomplia 20mg tablets (Sanofi)		04.05.02.00.00	NA
Obesity	Cannabinoid receptor 1 (CB1R) antagonist	Acomplia 20mg tablets (Sanofi)	df72.00		1.05639e+16
Obesity	Cannabinoid receptor 1 (CB1R) antagonist	ACOMPLIA TABLETS 20MG		40502	NA
Obesity	Cannabinoid receptor 1 (CB1R) antagonist	ACOMPLIA tabs 20mg	df72.00		1.05639e+16
Obesity	Cannabinoid receptor 1 (CB1R) antagonist	Rimonabant 20mg tablets		04.05.02.00.00	NA
Obesity	Cannabinoid receptor 1 (CB1R) antagonist	Rimonabant 20mg tablets	df71.00		1.0608e+16
Obesity	Cannabinoid receptor 1 (CB1R) antagonist	RIMONABANT TABLETS 20MG		40502	NA
Obesity	Cannabinoid receptor 1 (CB1R) antagonist	Rimonabant TABS 20MG		40502	NA
Obesity	Cannabinoid receptor 1 (CB1R) antagonist	RIMONABANT tabs 20mg	df71.00		1.0608e+16
Obesity	Lipase inhibitors	Alli 60mg capsules (GlaxoSmithKline Consumer Healthcare)		04.05.01.00.00	NA
Obesity	Lipase inhibitors	Orlistat Capsules 120 mg		0405010P0AAAAAA	NA
Obesity	Lipase inhibitors	Orlistat Capsules 120 mg	aw11.00		317893003
Obesity	Lipase inhibitors	Orlistat Capsules 60 mg		40501	NA
Obesity	Lipase inhibitors	Orlistat 120mg capsules		04.05.01.00.00	NA
Obesity	Lipase inhibitors	Orlistat 120mg capsules	aw11.00		317893003
Obesity	Lipase inhibitors	Orlistat 120mg capsules	aw11.	4050100	NA
Obesity	Lipase inhibitors	ORLISTAT 120mg capsules	aw11.00		317893003
Obesity	Lipase inhibitors	Orlistat 120mg capsules (Almus Pharmaceuticals Ltd)		04.05.01.00.00	NA
Obesity	Lipase inhibitors	Orlistat 120mg capsules (Teva UK Ltd)		04.05.01.00.00	NA
Obesity	Lipase inhibitors	Orlistat 60mg capsules	aw14.00		426638000
Obesity	Lipase inhibitors	Orlistat 60mg capsules		04.05.01.00.00	NA
Obesity	Lipase inhibitors	Orlistat 60mg capsules	aw14.	4050100	NA
Obesity	Lipase inhibitors	ORLISTAT CAP 120	aw11.00		317893003
Obesity	Lipase inhibitors	ORLISTAT CAP 120mg	aw11.00		317893003
Obesity	Lipase inhibitors	ORLISTAT caps 120 mg	aw11.00		317893003
Obesity	Lipase inhibitors	Orlistat CAPS 120MG		0405010P0AAAAAA	NA
Obesity	Lipase inhibitors	ORLISTAT caps 120mg	aw11.00		317893003
Obesity	Lipase inhibitors	ORLISTAT caps 60mg	aw14.00		426638000
Obesity	Lipase inhibitors	Orlistat Capsules 120 mg	aw11.00		317893003
Obesity	Lipase inhibitors	orlistat capsules 120mg			2.99275e+17
Obesity	Lipase inhibitors	orlistat capsules 120mg	aw11.00		317893003
Obesity	Lipase inhibitors	Orlistat capsules 120mg	aw11.00		317893003
Obesity	Lipase inhibitors	Orlistat capsules 120mg			2.99275e+17
Obesity	Lipase inhibitors	Orlistat Capsules 120mg	aw11.00		317893003
Obesity	Lipase inhibitors	Orlistat CAPSULES 120MG		0405010P0AAAAAA	NA
Obesity	Lipase inhibitors	ORLISTAT capsules 120mg	aw11.00		317893003
Obesity	Lipase inhibitors	ORLISTAT capsules 120mg			2.99275e+17
Obesity	Lipase inhibitors	ORLISTAT CAPSULES 120MG		0405010P0AAAAAA	NA
Obesity	Lipase inhibitors	Xenical Capsules 120 mg		0405010P0BBAAAA	NA
Obesity	Lipase inhibitors	Xenical 120mg capsules (Roche Products Ltd)		04.05.01.00.00	NA
Obesity	Lipase inhibitors	Xenical 120mg capsules (Roche Products Ltd)	aw12.00		460711000001105
Obesity	Lipase inhibitors	XENICAL CAP 120mg	aw12.00		460711000001105
Obesity	Lipase inhibitors	XENICAL caps 120mg	aw12.00		460711000001105
Obesity	Lipase inhibitors	Xenical capsules 120mg	aw12.00		460711000001105
Obesity	Lipase inhibitors	Xenical capsules 120mg	aw11.00		317893003
Obesity	Lipase inhibitors	XENICAL capsules 120mg			2.99275e+17
Obesity	Lipase inhibitors	XENICAL capsules 120mg	aw12.00		460711000001105
Obesity	Lipase inhibitors	XENICAL CAPSULES 120MG		0405010P0BBAAAA	NA
Obesity	Sympathomimetic amines	Dexfenfluramine 15mg capsules	df51.00		1.85825e+17
Obesity	Sympathomimetic amines	DEXFENFLURAMINE CAP 15	df51.00		1.85825e+17
Obesity	Sympathomimetic amines	DEXFENFLURAMINE CAP 15mg	df51.00		1.85825e+17
Obesity	Sympathomimetic amines	dexfenfluramine capsules 15mg		04.05.02.00.00	NA
Obesity	Sympathomimetic amines	Dexfenfluramine Hydrochloride CAPS 15MG		0405020D0AAAAAA	NA
Obesity	Sympathomimetic amines	Dexfenfluramine Hydrochloride Capsules 15 mg			2.99275e+17
Obesity	Sympathomimetic amines	DEXFENFLURAMINE HYDROCHLORIDE CAPSULES 15MG		0405020D0AAAAAA	NA
Obesity	Sympathomimetic amines	phentermine modified release capsules 15mg		04.05.02.00.00	NA
Obesity	Sympathomimetic amines	PHENTERMINE mr cap 15mg	df4y.00		1.34275e+17
Obesity	Sympathomimetic amines	Sibutramine 10mg capsules		04.05.02.00.00	NA
Obesity	Sympathomimetic amines	Sibutramine 10mg capsules	df6y.00		134526007
Obesity	Sympathomimetic amines	Sibutramine 10mg capsules			134526007
Obesity	Sympathomimetic amines	Sibutramine 15mg capsules		04.05.02.00.00	NA
Obesity	Sympathomimetic amines	Sibutramine 15mg capsules	df6z.00		134527003
Obesity	Sympathomimetic amines	sibutramine CAPS 10mg		40502	NA
Obesity	Sympathomimetic amines	SIBUTRAMINE caps 10mg	df6y.00		134526007
Obesity	Sympathomimetic amines	SIBUTRAMINE caps 10mg			134526007
Obesity	Sympathomimetic amines	sibutramine CAPS 15mg		40502	NA
Obesity	Sympathomimetic amines	SIBUTRAMINE caps 15mg	df6z.00		134527003
Obesity	Sympathomimetic amines	sibutramine capsules 10mg	df6y.00		134526007
Obesity	Sympathomimetic amines	Sibutramine capsules 10mg	df6y.00		134526007
Obesity	Sympathomimetic amines	SIBUTRAMINE capsules 10mg			2.99275e+17
Obesity	Sympathomimetic amines	SIBUTRAMINE capsules 10mg	df6y.00		134526007
Obesity	Sympathomimetic amines	sibutramine capsules 15mg	df6z.00		134527003
Obesity	Sympathomimetic amines	Sibutramine capsules 15mg	df6z.00		134527003
Obesity	Sympathomimetic amines	Sibutramine Hydrochloride Monohydrate Capsules 10 mg			134526007
Obesity	Sympathomimetic amines	Sibutramine Hydrochloride Monohydrate Capsules 10 mg		40502	NA
Obesity	Sympathomimetic amines	Sibutramine Hydrochloride Monohydrate Capsules 15 mg		40502	NA
Obesity	Sympathomimetic amines	Sibutramine hydrochloride monohydrate 10 mg capsules			2.99275e+17
Obesity	Sympathomimetic amines	Sibutramine hydrochloride monohydrate 15 mg capsules			2.99275e+17
Obesity	Sympathomimetic amines	Sibutramine Hydrochloride Monohydrate CAPS 10MG		40502	NA
Obesity	Sympathomimetic amines	Sibutramine Hydrochloride Monohydrate CAPS 15MG		40502	NA
Obesity	Sympathomimetic amines	Sibutramine Hydrochloride Monohydrate Capsules 10 mg	df6y.00		134526007
Obesity	Sympathomimetic amines	Sibutramine Hydrochloride Monohydrate Capsules 10mg	df6y.00		134526007
Obesity	Sympathomimetic amines	Sibutramine Hydrochloride Monohydrate CAPSULES 10MG		40502	NA
Obesity	Sympathomimetic amines	SIBUTRAMINE HYDROCHLORIDE MONOHYDRATE CAPSULES 10MG		40502	NA
Obesity	Sympathomimetic amines	SIBUTRAMINE HYDROCHLORIDE MONOHYDRATE CAPSULES 15MG		40502	NA
Obesity	Sympathomimetic amines	TENUATE DOSPAN 75mg tabs s/r	df12.00		3.1035e+16
Obesity	Sympathomimetic amines	TENUATE DOSPAN TAB 75	df12.00		3.1035e+16
Obesity	Sympathomimetic amines	TENUATE DOSPAN TAB 75mg	df12.00		3.1035e+16
Obesity	Sympathomimetic amines	TENUATE DOSPAN tablets 75mg [MERRELL]		04.05.02.00.00	NA
Osteoarthritis	Analgesics	Cymbalta Gastro-resistant Capsules 30 mg		40304	NA
Osteoarthritis	Analgesics	Cymbalta 30mg gastro-resistant capsules (Eli Lilly and Co...	gde3.00		9038411000001100
Osteoarthritis	Analgesics	Cymbalta 30mg gastro-resistant capsules (Eli Lilly and Company Ltd)		06.01.05.00.00	NA
Osteoarthritis	Analgesics	Cymbalta 30mg gastro-resistant capsules (Eli Lilly and Company Ltd)	gde3.00		9038411000001100
Osteoarthritis	Analgesics	Cymbalta 60mg gastro-resistant capsules (Eli Lilly and Co...	gde4.00		9039311000001100
Osteoarthritis	Analgesics	Cymbalta 60mg gastro-resistant capsules (Eli Lilly and Co...	gde4.	4030400	NA
Osteoarthritis	Analgesics	Cymbalta 60mg gastro-resistant capsules (Eli Lilly and Company Ltd)		06.01.05.00.00	NA
Osteoarthritis	Analgesics	Cymbalta 60mg gastro-resistant capsules (Eli Lilly and Company Ltd)	gde4.00		9039311000001100
Osteoarthritis	Analgesics	CYMBALTA gastro-res cap 30mg	gde3.00		9038411000001100
Osteoarthritis	Analgesics	CYMBALTA gastro-res cap 60mg	gde4.00		9039311000001100
Osteoarthritis	Analgesics	Duloxetine Gastro-resistant Capsules 20 mg		70402	NA
Osteoarthritis	Analgesics	Duloxetine Gastro-Resistant Capsules 20 mg	gdey.00		8013111000001100
Osteoarthritis	Analgesics	Duloxetine Gastro-resistant Capsules 30 mg		40304	NA
Osteoarthritis	Analgesics	Duloxetine Gastro-Resistant Capsules 30 mg		40304	NA
Osteoarthritis	Analgesics	Duloxetine Gastro-resistant Capsules 40 mg		70402	NA
Osteoarthritis	Analgesics	Duloxetine Gastro-resistant Capsules 60 mg		40304	NA
Osteoarthritis	Analgesics	Duloxetine Gastro-Resistant Capsules 60 mg		40304	NA
Osteoarthritis	Analgesics	Duloxetine 20mg gastro-resistant capsules		04.03.04.00.00	NA
Osteoarthritis	Analgesics	Duloxetine 20mg gastro-resistant capsules	gdey.	7040250	NA
Osteoarthritis	Analgesics	Duloxetine 20mg gastro-resistant capsules	gdey.00		8013111000001100
Osteoarthritis	Analgesics	Duloxetine 20mg gastro-resistant capsules	gdey.	7040200	NA
Osteoarthritis	Analgesics	Duloxetine 20mg gastro-resistant capsules (Actavis UK Ltd)		06.01.05.00.00	NA
Osteoarthritis	Analgesics	Duloxetine 30mg gastro-resistant capsules		04.03.04.00.00	NA
Osteoarthritis	Analgesics	Duloxetine 30mg gastro-resistant capsules	gdex.00		417231005
Osteoarthritis	Analgesics	Duloxetine 30mg gastro-resistant capsules	gdex.	4030400	NA
Osteoarthritis	Analgesics	Duloxetine 30mg gastro-resistant capsules	gdex.	6010500	NA
Osteoarthritis	Analgesics	Duloxetine 30mg gastro-resistant capsules (Actavis UK Ltd)		07.04.02.00.00	NA
Osteoarthritis	Analgesics	Duloxetine 40mg gastro-resistant capsules		06.01.05.00.00	NA
Osteoarthritis	Analgesics	Duloxetine 40mg gastro-resistant capsules	gdez.00		8013211000001100
Osteoarthritis	Analgesics	Duloxetine 40mg gastro-resistant capsules	gdez.	7040250	NA
Osteoarthritis	Analgesics	Duloxetine 60mg gastro-resistant capsules		06.01.05.00.00	NA
Osteoarthritis	Analgesics	Duloxetine 60mg gastro-resistant capsules	gdew.00		416946001
Osteoarthritis	Analgesics	Duloxetine 60mg gastro-resistant capsules	gdew.	4030400	NA
Osteoarthritis	Analgesics	Duloxetine 60mg gastro-resistant capsules	gdew.	6010500	NA
Osteoarthritis	Analgesics	Duloxetine 60mg gastro-resistant capsules (Actavis UK Ltd)		06.01.05.00.00	NA
Osteoarthritis	Analgesics	Duloxetine 60mg gastro-resistant capsules (Dr Reddy's Laboratories (UK) Ltd)		04.03.04.00.00	NA
Osteoarthritis	Analgesics	Duloxetine 60mg gastro-resistant capsules (Teva UK Ltd)		06.01.05.00.00	NA
Osteoarthritis	Analgesics	Duloxetine CAPS 30mg		40304	NA
Osteoarthritis	Analgesics	Duloxetine CAPS 60mg		40304	NA
Osteoarthritis	Analgesics	DULOXETINE CAPSULES 60MG		40304	NA
Osteoarthritis	Analgesics	Duloxetine Gastro Resistant CAPS 20MG		70402	NA
Osteoarthritis	Analgesics	Duloxetine Gastro Resistant CAPS 30MG		40304	NA
Osteoarthritis	Analgesics	Duloxetine Gastro Resistant CAPS 40MG		70402	NA
Osteoarthritis	Analgesics	Duloxetine Gastro Resistant CAPS 60MG		40304	NA
Osteoarthritis	Analgesics	DULOXETINE GASTRO RESISTANT CAPSULES 20MG		70402	NA
Osteoarthritis	Analgesics	DULOXETINE GASTRO RESISTANT CAPSULES 30MG		40304	NA
Osteoarthritis	Analgesics	DULOXETINE GASTRO RESISTANT CAPSULES 40MG		70402	NA
Osteoarthritis	Analgesics	DULOXETINE GASTRO RESISTANT CAPSULES 60MG		40304	NA
Osteoarthritis	Analgesics	DULOXETINE gastro-res cap 20mg	gdey.00		8013111000001100
Osteoarthritis	Analgesics	DULOXETINE gastro-res cap 30mg	gdex.00		417231005
Osteoarthritis	Analgesics	DULOXETINE gastro-res cap 40mg	gdez.00		8013211000001100
Osteoarthritis	Analgesics	DULOXETINE gastro-res cap 60mg	gdew.00		416946001
Osteoarthritis	Analgesics	DULOXETINE TABLETS 40MG		70402	NA
Osteoarthritis	Corticosteroids	*HYDROCORTISONE 2.5% cream			2.99275e+17
Osteoarthritis	Corticosteroids	1% hydrocortisone in WSP			2.99275e+17
Osteoarthritis	Corticosteroids	Betamethasone 0.1 % cream			2.99275e+17
Osteoarthritis	Corticosteroids	Betamethasone Cream 0.025 %		1304000F0AAABAB	NA
Osteoarthritis	Corticosteroids	Betamethasone Cream 0.025 %	m48m.00		331820009
Osteoarthritis	Corticosteroids	Betamethasone Cream 0.05 % (as dipropionate)		1304	NA
Osteoarthritis	Corticosteroids	Betamethasone Cream 0.05 % (as dipropionate)	m48..		375668004
Osteoarthritis	Corticosteroids	Betamethasone Ointment 0.05 % (as dipropionate)		1304000D0AABABA	NA
Osteoarthritis	Corticosteroids	Betamethasone Tablets 500 micrograms		0603020B0AAABAB	NA
Osteoarthritis	Corticosteroids	BETAMETHASONE .05 % LOT			1.80655e+17
Osteoarthritis	Corticosteroids	betamethasone (form not specified)		50.00.00.00.00	NA
Osteoarthritis	Corticosteroids	BETAMETHASONE /CLIOQ OIN			1.76585e+17
Osteoarthritis	Corticosteroids	BETAMETHASONE /NEOMYCIN OIN	m49r.		331850001
Osteoarthritis	Corticosteroids	BETAMETHASONE /SALICYLIC ACID LOT 0.05%			331829005
Osteoarthritis	Corticosteroids	BETAMETHASONE /SALICYLIC ACID OIN 0.05%			331828002
Osteoarthritis	Corticosteroids	Betamethasone & salicylic acid 0.05 % + 3 % ointment			2.99275e+17
Osteoarthritis	Corticosteroids	BETAMETHASONE 0.025% cream	m48m.00		331820009
Osteoarthritis	Corticosteroids	BETAMETHASONE 0.025% ointment	m48n.00		331821008
Osteoarthritis	Corticosteroids	Betamethasone 0.1 % scalp application			2.99275e+17
Osteoarthritis	Corticosteroids	BETAMETHASONE 0.1% e/e drops			2.99275e+17
Osteoarthritis	Corticosteroids	Betamethasone 0.1% / Neomycin 0.5% ear/eye/nose drops		11.03.01.00.00	NA
Osteoarthritis	Corticosteroids	Betamethasone 0.1% / Neomycin 0.5% ear/eye/nose drops	l36w.00		330953008
Osteoarthritis	Corticosteroids	Betamethasone 0.1% / Neomycin 0.5% ear/eye/nose drops	l36w.	12010151	NA
Osteoarthritis	Corticosteroids	BETAMETHASONE 0.1% cream	m48q.00		374372000
Osteoarthritis	Corticosteroids	BETAMETHASONE 0.1% e/e drops	k62y.00		1.68875e+17
Osteoarthritis	Corticosteroids	Betamethasone 0.1% ear/eye/nose drops		11.04.01.00.00	NA
Osteoarthritis	Corticosteroids	Betamethasone 0.1% ear/eye/nose drops	k62y.	11040100	NA
Osteoarthritis	Corticosteroids	Betamethasone 0.1% ear/eye/nose drops	k62y.00		354027002
Osteoarthritis	Corticosteroids	Betamethasone 0.1% ear/eye/nose drops	k62y.	12010151	NA
Osteoarthritis	Corticosteroids	BETAMETHASONE 0.1% EYE DROPS		1104010D0AAAGAG	NA
Osteoarthritis	Corticosteroids	Betamethasone 0.1% eye ointment		11.04.01.00.00	NA
Osteoarthritis	Corticosteroids	Betamethasone 0.1% eye ointment	k62z.00		330442009
Osteoarthritis	Corticosteroids	Betamethasone 0.1% eye ointment	k62z.	11040100	NA
Osteoarthritis	Corticosteroids	BETAMETHASONE 0.1% F CRE	m49v.00		331849001
Osteoarthritis	Corticosteroids	BETAMETHASONE 0.1% F CRE			331849001
Osteoarthritis	Corticosteroids	Betamethasone 0.1% foam		13.04.03.00.00	NA
Osteoarthritis	Corticosteroids	Betamethasone 0.1% foam	m48B.00		3431911000001100
Osteoarthritis	Corticosteroids	Betamethasone 0.1% foam	m48B.	13040400	NA
Osteoarthritis	Corticosteroids	BETAMETHASONE 0.1% FUSIDIC ACID 2% VAL CRE	m49v.00		331849001
Osteoarthritis	Corticosteroids	BETAMETHASONE 0.1% nose drops			2.99275e+17
Osteoarthritis	Corticosteroids	BETAMETHASONE 0.1% ointment	m48r.00		396279000
Osteoarthritis	Corticosteroids	betamethasone 0.1% ointment in emollient cream (bcm) ointment 50:50		13.04.03.00.00	NA
Osteoarthritis	Corticosteroids	BETAMETHASONE 0.1% SCALP APPL			2.99275e+17
Osteoarthritis	Corticosteroids	BETAMETHASONE 0.1% scalp application	m48o.00		331822001
Osteoarthritis	Corticosteroids	BETAMETHASONE 0.1%/N LIQ	l36w.00		1.68925e+17
Osteoarthritis	Corticosteroids	BETAMETHASONE 0.1%/NEOMYCIN 0.5% EEN DRO LIQ	l36w.00		1.68925e+17
Osteoarthritis	Corticosteroids	Betamethasone 4mg/1ml solution for injection ampoules		06.03.02.00.00	NA
Osteoarthritis	Corticosteroids	Betamethasone 500microgram soluble tablets sugar free		06.03.02.00.00	NA
Osteoarthritis	Corticosteroids	Betamethasone 500microgram soluble tablets sugar free	fe1x.00		325344004
Osteoarthritis	Corticosteroids	Betamethasone 500microgram soluble tablets sugar free	fe1x.	6030200	NA
Osteoarthritis	Corticosteroids	Betamethasone 500microgram soluble tablets sugar free (Focus Pharmaceuticals Ltd)		06.03.02.00.00	NA
Osteoarthritis	Corticosteroids	Betamethasone 500microgram tablets		06.03.02.00.00	NA
Osteoarthritis	Corticosteroids	Betamethasone 500microgram tablets	fe1y.00		325345003
Osteoarthritis	Corticosteroids	Betamethasone And Calcipotriol Ointment 0.05 % + 50 mic...	m59G.00		3432011000001100
Osteoarthritis	Corticosteroids	Betamethasone And Calcipotriol Ointment 0.05 % + 50 micrograms/gram		130502	NA
Osteoarthritis	Corticosteroids	Betamethasone And Calcipotriol Ointment 0.05 % + 50 microgra	m59G.00		3432011000001100
Osteoarthritis	Corticosteroids	Betamethasone And Neomycin Drops 0.1 % + 0.5 %			NA
Osteoarthritis	Corticosteroids	Betamethasone And Neomycin Drops 0.1 % + 0.5 %	l36w.00		330953008
Osteoarthritis	Corticosteroids	Betamethasone Cream 0.025 %	m48m.00		331820009
Osteoarthritis	Corticosteroids	BETAMETHASONE cream 0.025%			2.99275e+17
Osteoarthritis	Corticosteroids	BETAMETHASONE CREAM 0.025%	m48m.00		331820009
Osteoarthritis	Corticosteroids	Betamethasone cream 0.1%	m48q.00		374372000
Osteoarthritis	Corticosteroids	BETAMETHASONE cream 0.1%			2.99275e+17
Osteoarthritis	Corticosteroids	BETAMETHASONE cream 0.1%	m48q.00		374372000
Osteoarthritis	Corticosteroids	BETAMETHASONE CREAM 0.1%	m48q.00		374372000
Osteoarthritis	Corticosteroids	BETAMETHASONE cream 0.1% [FUTUNA]		13.04.03.00.00	NA
Osteoarthritis	Corticosteroids	BETAMETHASONE cream 0.1% [MANX]		13.04.03.00.00	NA
Osteoarthritis	Corticosteroids	BETAMETHASONE DIPROP CRE 0.05	m48..		375668004
Osteoarthritis	Corticosteroids	BETAMETHASONE DIPROPIONATE & SALICYLIC ACID lotio 0.05%+2.0%			331829005
Osteoarthritis	Corticosteroids	BETAMETHASONE DIPROPIONATE & SALICYLIC ACID lotio 0.05%+2.0%	m48f.00		331829005
Osteoarthritis	Corticosteroids	BETAMETHASONE DIPROPIONATE & SALICYLIC ACID lotion			331829005
Osteoarthritis	Corticosteroids	betamethasone dipropionate & salicylic acid oint 0.05% + 3%			331828002
Osteoarthritis	Corticosteroids	BETAMETHASONE DIPROPIONATE & SALICYLIC ACID oint 0.05% + 3%			331828002
Osteoarthritis	Corticosteroids	Betamethasone dipropionate 0.05% / Salicylic acid 2% scal...	m48f.00		331829005
Osteoarthritis	Corticosteroids	Betamethasone dipropionate 0.05% / Salicylic acid 2% scal...	m48f.	13040400	NA
Osteoarthritis	Corticosteroids	Betamethasone dipropionate 0.05% / Salicylic acid 2% scal...			331829005
Osteoarthritis	Corticosteroids	Betamethasone dipropionate 0.05% / Salicylic acid 2% scalp a	m48f.00		331829005
Osteoarthritis	Corticosteroids	Betamethasone dipropionate 0.05% / Salicylic acid 2% scalp application		13.04.03.00.00	NA
Osteoarthritis	Corticosteroids	Betamethasone dipropionate 0.05% / Salicylic acid 2% scalp application			331829005
Osteoarthritis	Corticosteroids	Betamethasone dipropionate 0.05% / Salicylic acid 2% scalp application	m48f.00		331829005
Osteoarthritis	Corticosteroids	Betamethasone dipropionate 0.05% / Salicylic acid 3% oint...	m48d.00		331828002
Osteoarthritis	Corticosteroids	Betamethasone dipropionate 0.05% / Salicylic acid 3% oint...	m48d.	13040400	NA
Osteoarthritis	Corticosteroids	Betamethasone dipropionate 0.05% / Salicylic acid 3% ointment		13.04.03.00.00	NA
Osteoarthritis	Corticosteroids	Betamethasone dipropionate 0.05% / Salicylic acid 3% ointment	m48d.00		331828002
Osteoarthritis	Corticosteroids	Betamethasone dipropionate 0.05% / Salicylic acid 3% ointment			331828002
Osteoarthritis	Corticosteroids	Betamethasone dipropionate 0.05% cream		13.04.03.00.00	NA
Osteoarthritis	Corticosteroids	Betamethasone dipropionate 0.05% cream	m48..00		375668004
Osteoarthritis	Corticosteroids	Betamethasone dipropionate 0.05% cream	m48..	13040400	NA
Osteoarthritis	Corticosteroids	Betamethasone dipropionate 0.05% cream	m48..		375668004
Osteoarthritis	Corticosteroids	Betamethasone dipropionate 0.05% ointment		13.04.03.00.00	NA
Osteoarthritis	Corticosteroids	Betamethasone dipropionate 0.05% ointment	m48..00		375669007
Osteoarthritis	Corticosteroids	Betamethasone dipropionate 0.05% ointment	m48..	13040400	NA
Osteoarthritis	Corticosteroids	Betamethasone dipropionate 0.05% ointment	m48..		375669007
Osteoarthritis	Corticosteroids	Betamethasone dipropionate 0.05% scalp lotion		13.04.03.00.00	NA
Osteoarthritis	Corticosteroids	Betamethasone dipropionate 0.05% scalp lotion	m48..		331832008
Osteoarthritis	Corticosteroids	Betamethasone dipropionate 0.05% scalp lotion	m48..	13040400	NA
Osteoarthritis	Corticosteroids	Betamethasone dipropionate 0.05% scalp lotion	m48..00		331832008
Osteoarthritis	Corticosteroids	Betamethasone dipropionate 0.064% / Clotrimazole 1% cream		13.04.03.00.00	NA
Osteoarthritis	Corticosteroids	Betamethasone dipropionate 0.064% / Clotrimazole 1% cream	me4x.00		332874001
Osteoarthritis	Corticosteroids	Betamethasone dipropionate 0.064% / Clotrimazole 1% cream	me4x.	13040100	NA
Osteoarthritis	Corticosteroids	Betamethasone Dipropionate And Calcipotriol Foam 500 micrograms + 50 micrograms/gram		130502	NA
Osteoarthritis	Corticosteroids	Betamethasone Dipropionate And Calcipotriol Gel 0.05 % + 5	m59K.00		1.46798e+16
Osteoarthritis	Corticosteroids	Betamethasone Dipropionate And Calcipotriol Gel 0.05 % + 50 micrograms/gram		130502	NA
Osteoarthritis	Corticosteroids	Betamethasone Dipropionate And Calcipotriol Ointment 0....	m59G.00		3432011000001100
Osteoarthritis	Corticosteroids	Betamethasone Dipropionate And Calcipotriol Ointment 0.05 % + 50 micrograms/gram		130502	NA
Osteoarthritis	Corticosteroids	Betamethasone Dipropionate And Clotrimazole Cream 0.05 % + 1 %		1304	NA
Osteoarthritis	Corticosteroids	Betamethasone Dipropionate And Clotrimazole Cream 0.064 %	me4x.00		332874001
Osteoarthritis	Corticosteroids	Betamethasone Dipropionate And Clotrimazole Cream 0.064 % + 1 %		1304	NA
Osteoarthritis	Corticosteroids	Betamethasone Dipropionate And Clotrimazole Cream 0.05 % + 1			1.54855e+17
Osteoarthritis	Corticosteroids	Betamethasone Dipropionate And Salicylic Acid Ointment 0.05 % + 3 %		1304	NA
Osteoarthritis	Corticosteroids	Betamethasone Dipropionate And Salicylic Acid Scalp application 0.05 % + 2 %		1304	NA
Osteoarthritis	Corticosteroids	Betamethasone Dipropionate And Salicylic Acid Ointment 0.05			331828002
Osteoarthritis	Corticosteroids	BETAMETHASONE DIPROPIONATE CRE 0.05	m48..		375668004
Osteoarthritis	Corticosteroids	BETAMETHASONE DIPROPIONATE CRE 0.05%	m48..		375668004
Osteoarthritis	Corticosteroids	Betamethasone Dipropionate CREAM 0.05%		1304	NA
Osteoarthritis	Corticosteroids	BETAMETHASONE DIPROPIONATE CREAM 0.05%		1304	NA
Osteoarthritis	Corticosteroids	BETAMETHASONE DIPROPIONATE crm 0.05%	m48..		375668004
Osteoarthritis	Corticosteroids	Betamethasone Dipropionate LOT 0.05%		1304	NA
Osteoarthritis	Corticosteroids	BETAMETHASONE DIPROPIONATE OIN 0.05%	m48..		375669007
Osteoarthritis	Corticosteroids	Betamethasone Dipropionate OINT 0.05%		1304000D0AABABA	NA
Osteoarthritis	Corticosteroids	BETAMETHASONE DIPROPIONATE oint 0.05%	m48..		375669007
Osteoarthritis	Corticosteroids	BETAMETHASONE DIPROPIONATE OINT 0.05%		1304000D0AABABA	NA
Osteoarthritis	Corticosteroids	BETAMETHASONE DIPROPIONATE scalp lotion 0.05%	m48..		331832008
Osteoarthritis	Corticosteroids	betamethasone dipropionate with fluocinonide, gentamicin and salicylic acid ointment		13.04.03.00.00	NA
Osteoarthritis	Corticosteroids	BETAMETHASONE drops 0.1%			2.99275e+17
Osteoarthritis	Corticosteroids	BETAMETHASONE EYE DROPS 0.1%		1104010D0AAAGAG	NA
Osteoarthritis	Corticosteroids	BETAMETHASONE LOT 0.05%			1.80655e+17
Osteoarthritis	Corticosteroids	BETAMETHASONE ointment 0.025%			2.99275e+17
Osteoarthritis	Corticosteroids	BETAMETHASONE ointment 0.025% (as valerate)	m48n.00		331821008
Osteoarthritis	Corticosteroids	BETAMETHASONE ointment 0.1%	m48..		375669007
Osteoarthritis	Corticosteroids	BETAMETHASONE ointment 0.1%			2.99275e+17
Osteoarthritis	Corticosteroids	BETAMETHASONE ointment 0.1%	m48r.00		396279000
Osteoarthritis	Corticosteroids	BETAMETHASONE OINTMENT 0.1%	m48r.00		396279000
Osteoarthritis	Corticosteroids	BETAMETHASONE ointment 0.1% [FUTUNA]		13.04.03.00.00	NA
Osteoarthritis	Corticosteroids	BETAMETHASONE ointment 0.1% [MANX]		13.04.03.00.00	NA
Osteoarthritis	Corticosteroids	BETAMETHASONE scalp application			2.99275e+17
Osteoarthritis	Corticosteroids	BETAMETHASONE scalp application	m48o.00		331822001
Osteoarthritis	Corticosteroids	BETAMETHASONE SCALP APPLICATION LIQ 0.1	m48o.00		331822001
Osteoarthritis	Corticosteroids	BETAMETHASONE SCALP APPLICATION LIQ 0.1%	m48o.00		331822001
Osteoarthritis	Corticosteroids	BETAMETHASONE SCALP LIQ 0.1	m48o.00		331822001
Osteoarthritis	Corticosteroids	BETAMETHASONE SCALP LIQ 0.1-P42 0		1304000F0AABDBD	NA
Osteoarthritis	Corticosteroids	BETAMETHASONE SOD PH EYE	l36w.00		1.68925e+17
Osteoarthritis	Corticosteroids	BETAMETHASONE SOD PHOS 0.1%/NEOMYCIN 0.5 EYE	l36w.00		1.68925e+17
Osteoarthritis	Corticosteroids	BETAMETHASONE SOD.PH LIQ 0.1	k62y.00		1.68875e+17
Osteoarthritis	Corticosteroids	BETAMETHASONE SOD.PHOS. EAR/EYE/NOSE DRO LIQ 0.1	k62y.00		1.68875e+17
Osteoarthritis	Corticosteroids	BETAMETHASONE SOD.PHOS. EAR/EYE/NOSE DRO LIQ 0.1			1.68875e+17
Osteoarthritis	Corticosteroids	BETAMETHASONE SOD.PHOS. EAR/EYE/NOSE DRO LIQ 0.1%	k62y.00		1.68875e+17
Osteoarthritis	Corticosteroids	BETAMETHASONE SODIUM PHOSPHAT NASAL DRP	l82z.00		1.79915e+17
Osteoarthritis	Corticosteroids	Betamethasone Sodium Phosphate Drops 0.1 %		1104010D0AAAGAG	NA
Osteoarthritis	Corticosteroids	Betamethasone Sodium Phosphate Drops 0.1 %	k62y.00		354027002
Osteoarthritis	Corticosteroids	Betamethasone Sodium Phosphate Eye ointment 0.1 %		1104010D0AAABAB	NA
Osteoarthritis	Corticosteroids	Betamethasone Sodium Phosphate Eye Ointment 0.1 %		1104010D0AAABAB	NA
Osteoarthritis	Corticosteroids	Betamethasone Sodium Phosphate Nose drops 0.1 %		1202010F0AAABAB	NA
Osteoarthritis	Corticosteroids	Betamethasone Sodium Phosphate Nose Drops 0.1 %		1202010F0AAABAB	NA
Osteoarthritis	Corticosteroids	Betamethasone Sodium Phosphate Nose Drops 0.1 %	k62y.00		354027002
Osteoarthritis	Corticosteroids	Betamethasone Sodium Phosphate Soluble Tablets 500 micrograms		0603020C0AAABAB	NA
Osteoarthritis	Corticosteroids	Betamethasone Sodium Phosphate Soluble tablets Sugar Free 500 micrograms		0603020C0AAABAB	NA
Osteoarthritis	Corticosteroids	BETAMETHASONE SODIUM PHOSPHATE + NEOMYCIN ear drop 0.1%+0.5%			1.68945e+17
Osteoarthritis	Corticosteroids	BETAMETHASONE SODIUM PHOSPHATE + NEOMYCIN ear drops			1.68945e+17
Osteoarthritis	Corticosteroids	BETAMETHASONE SODIUM PHOSPHATE + NEOMYCIN eye drp	l36w.00		1.68925e+17
Osteoarthritis	Corticosteroids	BETAMETHASONE SODIUM PHOSPHATE + NEOMYCIN eye drp 0.1%+0.5%	l36w.00		1.68925e+17
Osteoarthritis	Corticosteroids	BETAMETHASONE SODIUM PHOSPHATE + NEOMYCIN eye drp 0.1%+0.5%			1.68925e+17
Osteoarthritis	Corticosteroids	BETAMETHASONE SODIUM PHOSPHATE + NEOMYCIN eye oint			330440001
Osteoarthritis	Corticosteroids	BETAMETHASONE SODIUM PHOSPHATE + NEOMYCIN eye oint 0.1%+0.5%			330440001
Osteoarthritis	Corticosteroids	BETAMETHASONE SODIUM PHOSPHATE + NEOMYCIN eye/ear/nose dr...	l36w.00		330953008
Osteoarthritis	Corticosteroids	BETAMETHASONE SODIUM PHOSPHATE + NEOMYCIN nasa drp 0.1%+0.5%	l826.00		1.79885e+17
Osteoarthritis	Corticosteroids	BETAMETHASONE SODIUM PHOSPHATE + NEOMYCIN nasa drp 0.1%+0.5%			1.79885e+17
Osteoarthritis	Corticosteroids	Betamethasone sodium phosphate 0.1% ear drops	l215.00		1.68905e+17
Osteoarthritis	Corticosteroids	Betamethasone sodium phosphate 0.1% eye drops	k62y.00		1.68875e+17
Osteoarthritis	Corticosteroids	Betamethasone sodium phosphate 0.1% eye drops			1.68875e+17
Osteoarthritis	Corticosteroids	Betamethasone sodium phosphate 0.1% nasal drops	l82z.00		1.79915e+17
Osteoarthritis	Corticosteroids	Betamethasone sodium phosphate 0.1% nasal drops			1.79915e+17
Osteoarthritis	Corticosteroids	Betamethasone sodium phosphate 0.1% with neomycin 0.5% eye drops	l36w.00		1.68925e+17
Osteoarthritis	Corticosteroids	Betamethasone sodium phosphate 0.1% with neomycin 0.5% nasal drops	l826.00		1.79885e+17
Osteoarthritis	Corticosteroids	Betamethasone Sodium Phosphate Drops 0.1 %			2.99275e+17
Osteoarthritis	Corticosteroids	Betamethasone Sodium Phosphate Drops 0.1 %	k62y.00		1.68875e+17
Osteoarthritis	Corticosteroids	Betamethasone Sodium Phosphate Drops 0.1 %	k62y.00		354027002
Osteoarthritis	Corticosteroids	Betamethasone Sodium Phosphate Drops 0.1%			2.99275e+17
Osteoarthritis	Corticosteroids	Betamethasone Sodium Phosphate DROPS 0.1%		1104010D0AAAGAG	NA
Osteoarthritis	Corticosteroids	BETAMETHASONE SODIUM PHOSPHATE drops 0.1%	k62y.00		354027002
Osteoarthritis	Corticosteroids	BETAMETHASONE SODIUM PHOSPHATE DROPS 0.1%		1104010D0AAAGAG	NA
Osteoarthritis	Corticosteroids	BETAMETHASONE SODIUM PHOSPHATE ear drops	l215.00		1.68905e+17
Osteoarthritis	Corticosteroids	betamethasone sodium phosphate ear drops 0.1%		12.02.01.00.00	NA
Osteoarthritis	Corticosteroids	BETAMETHASONE SODIUM PHOSPHATE ear drops 0.1%	l215.00		1.68905e+17
Osteoarthritis	Corticosteroids	BETAMETHASONE SODIUM PHOSPHATE ear drops 0.1%			1.68905e+17
Osteoarthritis	Corticosteroids	betamethasone sodium phosphate eye drops 0.1%		11.04.01.00.00	NA
Osteoarthritis	Corticosteroids	BETAMETHASONE SODIUM PHOSPHATE eye drp	k62y.00		1.68875e+17
Osteoarthritis	Corticosteroids	BETAMETHASONE SODIUM PHOSPHATE eye drp 0.1%	k62y.00		1.68875e+17
Osteoarthritis	Corticosteroids	BETAMETHASONE SODIUM PHOSPHATE eye drp 0.1%			1.68875e+17
Osteoarthritis	Corticosteroids	BETAMETHASONE SODIUM PHOSPHATE EYE OIN 0.1%	k62z.00		330442009
Osteoarthritis	Corticosteroids	Betamethasone Sodium Phosphate Eye OINT 0.1%		1104010D0AAABAB	NA
Osteoarthritis	Corticosteroids	BETAMETHASONE SODIUM PHOSPHATE eye oint 0.1%	k62z.00		330442009
Osteoarthritis	Corticosteroids	BETAMETHASONE SODIUM PHOSPHATE EYE OINT 0.1%		1104010D0AAABAB	NA
Osteoarthritis	Corticosteroids	Betamethasone sodium phosphate nasal drops -			2.99275e+17
Osteoarthritis	Corticosteroids	betamethasone sodium phosphate nasal drops 0.1%		12.02.01.00.00	NA
Osteoarthritis	Corticosteroids	Betamethasone sodium phosphate nasal drops 0.1%			1.79915e+17
Osteoarthritis	Corticosteroids	BETAMETHASONE SODIUM PHOSPHATE nasal drops 0.1%	l82z.00		1.79915e+17
Osteoarthritis	Corticosteroids	BETAMETHASONE SODIUM PHOSPHATE nasal drops 0.1%			1.79915e+17
Osteoarthritis	Corticosteroids	BETAMETHASONE SODIUM PHOSPHATE nasal drp			2.99275e+17
Osteoarthritis	Corticosteroids	BETAMETHASONE SODIUM PHOSPHATE nasal drp	l82z.00		1.79915e+17
Osteoarthritis	Corticosteroids	BETAMETHASONE SODIUM PHOSPHATE nasal drp 0.1%	l82z.00		1.79915e+17
Osteoarthritis	Corticosteroids	BETAMETHASONE SODIUM PHOSPHATE nasal drp 0.1%			1.79915e+17
Osteoarthritis	Corticosteroids	Betamethasone Sodium Phosphate Nose Drops 0.1 %			1.79915e+17
Osteoarthritis	Corticosteroids	Betamethasone Sodium Phosphate Nose Drops 0.1 %			2.99275e+17
Osteoarthritis	Corticosteroids	BETAMETHASONE SODIUM PHOSPHATE sol tab 500micrograms	fe1x.00		325344004
Osteoarthritis	Corticosteroids	Betamethasone sodium phosphate soluble tablet 500micrograms	fe1x.00		325344004
Osteoarthritis	Corticosteroids	betamethasone sodium phosphate with neomycin ear drops 0.1% + 0.5%		11.03.01.00.00	NA
Osteoarthritis	Corticosteroids	Betamethasone sodium phosphate with neomycin eye drops -			2.99275e+17
Osteoarthritis	Corticosteroids	betamethasone sodium phosphate with neomycin eye drops 0.1% + 0.5%		11.04.01.00.00	NA
Osteoarthritis	Corticosteroids	betamethasone sodium phosphate with neomycin nasal drops 0.1			2.99275e+17
Osteoarthritis	Corticosteroids	betamethasone sodium phosphate with neomycin nasal drops 0.1% + 0.5%		11.03.01.00.00	NA
Osteoarthritis	Corticosteroids	Betamethasone Soluble TABLETS 500MICROGRAMS		0603020C0AAABAB	NA
Osteoarthritis	Corticosteroids	BETAMETHASONE SOLUBLE TABLETS 500MICROGRAMS		0603020C0AAABAB	NA
Osteoarthritis	Corticosteroids	Betamethasone Soluble TABS 500MICROGRAMS		0603020C0AAABAB	NA
Osteoarthritis	Corticosteroids	Betamethasone TABS 500MICROGRAMS		0603020B0AAABAB	NA
Osteoarthritis	Corticosteroids	BETAMETHASONE tabs 500micrograms	fe1y.00		325345003
Osteoarthritis	Corticosteroids	BETAMETHASONE VALERA	m48B.00		3431911000001100
Osteoarthritis	Corticosteroids	BETAMETHASONE VALERA CRE 0.1	m48q.00		374372000
Osteoarthritis	Corticosteroids	BETAMETHASONE VALERA OIN 0.02	m48n.00		331821008
Osteoarthritis	Corticosteroids	BETAMETHASONE VALERA OIN 0.1	m48r.00		396279000
Osteoarthritis	Corticosteroids	Betamethasone Valerate Cream 0.025 %		1304000F0AAABAB	NA
Osteoarthritis	Corticosteroids	Betamethasone Valerate Cream 0.1 %		1304000F0AAAAAA	NA
Osteoarthritis	Corticosteroids	Betamethasone Valerate Cream 0.1 %	m48q.00		374372000
Osteoarthritis	Corticosteroids	Betamethasone Valerate Lotion 0.1 %		1304000F0AABCBC	NA
Osteoarthritis	Corticosteroids	Betamethasone Valerate Medicated Plaster 2.25 mg		1304	NA
Osteoarthritis	Corticosteroids	Betamethasone Valerate Mousse 0.12 % (= 0.1 % betamethasone)		1304000F0AABFBF	NA
Osteoarthritis	Corticosteroids	Betamethasone Valerate Ointment 0.025 %		1304000F0AABBBB	NA
Osteoarthritis	Corticosteroids	Betamethasone Valerate Ointment 0.025 %	m48n.00		331821008
Osteoarthritis	Corticosteroids	Betamethasone Valerate Ointment 0.1 %	m48r.00		396279000
Osteoarthritis	Corticosteroids	Betamethasone Valerate Ointment 0.1 %		1304000F0AABABA	NA
Osteoarthritis	Corticosteroids	Betamethasone Valerate Scalp application 0.1 %		1304000F0AABDBD	NA
Osteoarthritis	Corticosteroids	Betamethasone Valerate Scalp Application 0.1 %		1304000F0AABDBD	NA
Osteoarthritis	Corticosteroids	Betamethasone Valerate Scalp Application 0.1 %	m48o.00		331822001
Osteoarthritis	Corticosteroids	BETAMETHASONE VALERATE /LIGNOCAINE HYD./ OIN 0.05%			1.80515e+17
Osteoarthritis	Corticosteroids	BETAMETHASONE VALERATE + CLIOQUINOL crm 0.1% + 3%	m49t.		331853004
Osteoarthritis	Corticosteroids	BETAMETHASONE VALERATE + CLIOQUINOL oint 0.1% + 3%	m49u.		331852009
Osteoarthritis	Corticosteroids	BETAMETHASONE VALERATE + FUSIDIC ACID crm	m49v.00		331849001
Osteoarthritis	Corticosteroids	BETAMETHASONE VALERATE + FUSIDIC ACID crm 0.1% + 2%	m49v.00		331849001
Osteoarthritis	Corticosteroids	BETAMETHASONE VALERATE + NEOMYCIN crm	m49s.		331851002
Osteoarthritis	Corticosteroids	BETAMETHASONE VALERATE + NEOMYCIN crm 0.1% + 0.5%	m49s.		331851002
Osteoarthritis	Corticosteroids	BETAMETHASONE VALERATE + NEOMYCIN oint	m49r.		331850001
Osteoarthritis	Corticosteroids	BETAMETHASONE VALERATE + NEOMYCIN oint 0.1% + 0.5%	m49r.		331850001
Osteoarthritis	Corticosteroids	BETAMETHASONE VALERATE 0.025% CRE	m48m.00		331820009
Osteoarthritis	Corticosteroids	Betamethasone valerate 0.025% cream		13.04.03.00.00	NA
Osteoarthritis	Corticosteroids	Betamethasone valerate 0.025% cream	m48m.	13040300	NA
Osteoarthritis	Corticosteroids	Betamethasone valerate 0.025% cream	m48m.00		331820009
Osteoarthritis	Corticosteroids	Betamethasone valerate 0.025% cream	m48m.	13040400	NA
Osteoarthritis	Corticosteroids	BETAMETHASONE VALERATE 0.025% OIN 0.02%	m48n.00		331821008
Osteoarthritis	Corticosteroids	Betamethasone valerate 0.025% ointment		13.04.03.00.00	NA
Osteoarthritis	Corticosteroids	Betamethasone valerate 0.025% ointment	m48n.	13040300	NA
Osteoarthritis	Corticosteroids	Betamethasone valerate 0.025% ointment	m48n.00		331821008
Osteoarthritis	Corticosteroids	Betamethasone valerate 0.025% ointment	m48n.	13040400	NA
Osteoarthritis	Corticosteroids	Betamethasone valerate 0.1% / Clioquinol 3% cream		13.04.03.00.00	NA
Osteoarthritis	Corticosteroids	Betamethasone valerate 0.1% / Clioquinol 3% cream	m49t.		331853004
Osteoarthritis	Corticosteroids	Betamethasone valerate 0.1% / Clioquinol 3% cream	m49t.00		331853004
Osteoarthritis	Corticosteroids	Betamethasone valerate 0.1% / Clioquinol 3% cream	m49t.	13040100	NA
Osteoarthritis	Corticosteroids	Betamethasone valerate 0.1% / Clioquinol 3% cream (Essential Generics Ltd)		13.04.03.00.00	NA
Osteoarthritis	Corticosteroids	Betamethasone valerate 0.1% / Clioquinol 3% ointment		13.04.03.00.00	NA
Osteoarthritis	Corticosteroids	Betamethasone valerate 0.1% / Clioquinol 3% ointment	m49u.	13040100	NA
Osteoarthritis	Corticosteroids	Betamethasone valerate 0.1% / Clioquinol 3% ointment	m49u.		331852009
Osteoarthritis	Corticosteroids	Betamethasone valerate 0.1% / Clioquinol 3% ointment	m49u.00		331852009
Osteoarthritis	Corticosteroids	Betamethasone valerate 0.1% / Clioquinol 3% ointment (Essential Generics Ltd)		13.04.03.00.00	NA
Osteoarthritis	Corticosteroids	Betamethasone valerate 0.1% / Fusidic acid 2% cream		13.10.01.02.00	NA
Osteoarthritis	Corticosteroids	Betamethasone valerate 0.1% / Fusidic acid 2% cream	m49v.00		331849001
Osteoarthritis	Corticosteroids	Betamethasone valerate 0.1% / Fusidic acid 2% cream	m49v.	13040100	NA
Osteoarthritis	Corticosteroids	Betamethasone valerate 0.1% / Neomycin 0.5% cream		13.04.03.00.00	NA
Osteoarthritis	Corticosteroids	Betamethasone valerate 0.1% / Neomycin 0.5% cream	m49s.	13040100	NA
Osteoarthritis	Corticosteroids	Betamethasone valerate 0.1% / Neomycin 0.5% cream	m49s.		331851002
Osteoarthritis	Corticosteroids	Betamethasone valerate 0.1% / Neomycin 0.5% cream	m49s.00		331851002
Osteoarthritis	Corticosteroids	Betamethasone valerate 0.1% / Neomycin 0.5% ointment		13.10.01.01.00	NA
Osteoarthritis	Corticosteroids	Betamethasone valerate 0.1% / Neomycin 0.5% ointment	m49r.	13040100	NA
Osteoarthritis	Corticosteroids	Betamethasone valerate 0.1% / Neomycin 0.5% ointment	m49r.		331850001
Osteoarthritis	Corticosteroids	Betamethasone valerate 0.1% / Neomycin 0.5% ointment	m49r.00		331850001
Osteoarthritis	Corticosteroids	Betamethasone valerate 0.1% / Neomycin 0.5% ointment (Essential Generics Ltd)		13.04.03.00.00	NA
Osteoarthritis	Corticosteroids	Betamethasone valerate 0.1% cream		13.04.03.00.00	NA
Osteoarthritis	Corticosteroids	Betamethasone valerate 0.1% cream	m48q.	13040400	NA
Osteoarthritis	Corticosteroids	Betamethasone valerate 0.1% cream	m48q.00		374372000
Osteoarthritis	Corticosteroids	Betamethasone valerate 0.1% cream (A A H Pharmaceuticals Ltd)		13.04.03.00.00	NA
Osteoarthritis	Corticosteroids	Betamethasone valerate 0.1% cream (Actavis UK Ltd)		13.04.03.00.00	NA
Osteoarthritis	Corticosteroids	Betamethasone valerate 0.1% cream (Teva UK Ltd)		13.04.03.00.00	NA
Osteoarthritis	Corticosteroids	Betamethasone valerate 0.1% lotion		13.04.03.00.00	NA
Osteoarthritis	Corticosteroids	Betamethasone valerate 0.1% lotion	m48s.00		374014000
Osteoarthritis	Corticosteroids	Betamethasone valerate 0.1% lotion	m48s.	13040400	NA
Osteoarthritis	Corticosteroids	Betamethasone valerate 0.1% ointment		13.04.03.00.00	NA
Osteoarthritis	Corticosteroids	Betamethasone valerate 0.1% ointment	m48r.00		396279000
Osteoarthritis	Corticosteroids	Betamethasone valerate 0.1% ointment	m48r.	13040400	NA
Osteoarthritis	Corticosteroids	Betamethasone valerate 0.1% ointment (A A H Pharmaceuticals Ltd)		13.04.03.00.00	NA
Osteoarthritis	Corticosteroids	Betamethasone valerate 0.1% ointment (Actavis UK Ltd)		13.04.03.00.00	NA
Osteoarthritis	Corticosteroids	Betamethasone valerate 0.1% ointment (Teva UK Ltd)		13.04.03.00.00	NA
Osteoarthritis	Corticosteroids	betamethasone valerate 0.1% ointment in white soft paraffin ointment 10%		13.04.03.00.00	NA
Osteoarthritis	Corticosteroids	Betamethasone valerate 0.1% scalp application		13.04.03.00.00	NA
Osteoarthritis	Corticosteroids	Betamethasone valerate 0.1% scalp application	m48o.	13040400	NA
Osteoarthritis	Corticosteroids	Betamethasone valerate 0.1% scalp application	m48o.00		331822001
Osteoarthritis	Corticosteroids	Betamethasone valerate 2.25mg medicated plasters		13.04.03.00.00	NA
Osteoarthritis	Corticosteroids	Betamethasone valerate 2.25mg medicated plasters	m48E.00		1.55371e+16
Osteoarthritis	Corticosteroids	Betamethasone Valerate And Clioquinol Cream 0.1 % + 3 %		1304	NA
Osteoarthritis	Corticosteroids	Betamethasone Valerate And Clioquinol Ointment 0.1 % + 3 %		1304	NA
Osteoarthritis	Corticosteroids	Betamethasone Valerate And Neomycin Cream 0.1 % + 0.5 %		1304	NA
Osteoarthritis	Corticosteroids	Betamethasone Valerate And Neomycin Ointment 0.1 % + 0.5 %		1304	NA
Osteoarthritis	Corticosteroids	BETAMETHASONE VALERATE CRE 0.02%	m48m.00		331820009
Osteoarthritis	Corticosteroids	BETAMETHASONE VALERATE CRE 0.05%	m48m.00		331820009
Osteoarthritis	Corticosteroids	BETAMETHASONE VALERATE CRE 0.1	m48q.00		374372000
Osteoarthritis	Corticosteroids	BETAMETHASONE VALERATE CRE 0.1%	m48q.00		374372000
Osteoarthritis	Corticosteroids	Betamethasone Valerate Cream 0.025 %	m48m.00		331820009
Osteoarthritis	Corticosteroids	betamethasone valerate cream 0.025%	m48m.00		331820009
Osteoarthritis	Corticosteroids	Betamethasone Valerate CREAM 0.025%		1304000F0AAABAB	NA
Osteoarthritis	Corticosteroids	BETAMETHASONE VALERATE cream 0.025%			2.99275e+17
Osteoarthritis	Corticosteroids	BETAMETHASONE VALERATE cream 0.025%	m48m.00		331820009
Osteoarthritis	Corticosteroids	BETAMETHASONE VALERATE CREAM 0.025%		1304000F0AAABAB	NA
Osteoarthritis	Corticosteroids	Betamethasone Valerate Cream 0.1 %	m48q.00		374372000
Osteoarthritis	Corticosteroids	betamethasone valerate cream 0.1%	m48q.00		374372000
Osteoarthritis	Corticosteroids	Betamethasone valerate cream 0.1%	m48q.00		374372000
Osteoarthritis	Corticosteroids	Betamethasone Valerate Cream 0.1%	m48q.00		374372000
Osteoarthritis	Corticosteroids	Betamethasone Valerate CREAM 0.1%		1304000F0AAAAAA	NA
Osteoarthritis	Corticosteroids	BETAMETHASONE VALERATE cream 0.1%	m48q.00		374372000
Osteoarthritis	Corticosteroids	BETAMETHASONE VALERATE CREAM 0.1%		1304000F0AAAAAA	NA
Osteoarthritis	Corticosteroids	BETAMETHASONE VALERATE CREAM 0.1%	m48q.00		374372000
Osteoarthritis	Corticosteroids	BETAMETHASONE VALERATE crm 0.025%	m48m.00		331820009
Osteoarthritis	Corticosteroids	BETAMETHASONE VALERATE crm 0.025%	m48m.	13040400	NA
Osteoarthritis	Corticosteroids	BETAMETHASONE VALERATE crm 0.1%	m48q.00		374372000
Osteoarthritis	Corticosteroids	BETAMETHASONE VALERATE crm 0.1%	m48q.	13040400	NA
Osteoarthritis	Corticosteroids	BETAMETHASONE VALERATE CRM 0.1%	m48q.00		374372000
Osteoarthritis	Corticosteroids	Betamethasone Valerate LOT 0.1%		1304000F0AABCBC	NA
Osteoarthritis	Corticosteroids	BETAMETHASONE VALERATE LOT 0.1%		1304000F0AABCBC	NA
Osteoarthritis	Corticosteroids	BETAMETHASONE VALERATE LOT 0.1%	m48s.00		374014000
Osteoarthritis	Corticosteroids	BETAMETHASONE VALERATE lotion 0.1%	m48s.00		374014000
Osteoarthritis	Corticosteroids	Betamethasone valerate mousse 0.12%	m48B.00		3431911000001100
Osteoarthritis	Corticosteroids	BETAMETHASONE VALERATE mousse 0.12%	m48B.00		3431911000001100
Osteoarthritis	Corticosteroids	Betamethasone Valerate Mousse 100g 0.12%		1304000F0AABFBF	NA
Osteoarthritis	Corticosteroids	BETAMETHASONE VALERATE MOUSSE 100G 0.12%		1304000F0AABFBF	NA
Osteoarthritis	Corticosteroids	BETAMETHASONE VALERATE OIN 0.02%	m48n.00		331821008
Osteoarthritis	Corticosteroids	BETAMETHASONE VALERATE OIN 0.1	m48r.00		396279000
Osteoarthritis	Corticosteroids	BETAMETHASONE VALERATE OIN 0.1%	m48r.00		396279000
Osteoarthritis	Corticosteroids	Betamethasone Valerate OINT 0.025%		1304000F0AABBBB	NA
Osteoarthritis	Corticosteroids	BETAMETHASONE VALERATE oint 0.025%	m48n.00		331821008
Osteoarthritis	Corticosteroids	BETAMETHASONE VALERATE OINT 0.025%		1304000F0AABBBB	NA
Osteoarthritis	Corticosteroids	Betamethasone Valerate OINT 0.1%		1304000F0AABABA	NA
Osteoarthritis	Corticosteroids	BETAMETHASONE VALERATE oint 0.1%	m48r.00		396279000
Osteoarthritis	Corticosteroids	BETAMETHASONE VALERATE oint 0.1%	m48r.	13040400	NA
Osteoarthritis	Corticosteroids	BETAMETHASONE VALERATE OINT 0.1%		1304000F0AABABA	NA
Osteoarthritis	Corticosteroids	BETAMETHASONE VALERATE OINT 0.1%	m48r.00		396279000
Osteoarthritis	Corticosteroids	Betamethasone Valerate Ointment 0.025 %	m48n.00		331821008
Osteoarthritis	Corticosteroids	betamethasone valerate ointment 0.025%	m48n.00		331821008
Osteoarthritis	Corticosteroids	Betamethasone valerate ointment 0.025%	m48n.00		331821008
Osteoarthritis	Corticosteroids	BETAMETHASONE VALERATE ointment 0.025%	m48n.00		331821008
Osteoarthritis	Corticosteroids	Betamethasone Valerate Ointment 0.1 %	m48r.00		396279000
Osteoarthritis	Corticosteroids	BETAMETHASONE VALERATE OINTMENT 0.1 %	m48r.00		396279000
Osteoarthritis	Corticosteroids	betamethasone valerate ointment 0.1%	m48r.00		396279000
Osteoarthritis	Corticosteroids	Betamethasone valerate ointment 0.1%	m48n.00		331821008
Osteoarthritis	Corticosteroids	Betamethasone valerate ointment 0.1%	m48r.00		396279000
Osteoarthritis	Corticosteroids	BETAMETHASONE VALERATE ointment 0.1%	m48r.00		396279000
Osteoarthritis	Corticosteroids	BETAMETHASONE VALERATE ointment 0.1%			2.99275e+17
Osteoarthritis	Corticosteroids	BETAMETHASONE VALERATE rectal oint 0.05%			1.22385e+17
Osteoarthritis	Corticosteroids	betamethasone valerate rectal ointment 0.05%		01.07.02.00.00	NA
Osteoarthritis	Corticosteroids	Betamethasone Valerate Scalp APPL 0.1%		1304000F0AABDBD	NA
Osteoarthritis	Corticosteroids	BETAMETHASONE VALERATE SCALP APPL 0.1%		1304000F0AABDBD	NA
Osteoarthritis	Corticosteroids	Betamethasone Valerate Scalp Application 0.1 %	m48o.00		331822001
Osteoarthritis	Corticosteroids	betamethasone valerate scalp application 0.1%	m48o.00		331822001
Osteoarthritis	Corticosteroids	Betamethasone valerate scalp application 0.1%	m48o.00		331822001
Osteoarthritis	Corticosteroids	Betamethasone Valerate Scalp application 0.1%	m48o.00		331822001
Osteoarthritis	Corticosteroids	BETAMETHASONE VALERATE scalp application 0.1%	m48o.00		331822001
Osteoarthritis	Corticosteroids	BETAMETHASONE VALERATE scalp application 0.1%	m48o.	13040400	NA
Osteoarthritis	Corticosteroids	BETAMETHASONE VALERATE SCALP APPLICATION 0.1%	m48o.00		331822001
Osteoarthritis	Corticosteroids	BETAMETHASONE VALERATE SCALP APPLICATION LIQ 0.1	m48o.00		331822001
Osteoarthritis	Corticosteroids	betamethasone valerate with clioquinol (form not specified)		50.00.00.00.00	NA
Osteoarthritis	Corticosteroids	betamethasone valerate with clotrimazole cream		13.04.03.00.00	NA
Osteoarthritis	Corticosteroids	betamethasone valerate with neomycin cream 0.1% + 0.5%	m49s.00		331851002
Osteoarthritis	Corticosteroids	Betamethasone valerate with neomycin ointment	m49r.		331850001
Osteoarthritis	Corticosteroids	BETAMETHASONE-P42 CREAM 0.1%		1304000F0AAAAAA	NA
Osteoarthritis	Corticosteroids	CALCIPOTRIOL + BETAMETHASONE DIPROPIONATE gel 0.005% + 0.05%	m59K.00		1.46798e+16
Osteoarthritis	Corticosteroids	CALCIPOTRIOL + BETAMETHASONE DIPROPIONATE oin 0.005% + 0.05%	m59G.00		3432011000001100
Osteoarthritis	Corticosteroids	CALCIPOTRIOL + BETAMETHASONE DIPROPIONATE oin 0.005% + 0.05%	m59G.	13050200	NA
Osteoarthritis	Corticosteroids	Calcipotriol 0.005% / Betamethasone dipropionate 0.05% gel		13.04.03.00.00	NA
Osteoarthritis	Corticosteroids	Calcipotriol 0.005% / Betamethasone dipropionate 0.05% gel	m59K.	13050200	NA
Osteoarthritis	Corticosteroids	Calcipotriol 0.005% / Betamethasone dipropionate 0.05% gel	m59K.00		1.46798e+16
Osteoarthritis	Corticosteroids	Calcipotriol 0.005% / Betamethasone dipropionate 0.05% oi...	m59G.	13050200	NA
Osteoarthritis	Corticosteroids	Calcipotriol 0.005% / Betamethasone dipropionate 0.05% oi...	m59G.00		3432011000001100
Osteoarthritis	Corticosteroids	Calcipotriol 0.005% / Betamethasone dipropionate 0.05% ointm	m59G.00		3432011000001100
Osteoarthritis	Corticosteroids	Calcipotriol 0.005% / Betamethasone dipropionate 0.05% ointment		13.04.03.00.00	NA
Osteoarthritis	Corticosteroids	Calcipotriol 0.005% / Betamethasone dipropionate 0.05% ointment	m59G.00		3432011000001100
Osteoarthritis	Corticosteroids	Calcipotriol 50micrograms/g / Betamethasone dipropionate ...			3.26155e+16
Osteoarthritis	Corticosteroids	Calcipotriol 50micrograms/g / Betamethasone dipropionate 500micrograms/g foam			3.26155e+16
Osteoarthritis	Corticosteroids	calcipotriol with betamethasone dipropionate ointment 0.005%	m59G.00		3432011000001100
Osteoarthritis	Corticosteroids	Canesten Hydrocortisone Cream		1304	NA
Osteoarthritis	Corticosteroids	Canesten Hydrocortisone cream (Bayer Plc)		13.10.02.00.00	NA
Osteoarthritis	Corticosteroids	Canesten Hydrocortisone cream (Bayer Plc)	m453.00		507311000001100
Osteoarthritis	Corticosteroids	Canesten Hydrocortisone cream (Bayer Plc)	m453.	13040100	NA
Osteoarthritis	Corticosteroids	Canesten Hydrocortisone cream (Bayer Plc)	m453.		507311000001100
Osteoarthritis	Corticosteroids	CANESTEN HYDROCORTISONE cream 1% + 1%	m453.		507311000001100
Osteoarthritis	Corticosteroids	CANESTEN HYDROCORTISONE crm 1% + 1%	m453.		507311000001100
Osteoarthritis	Corticosteroids	chloramphenicol with hydrocortisone ophthalmic ointment		11.04.01.00.00	NA
Osteoarthritis	Corticosteroids	CHLORAMPHENICOL&HYDROCORTISONE OINTMENT EYE			1.54415e+17
Osteoarthritis	Corticosteroids	CHLORHEXIDINE HCL/HYDROCORTISONE/NYSTATI CRE			1.17395e+17
Osteoarthritis	Corticosteroids	CHLORHEXIDINE HCL/HYDROCORTISONE/NYSTATI OIN			8.9625e+16
Osteoarthritis	Corticosteroids	Chloromycetin Hydrocortisone Eye Ointment		1104010M0BEAAAJ	NA
Osteoarthritis	Corticosteroids	CHLOROMYCETIN HYDROCORTISONE EYE OIN	k661.00		5275001000027100
Osteoarthritis	Corticosteroids	CHLOROMYCETIN WITH HYDROCORTISONE ophthalmic ointment 1% + 0.5% [PARKE]		11.04.01.00.00	NA
Osteoarthritis	Corticosteroids	Chlorquinaldol 3% / Hydrocortisone butyrate 0.1% cream		13.04.03.00.00	NA
Osteoarthritis	Corticosteroids	Chlorquinaldol 3% / Hydrocortisone butyrate 0.1% cream			331997004
Osteoarthritis	Corticosteroids	Chlorquinaldol 3% / Hydrocortisone butyrate 0.1% ointment		13.10.01.01.00	NA
Osteoarthritis	Corticosteroids	CINCHOCAINE + HYDROCORTISONE oint 0.5% + 0.5%			3335111000001100
Osteoarthritis	Corticosteroids	CINCHOCAINE + HYDROCORTISONE supp 5mg + 5mg			3335211000001100
Osteoarthritis	Corticosteroids	CINCHOCAINE + PREDNISOLONE oint			3335011000001100
Osteoarthritis	Corticosteroids	CINCHOCAINE + PREDNISOLONE oint 5mg/g + 1.9mg/g			3335011000001100
Osteoarthritis	Corticosteroids	CINCHOCAINE + PREDNISOLONE supp			3441811000001100
Osteoarthritis	Corticosteroids	CINCHOCAINE + PREDNISOLONE supp 1mg + 1.3mg			3441811000001100
Osteoarthritis	Corticosteroids	Cinchocaine 0.5% / Hydrocortisone 0.5% ointment		01.07.02.00.00	NA
Osteoarthritis	Corticosteroids	Cinchocaine 0.5% / Hydrocortisone 0.5% ointment			3335111000001100
Osteoarthritis	Corticosteroids	Cinchocaine 0.5% / Hydrocortisone 0.5% ointment		1070200	NA
Osteoarthritis	Corticosteroids	Cinchocaine 0.5% / Prednisolone 0.19% ointment		01.07.02.00.00	NA
Osteoarthritis	Corticosteroids	Cinchocaine 0.5% / Prednisolone 0.19% ointment			3335011000001100
Osteoarthritis	Corticosteroids	Cinchocaine 0.5% / Prednisolone 0.19% ointment		1070200	NA
Osteoarthritis	Corticosteroids	Cinchocaine 0.5% / Prednisolone 0.19% ointment			2.25265e+17
Osteoarthritis	Corticosteroids	Cinchocaine 1mg / Prednisolone hexanoate 1.3mg suppositories		01.07.02.00.00	NA
Osteoarthritis	Corticosteroids	Cinchocaine 1mg / Prednisolone hexanoate 1.3mg suppositories			3441811000001100
Osteoarthritis	Corticosteroids	Cinchocaine 1mg / Prednisolone hexanoate 1.3mg suppositories		1070200	NA
Osteoarthritis	Corticosteroids	Cinchocaine 1mg / Prednisolone hexanoate 1.3mg suppositories			2.25275e+17
Osteoarthritis	Corticosteroids	Cinchocaine 5mg / Hydrocortisone 5mg suppositories		01.07.02.00.00	NA
Osteoarthritis	Corticosteroids	Cinchocaine 5mg / Hydrocortisone 5mg suppositories			3335211000001100
Osteoarthritis	Corticosteroids	Cinchocaine 5mg / Hydrocortisone 5mg suppositories		1070200	NA
Osteoarthritis	Corticosteroids	Cinchocaine And Prednisolone Ointment 0.5 % + 0.19 %		10702	NA
Osteoarthritis	Corticosteroids	Cinchocaine And Prednisolone Ointment 0.5 % + 0.19 %			3335011000001100
Osteoarthritis	Corticosteroids	Cinchocaine And Prednisolone Suppositories 1 mg + 1.3 mg		10702	NA
Osteoarthritis	Corticosteroids	Cinchocaine Hydrochloride And Hydrocortisone Ointment 0...			3335111000001100
Osteoarthritis	Corticosteroids	Cinchocaine Hydrochloride And Hydrocortisone Ointment 0.5			3335111000001100
Osteoarthritis	Corticosteroids	Cinchocaine Hydrochloride And Hydrocortisone Ointment 0.5 % + 0.5 %		10702	NA
Osteoarthritis	Corticosteroids	Cinchocaine Hydrochloride And Hydrocortisone Suppositories			3335211000001100
Osteoarthritis	Corticosteroids	Cinchocaine Hydrochloride And Hydrocortisone Suppositories 5 mg + 5 mg		10702	NA
Osteoarthritis	Corticosteroids	Cinchocaine Hydrochloride And Hydrocortisone Ointment 0.5			2.99275e+17
Osteoarthritis	Corticosteroids	cinchocaine with hydrocortisone ointment 0.5% + 0.5%			3335111000001100
Osteoarthritis	Corticosteroids	Cinchocaine with hydrocortisone ointment 0.5% + 0.5%			3335111000001100
Osteoarthritis	Corticosteroids	CINCHOCAINE WITH HYDROCORTISONE ointment 0.5% + 0.5%			3335111000001100
Osteoarthritis	Corticosteroids	Cinchocaine with hydrocortisone suppository 5mg + 5mg			3335211000001100
Osteoarthritis	Corticosteroids	CINCHOCAINE WITH HYDROCORTISONE suppository 5mg + 5mg			3335211000001100
Osteoarthritis	Corticosteroids	Ciprofloxacin 0.3% / Dexamethasone 0.1% ear drops		12010151	NA
Osteoarthritis	Corticosteroids	Ciprofloxacin 0.3% / Dexamethasone 0.1% ear drops			3.07803e+16
Osteoarthritis	Corticosteroids	Ciprofloxacin 0.3% / Dexamethasone 0.1% ear drops		12.01.01.03.00	NA
Osteoarthritis	Corticosteroids	CLIOQUINOL + BETAMETHASONE crm			1.02625e+17
Osteoarthritis	Corticosteroids	CLIOQUINOL + BETAMETHASONE crm 3% + 0.1%			1.02625e+17
Osteoarthritis	Corticosteroids	CLIOQUINOL + BETAMETHASONE oint			1.02635e+17
Osteoarthritis	Corticosteroids	CLIOQUINOL + BETAMETHASONE oint 3% + 0.1%			1.02635e+17
Osteoarthritis	Corticosteroids	CLIOQUINOL + BETAMETHASONE VALERATE crm 3% + 0.1%			1.02625e+17
Osteoarthritis	Corticosteroids	CLIOQUINOL + BETAMETHASONE VALERATE oint 3% + 0.1%			1.02635e+17
Osteoarthritis	Corticosteroids	Clioquinol 3% / Hydrocortisone 1% cream		13.10.01.01.00	NA
Osteoarthritis	Corticosteroids	Clioquinol 3% / Hydrocortisone 1% cream			331736000
Osteoarthritis	Corticosteroids	Clioquinol 3% with betamethasone valerate 0.1% cream			1.02625e+17
Osteoarthritis	Corticosteroids	Clioquinol 3% with Betamethasone valerate 0.1% ointment			1.02635e+17
Osteoarthritis	Corticosteroids	CLIOQUINOL 3%/HYDROCORTISONE 1%3 OIN 3			1.02585e+17
Osteoarthritis	Corticosteroids	clioquinol with betamethasone valerate cream 3% + 0.1%		13.10.01.01.00	NA
Osteoarthritis	Corticosteroids	clioquinol with betamethasone valerate ointment 3% + 0.1%		13.04.03.00.00	NA
Osteoarthritis	Corticosteroids	CLIOQUINOLOL 3%/1% HYDROCORTISONE CRE			1.02575e+17
Osteoarthritis	Corticosteroids	CLOTRIMAZOLE + BETAMETHASONE crm	me4x.00		332874001
Osteoarthritis	Corticosteroids	CLOTRIMAZOLE + BETAMETHASONE crm 1.0% + 0.064%	me4x.00		332874001
Osteoarthritis	Corticosteroids	CLOTRIMAZOLE + BETAMETHASONE DIPROPIONATE crm 1.0% + 0.064%	me4x.00		332874001
Osteoarthritis	Corticosteroids	CLOTRIMAZOLE + BETAMETHASONE DIPROPIONATE crm 1% + 0.05%	me4x.00		332874001
Osteoarthritis	Corticosteroids	CLOTRIMAZOLE + BETAMETHASONE DIPROPIONATE crm 1% + 0.064%	me4x.00		332874001
Osteoarthritis	Corticosteroids	CLOTRIMAZOLE + HYDROCORTISONE crm 1% + 1%	m45Z.00		1.03495e+17
Osteoarthritis	Corticosteroids	CLOTRIMAZOLE + HYDROCORTISONE crm 1% + 1%			1.03495e+17
Osteoarthritis	Corticosteroids	CLOTRIMAZOLE + HYDROCORTISONE crm 1% + 1%	m45Z.00		331746003
Osteoarthritis	Corticosteroids	Clotrimazole 1% with Hydrocortisone 1% cream	m45Z.00		1.03495e+17
Osteoarthritis	Corticosteroids	Clotrimazole 1% with Hydrocortisone 1% cream			1.03495e+17
Osteoarthritis	Corticosteroids	CLOTRIMAZOLE 1%/HYDROCORTISONE 1% CRE 1	m45Z.00		1.03495e+17
Osteoarthritis	Corticosteroids	CLOTRIMAZOLE 1%/HYDROCORTISONE 1% CRE 1%	m45Z.00		1.03495e+17
Osteoarthritis	Corticosteroids	CLOTRIMAZOLE 1%/HYDROCORTISONE 1% CRE 1%			1.03495e+17
Osteoarthritis	Corticosteroids	Clotrimazole And Hydrocortisone Cream 1 % + 1 %		1304	NA
Osteoarthritis	Corticosteroids	Clotrimazole And Hydrocortisone Cream 1 % + 1 %	m45Z.00		331746003
Osteoarthritis	Corticosteroids	Clotrimazole And Hydrocortisone Cream 1 % + 1 %	m45Z.00		1.03495e+17
Osteoarthritis	Corticosteroids	Clotrimazole And Hydrocortisone Cream 1 % + 1 %	g429.00		326203005
Osteoarthritis	Corticosteroids	Clotrimazole And Hydrocortisone Cream 1 % + 1 %	m453.00		125711000001105
Osteoarthritis	Corticosteroids	Clotrimazole And Hydrocortisone Cream 1% + 1%	m45Z.00		1.03495e+17
Osteoarthritis	Corticosteroids	Clotrimazole with betamethasone dipropionate cream 1% + 0.05	me4x.00		332874001
Osteoarthritis	Corticosteroids	clotrimazole with hydrocortisone cream 1% + 1%		13.04.01.00.00	NA
Osteoarthritis	Corticosteroids	clotrimazole with hydrocortisone cream 1% + 1%	m45Z.00		1.03495e+17
Osteoarthritis	Corticosteroids	clotrimazole with hydrocortisone cream 1% + 1%			2.99275e+17
Osteoarthritis	Corticosteroids	Clotrimazole with hydrocortisone cream 1% + 1%	m45Z.00		1.03495e+17
Osteoarthritis	Corticosteroids	Clotrimazole with hydrocortisone cream 1% + 1%			2.99275e+17
Osteoarthritis	Corticosteroids	COAL TAR + ALLANTOIN + HYDROCORTISONE crm			1.05335e+17
Osteoarthritis	Corticosteroids	COAL TAR + HYDROCORTISONE crm			1.62865e+17
Osteoarthritis	Corticosteroids	Coal tar solution 5% in Betamethasone valerate 0.025% ointment		13.04.03.00.00	NA
Osteoarthritis	Corticosteroids	coal tar with allantoin + hydrocortisone cream		13.04.01.00.00	NA
Osteoarthritis	Corticosteroids	Coal tar with allantoin with hydrocortisone cream			1.05335e+17
Osteoarthritis	Corticosteroids	coal tar with hydrocortisone cream		13.04.01.00.00	NA
Osteoarthritis	Corticosteroids	Cortisone 25mg tablets		06.03.01.02.00	NA
Osteoarthritis	Corticosteroids	CROTAMITON + HYDROCORTISONE crm 10% + 0.25%			1.04175e+17
Osteoarthritis	Corticosteroids	Crotamiton 10% with Hydrocortisone 0.25% cream			1.04175e+17
Osteoarthritis	Corticosteroids	CROTAMITON 10%/HYDROCORTISONE 0.25% CRE			1.04175e+17
Osteoarthritis	Corticosteroids	Daktacort Hydrocortisone cream (McNeil Products Ltd)		13.04.01.00.00	NA
Osteoarthritis	Corticosteroids	Daktacort Hydrocortisone cream (McNeil Products Ltd)	m45C.00		301011000001105
Osteoarthritis	Corticosteroids	Daktacort Hydrocortisone cream (McNeil Products Ltd)	m45C.	13040100	NA
Osteoarthritis	Corticosteroids	Daktacort Hydrocortisone cream (McNeil Products Ltd)			301011000001105
Osteoarthritis	Corticosteroids	Daktacort Hydrocortisone cream (McNeil Products Ltd)		13040200	NA
Osteoarthritis	Corticosteroids	DAKTACORT HYDROCORTISONE crm			301011000001105
Osteoarthritis	Corticosteroids	Dexamethasone Eye drops 0.1 %		110401	NA
Osteoarthritis	Corticosteroids	Dexamethasone Eye Drops Preservative Free 0.1 % 0.4 ml unit dose		110401	NA
Osteoarthritis	Corticosteroids	Dexamethasone Eye drops (preservative-free) 0.1 %		110401	NA
Osteoarthritis	Corticosteroids	Dexamethasone Solution for injection 3.3 mg/ml 1 ml ampoule			NA
Osteoarthritis	Corticosteroids	Dexamethasone Tablets 2 mg		0603020G0AAADAD	NA
Osteoarthritis	Corticosteroids	Dexamethasone Tablets 4 mg		60302	NA
Osteoarthritis	Corticosteroids	Dexamethasone Tablets 500 micrograms		0603020G0AAABAB	NA
Osteoarthritis	Corticosteroids	dexamethasone (form not specified)		50.00.00.00.00	NA
Osteoarthritis	Corticosteroids	DEXAMETHASONE /FRAMY EAR 0.05			1.09345e+17
Osteoarthritis	Corticosteroids	DEXAMETHASONE & HYPROMELLOSE eye drp 0.1% + 0.5%	k647.00		347120004
Osteoarthritis	Corticosteroids	DEXAMETHASONE & HYPROMELLOSE eye drp 0.1% + 0.5%	k64y.00		347120004
Osteoarthritis	Corticosteroids	DEXAMETHASONE + FRAMYCETIN & GRAMICIDIN ear drops			1.09345e+17
Osteoarthritis	Corticosteroids	DEXAMETHASONE + FRAMYCETIN & GRAMICIDIN eye drp			1.09325e+17
Osteoarthritis	Corticosteroids	DEXAMETHASONE + FRAMYCETIN & GRAMICIDIN eye/ear drops			2.00995e+17
Osteoarthritis	Corticosteroids	DEXAMETHASONE + HYPROMELLOSE NEOMYCIN & POLYMIXIN eye drp			1.09295e+17
Osteoarthritis	Corticosteroids	DEXAMETHASONE + NEOMYCIN & POLYMYXIN eye drp			1.09295e+17
Osteoarthritis	Corticosteroids	DEXAMETHASONE + NEOMYCIN ear spray			1.81215e+17
Osteoarthritis	Corticosteroids	DEXAMETHASONE + TRAMAZOLINE HCl nasal spray			400605006
Osteoarthritis	Corticosteroids	DEXAMETHASONE + TRAMAZOLINE HCl nasal spray 120mcg+20mcg			400605006
Osteoarthritis	Corticosteroids	DEXAMETHASONE + TRAMAZOLINE HCl nasal spray 20mcg + 120mcg			400605006
Osteoarthritis	Corticosteroids	Dexamethasone 0.1% / Tobramycin 0.3% eye drops	k648.00		134748003
Osteoarthritis	Corticosteroids	Dexamethasone 0.1% / Tobramycin 0.3% eye drops		11.03.01.00.00	NA
Osteoarthritis	Corticosteroids	Dexamethasone 0.1% eye drops		11.04.01.00.00	NA
Osteoarthritis	Corticosteroids	Dexamethasone 0.1% eye drops	k64y.00		347120004
Osteoarthritis	Corticosteroids	Dexamethasone 0.1% eye drops	k64y.	11040100	NA
Osteoarthritis	Corticosteroids	Dexamethasone 0.1% eye drops	k647.00		347120004
Osteoarthritis	Corticosteroids	DEXAMETHASONE 0.1% EYE DROPS		110401	NA
Osteoarthritis	Corticosteroids	Dexamethasone 0.1% eye drops 0.4ml unit dose preservative free	k645.00		2.356e+16
Osteoarthritis	Corticosteroids	Dexamethasone 0.1% eye drops 0.4ml unit dose preservative free (Wockhardt UK Ltd)		11.04.01.00.00	NA
Osteoarthritis	Corticosteroids	Dexamethasone 0.1% eye drops 0.4ml unit dose preservative...	k645.	11040100	NA
Osteoarthritis	Corticosteroids	Dexamethasone 0.1% eye drops 0.4ml unit dose preservative...	k645.00		2.356e+16
Osteoarthritis	Corticosteroids	Dexamethasone 0.1% eye drops 0.5ml unit dose preservative free	k645.00		3655011000001100
Osteoarthritis	Corticosteroids	Dexamethasone 0.1% eye drops 0.5ml unit dose preservative...	k645.00		3655011000001100
Osteoarthritis	Corticosteroids	Dexamethasone 0.1% eye drops 0.5ml unit dose preservative...	k645.	11040100	NA
Osteoarthritis	Corticosteroids	Dexamethasone 0.1% eye drops preservative free		11.04.01.00.00	NA
Osteoarthritis	Corticosteroids	DEXAMETHASONE 0.1%/H DRO	k647.00		347120004
Osteoarthritis	Corticosteroids	DEXAMETHASONE 0.1%/HYPROMELLOSE 0.5% EYE DRO	k64y.00		347120004
Osteoarthritis	Corticosteroids	DEXAMETHASONE 0.1%/HYPROMELLOSE 0.5% EYE DRO	k647.00		347120004
Osteoarthritis	Corticosteroids	Dexamethasone 1% eye drops preservative free		11.04.01.00.00	NA
Osteoarthritis	Corticosteroids	Dexamethasone 10mg capsules		06.03.02.00.00	NA
Osteoarthritis	Corticosteroids	Dexamethasone 10mg/5ml oral solution sugar free		06.03.02.00.00	NA
Osteoarthritis	Corticosteroids	Dexamethasone 20mg/5ml oral solution sugar free	fe3..00		2.88813e+16
Osteoarthritis	Corticosteroids	Dexamethasone 2mg soluble tablets sugar free		06.03.02.00.00	NA
Osteoarthritis	Corticosteroids	Dexamethasone 2mg soluble tablets sugar free	fe32.00		3.20718e+16
Osteoarthritis	Corticosteroids	Dexamethasone 2mg soluble tablets sugar free	fe32.	6030200	NA
Osteoarthritis	Corticosteroids	Dexamethasone 2mg tablets		06.03.02.00.00	NA
Osteoarthritis	Corticosteroids	Dexamethasone 2mg tablets	fe32.00		325356003
Osteoarthritis	Corticosteroids	Dexamethasone 2mg tablets	fe32.	6030200	NA
Osteoarthritis	Corticosteroids	Dexamethasone 2mg tablets	fe32.	64090000	NA
Osteoarthritis	Corticosteroids	Dexamethasone 2mg tablets (A A H Pharmaceuticals Ltd)		06.03.02.00.00	NA
Osteoarthritis	Corticosteroids	Dexamethasone 2mg tablets (Almus Pharmaceuticals Ltd)		06.03.02.00.00	NA
Osteoarthritis	Corticosteroids	Dexamethasone 2mg tablets (Aspen Pharma Trading Ltd)		06.03.02.00.00	NA
Osteoarthritis	Corticosteroids	Dexamethasone 2mg/5ml oral solution sugar free	fe3s.	6030200	NA
Osteoarthritis	Corticosteroids	Dexamethasone 2mg/5ml oral solution sugar free		06.03.02.00.00	NA
Osteoarthritis	Corticosteroids	Dexamethasone 2mg/5ml oral solution sugar free	fe3s.00		325366006
Osteoarthritis	Corticosteroids	Dexamethasone 2mg/5ml oral solution sugar free (Focus Pharmaceuticals Ltd)		06.03.02.00.00	NA
Osteoarthritis	Corticosteroids	Dexamethasone 3.3mg/1ml solution for injection ampoules	fe3q.	10010202	NA
Osteoarthritis	Corticosteroids	Dexamethasone 3.3mg/1ml solution for injection ampoules		06.03.02.00.00	NA
Osteoarthritis	Corticosteroids	Dexamethasone 3.3mg/1ml solution for injection ampoules	fe3q.00		4052611000001100
Osteoarthritis	Corticosteroids	Dexamethasone 3.3mg/1ml solution for injection ampoules (Hospira UK Ltd)		06.03.02.00.00	NA
Osteoarthritis	Corticosteroids	Dexamethasone 3.8mg/1ml solution for injection vials		10.01.02.02.00	NA
Osteoarthritis	Corticosteroids	Dexamethasone 4mg soluble tablets sugar free	fe3..	6030200	NA
Osteoarthritis	Corticosteroids	Dexamethasone 4mg soluble tablets sugar free	fe3..00		3.20719e+16
Osteoarthritis	Corticosteroids	Dexamethasone 4mg tablets	fe3..00		376688006
Osteoarthritis	Corticosteroids	Dexamethasone 4mg/1ml solution for injection ampoules		06.03.02.00.00	NA
Osteoarthritis	Corticosteroids	Dexamethasone 4mg/1ml solution for injection ampoules	fe3z.	10010202	NA
Osteoarthritis	Corticosteroids	Dexamethasone 4mg/1ml solution for injection ampoules (Aspen Pharma Trading Ltd)		06.03.02.00.00	NA
Osteoarthritis	Corticosteroids	Dexamethasone 500microgram tablets		06.03.02.00.00	NA
Osteoarthritis	Corticosteroids	Dexamethasone 500microgram tablets	fe31.	6030200	NA
Osteoarthritis	Corticosteroids	Dexamethasone 500microgram tablets	fe31.00		325355004
Osteoarthritis	Corticosteroids	Dexamethasone 500microgram tablets	fe31.	64090000	NA
Osteoarthritis	Corticosteroids	Dexamethasone 500microgram tablets (Essential Generics Ltd)		06.03.02.00.00	NA
Osteoarthritis	Corticosteroids	Dexamethasone 6.6mg/2ml solution for injection ampoules	fe3p.00		2.21538e+16
Osteoarthritis	Corticosteroids	Dexamethasone 6.6mg/2ml solution for injection ampoules	fe3p.	6030200	NA
Osteoarthritis	Corticosteroids	Dexamethasone 6.6mg/2ml solution for injection ampoules (Hameln Pharmaceuticals Ltd)		10.01.02.02.00	NA
Osteoarthritis	Corticosteroids	Dexamethasone 6.6mg/2ml solution for injection vials		10.01.02.02.00	NA
Osteoarthritis	Corticosteroids	Dexamethasone 8mg soluble tablets sugar free	fe3..00		3.2072e+16
Osteoarthritis	Corticosteroids	Dexamethasone 8mg/2ml solution for injection vials		06.03.02.00.00	NA
Osteoarthritis	Corticosteroids	Dexamethasone And Hypromellose Eye drops 0.1 % + 0.5 %		110401	NA
Osteoarthritis	Corticosteroids	Dexamethasone And Hypromellose Eye Drops 0.1 % + 0.5 %		110401	NA
Osteoarthritis	Corticosteroids	Dexamethasone And Hypromellose Eye Drops 0.1 % + 0.5 %	k647.00		347120004
Osteoarthritis	Corticosteroids	dexamethasone and hypromellose eye drops 0.1% + 0.5%	k647.00		347120004
Osteoarthritis	Corticosteroids	Dexamethasone and hypromellose eye drops 0.1% + 0.5%	k647.00		347120004
Osteoarthritis	Corticosteroids	DEXAMETHASONE AND HYPROMELLOSE eye drops 0.1% + 0.5%	k647.00		347120004
Osteoarthritis	Corticosteroids	DEXAMETHASONE AND HYPROMELLOSE EYE DRP			2.99275e+17
Osteoarthritis	Corticosteroids	DEXAMETHASONE AND NEOMYCIN ear spray			1.81215e+17
Osteoarthritis	Corticosteroids	DEXAMETHASONE AND NEOMYCIN ear spray			2.99275e+17
Osteoarthritis	Corticosteroids	DEXAMETHASONE AND NEOMYCIN EAR SPRAY			1.81215e+17
Osteoarthritis	Corticosteroids	Dexamethasone And Tobramycin Eye Drops 0.1 % + 0.3 %	k648.00		134748003
Osteoarthritis	Corticosteroids	DEXAMETHASONE DROPS EYE 0.1			1.51835e+17
Osteoarthritis	Corticosteroids	dexamethasone elixir 0.5mg/5ml		06.03.02.00.00	NA
Osteoarthritis	Corticosteroids	Dexamethasone Eye Drops 0.1 %	k64y.00		347120004
Osteoarthritis	Corticosteroids	DEXAMETHASONE eye drp 0.1%	k647.00		347120004
Osteoarthritis	Corticosteroids	DEXAMETHASONE eye drp 0.1%	k64y.00		347120004
Osteoarthritis	Corticosteroids	DEXAMETHASONE eye-drops 0.1%			2.99275e+17
Osteoarthritis	Corticosteroids	DEXAMETHASONE INJ 4mg	j41y.00		1.09225e+17
Osteoarthritis	Corticosteroids	DEXAMETHASONE PRESERVATIVE FREE eye drp 0.1%	k645.00		3655011000001100
Osteoarthritis	Corticosteroids	Dexamethasone Sodium Phosphate Eye Drops Unit Dose Preservative Free 0.1 %		110401	NA
Osteoarthritis	Corticosteroids	Dexamethasone Sodium Phosphate Eye Drops Unit Dose Preservative Free 0.1 % 0.5 ml		110401	NA
Osteoarthritis	Corticosteroids	Dexamethasone sodium phosphate 0.1% eye drops 0.5ml unit ...	k645.00		3655011000001100
Osteoarthritis	Corticosteroids	Dexamethasone sodium phosphate 0.1% eye drops 0.5ml unit ...	k645.	11040100	NA
Osteoarthritis	Corticosteroids	dexamethasone sodium phosphate eye drops preservative-free 0.1%		11.04.01.00.00	NA
Osteoarthritis	Corticosteroids	dexamethasone sodium phosphate injection 4mg/ml		10.01.02.02.00	NA
Osteoarthritis	Corticosteroids	DEXAMETHASONE SODIUM PHOSPHATE pres free eye drops 0.1%	k645.00		3655011000001100
Osteoarthritis	Corticosteroids	DEXAMETHASONE SODIUM PHOSPHATE PRESERVATIVE FRE eye drp 0.1%	k645.00		3655011000001100
Osteoarthritis	Corticosteroids	Dexamethasone Sodium Phosphate Single Dose Units Eye 0.5ml DROPS 0.1%		110401	NA
Osteoarthritis	Corticosteroids	DEXAMETHASONE TAB 2	fe32.00		325356003
Osteoarthritis	Corticosteroids	DEXAMETHASONE TAB 500mcg	fe31.00		325355004
Osteoarthritis	Corticosteroids	dexamethasone tablets		06.03.02.00.00	NA
Osteoarthritis	Corticosteroids	DEXAMETHASONE TABLETS 2MG		0603020G0AAADAD	NA
Osteoarthritis	Corticosteroids	DEXAMETHASONE TABLETS 500MICROGRAMS		0603020G0AAABAB	NA
Osteoarthritis	Corticosteroids	DEXAMETHASONE tabs 0.5mg	fe31.00		325355004
Osteoarthritis	Corticosteroids	Dexamethasone TABS 2MG		0603020G0AAADAD	NA
Osteoarthritis	Corticosteroids	DEXAMETHASONE tabs 2mg	fe32.00		325356003
Osteoarthritis	Corticosteroids	Dexamethasone TABS 500MICROGRAMS		0603020G0AAABAB	NA
Osteoarthritis	Corticosteroids	dexamethasone with framycetin and gramicidin ear drops		11.04.01.00.00	NA
Osteoarthritis	Corticosteroids	dexamethasone with framycetin and gramicidin ear drops			1.09345e+17
Osteoarthritis	Corticosteroids	dexamethasone with framycetin and gramicidin ear ointment		11.04.01.00.00	NA
Osteoarthritis	Corticosteroids	dexamethasone with framycetin and gramicidin eye drops		11.03.01.00.00	NA
Osteoarthritis	Corticosteroids	dexamethasone with framycetin and gramicidin eye ointment		12.01.01.03.00	NA
Osteoarthritis	Corticosteroids	dexamethasone with framycetin and gramicidin eye/ear drops		11.04.01.00.00	NA
Osteoarthritis	Corticosteroids	Dexamethasone with framycetin and gramicidin eye/ear drops -			2.00995e+17
Osteoarthritis	Corticosteroids	dexamethasone with framycetin and gramicidin eye/ear ointment		12.01.01.03.00	NA
Osteoarthritis	Corticosteroids	Dexamethasone with framycetin with gramicidin ear drops			1.09345e+17
Osteoarthritis	Corticosteroids	Dexamethasone with framycetin with gramicidin ear/eye drops			2.00995e+17
Osteoarthritis	Corticosteroids	dexamethasone with neomycin (form not specified)		50.00.00.00.00	NA
Osteoarthritis	Corticosteroids	dexamethasone with neomycin and polymyxin eye drops		11.04.01.00.00	NA
Osteoarthritis	Corticosteroids	dexamethasone with neomycin and polymyxin eye ointment		11.04.01.00.00	NA
Osteoarthritis	Corticosteroids	dexamethasone with neomycin ear spray		12.01.01.02.00	NA
Osteoarthritis	Corticosteroids	dexamethasone with neomycin ear spray			1.81215e+17
Osteoarthritis	Corticosteroids	Dexamethasone with neomycin ear spray			1.81215e+17
Osteoarthritis	Corticosteroids	DEXAMETHASONE WITH NEOMYCIN ear spray			1.81215e+17
Osteoarthritis	Corticosteroids	Dexamethasone with neomycin ear spray -			1.81215e+17
Osteoarthritis	Corticosteroids	Dexamethasone with neomycin with polymyxin eye drops			1.09295e+17
Osteoarthritis	Corticosteroids	Dexamethasone with tramazoline hydrochloride nasal spray 120			2.99275e+17
Osteoarthritis	Corticosteroids	ECONAZOLE + HYDROCORTISONE crm	m45W.00		1.00115e+17
Osteoarthritis	Corticosteroids	ECONAZOLE + HYDROCORTISONE crm 1% + 1%	m45W.00		1.00115e+17
Osteoarthritis	Corticosteroids	Econazole 1% / Hydrocortisone 1% cream		13.04.01.00.00	NA
Osteoarthritis	Corticosteroids	ECONAZOLE NITRATE 1%/HYDROCORTISONE 1% CRE 1%	m45W.00		1.00115e+17
Osteoarthritis	Corticosteroids	Econazole with hydrocortisone 1% with 1% cream	m45W.00		1.00115e+17
Osteoarthritis	Corticosteroids	Econazole with hydrocortisone cream -	m45W.00		1.00115e+17
Osteoarthritis	Corticosteroids	econazole with hydrocortisone cream 1% + 1%		13.04.01.00.00	NA
Osteoarthritis	Corticosteroids	EURAX -HYDROCORTISONE cream	m447.00		646411000001105
Osteoarthritis	Corticosteroids	EURAX -HYDROCORTISONE cream	m44c.00		179411000001100
Osteoarthritis	Corticosteroids	EURAX -HYDROCORTISONE cream			2.99275e+17
Osteoarthritis	Corticosteroids	EURAX -HYDROCORTISONE CREAM	m447.00		646411000001105
Osteoarthritis	Corticosteroids	Eurax -hydrocortisone cream -	m447.00		646411000001105
Osteoarthritis	Corticosteroids	EURAX -HYDROCORTISONE cream 30 g	m447.00		646411000001105
Osteoarthritis	Corticosteroids	EURAX -HYDROCORTISONE crm	m447.00		646411000001105
Osteoarthritis	Corticosteroids	EURAX -HYDROCORTISONE CRM	m447.00		646411000001105
Osteoarthritis	Corticosteroids	Eurax Hydrocortisone CREAM		1304000V0BTAAAJ	NA
Osteoarthritis	Corticosteroids	EURAX HYDROCORTISONE CREAM		1304000V0BTAAAJ	NA
Osteoarthritis	Corticosteroids	Eurax Hydrocortisone cream (Novartis Consumer Health UK Ltd)		13.03.00.00.00	NA
Osteoarthritis	Corticosteroids	Eurax Hydrocortisone cream (Novartis Consumer Health UK Ltd)	m447.00		646411000001105
Osteoarthritis	Corticosteroids	Eurax Hydrocortisone cream (Novartis Consumer Health UK Ltd)	m447.	13040200	NA
Osteoarthritis	Corticosteroids	Eurax-Hydrocortisone Cream		1304000V0BTAAAJ	NA
Osteoarthritis	Corticosteroids	Eurax-Hydrocortisone Cream	m447.00		646411000001105
Osteoarthritis	Corticosteroids	EURAX-HYDROCORTISONE 30gcrm			2.99275e+17
Osteoarthritis	Corticosteroids	EURAX-HYDROCORTISONE CRE	m447.00		646411000001105
Osteoarthritis	Corticosteroids	Eurax-Hydrocortisone Cream	m447.00		646411000001105
Osteoarthritis	Corticosteroids	EURAX-HYDROCORTISONE cream			2.99275e+17
Osteoarthritis	Corticosteroids	EURAX-HYDROCORTISONE cream 30g	m44c.00		179411000001100
Osteoarthritis	Corticosteroids	FRAMYCETIN + DEXAMETHASONE & GRAMICIDIN ear drops			1.07745e+17
Osteoarthritis	Corticosteroids	FRAMYCETIN + DEXAMETHASONE & GRAMICIDIN eye oint			1.07695e+17
Osteoarthritis	Corticosteroids	FRAMYCETIN + DEXAMETHASONE & GRAMICIDIN eye/ear drops			1.07755e+17
Osteoarthritis	Corticosteroids	Framycetin with dexamethasone and gramicidin Ear drops			1.07745e+17
Osteoarthritis	Corticosteroids	framycetin with dexamethasone and gramicidin eye/ear drops		12.01.01.03.00	NA
Osteoarthritis	Corticosteroids	FUCIDIC ACID 2% HYDROCORTISONE 1%		1304	NA
Osteoarthritis	Corticosteroids	FUSIDIC ACID + BETAMETHASONE crm	m49v.00		1.08195e+17
Osteoarthritis	Corticosteroids	FUSIDIC ACID + BETAMETHASONE crm			1.08195e+17
Osteoarthritis	Corticosteroids	FUSIDIC ACID + BETAMETHASONE VALERATE crm 2% + 0.1%	m49v.00		1.08195e+17
Osteoarthritis	Corticosteroids	FUSIDIC ACID + BETAMETHASONE VALERATE crm 2% + 0.1%			1.08195e+17
Osteoarthritis	Corticosteroids	FUSIDIC ACID + HYDROCORTISONE crm 2% + 1%	m45V.00		1.08235e+17
Osteoarthritis	Corticosteroids	FUSIDIC ACID + HYDROCORTISONE crm 2% + 1%			1.08235e+17
Osteoarthritis	Corticosteroids	FUSIDIC ACID + HYDROCORTISONE gel 2% + 1%			1.08225e+17
Osteoarthritis	Corticosteroids	FUSIDIC ACID 2%/HYDROCORTISONE ACET. 1% CRE			1.87335e+17
Osteoarthritis	Corticosteroids	FUSIDIC ACID 2%/HYDROCORTISONE ACET. 1% JEL			1.17315e+17
Osteoarthritis	Corticosteroids	Fusidic Acid And Betamethasone Valerate Cream 2 % + 0.1 %		1304	NA
Osteoarthritis	Corticosteroids	Fusidic Acid And Betamethasone Valerate Cream 2 % + 0.1 %	m49v.00		331849001
Osteoarthritis	Corticosteroids	Fusidic Acid And Betamethasone Valerate Cream 2 % + 0.1 %	m49v.00		1.08195e+17
Osteoarthritis	Corticosteroids	Fusidic Acid And Betamethasone Valerate Cream 2 % + 0.1 %	m49d.00		399111000001108
Osteoarthritis	Corticosteroids	Fusidic Acid And Betamethasone Valerate Cream 2% + 0.1%	m49v.00		1.08195e+17
Osteoarthritis	Corticosteroids	Fusidic Acid And Hydrocortisone Acetate Cream 2 % + 1 %		1304	NA
Osteoarthritis	Corticosteroids	Fusidic Acid And Hydrocortisone Acetate Cream 2 % + 1 %	m45V.00		331742001
Osteoarthritis	Corticosteroids	Fusidic Acid And Hydrocortisone Acetate Cream 2 % + 1 %	m45V.00		1.08235e+17
Osteoarthritis	Corticosteroids	Fusidic Acid And Hydrocortisone Acetate Cream 2 % + 1 %	md2v.00		5464111000001100
Osteoarthritis	Corticosteroids	Fusidic Acid And Hydrocortisone Acetate Cream 2 % + 1 %	m458.00		2903711000001100
Osteoarthritis	Corticosteroids	Fusidic Acid And Hydrocortisone Acetate Cream 2 % + 1 %	m45V.00		1.08235e+17
Osteoarthritis	Corticosteroids	Fusidic Acid And Hydrocortisone Acetate Cream 2 % + 1 %			1.08235e+17
Osteoarthritis	Corticosteroids	Fusidic Acid And Hydrocortisone Acetate Cream 2% + 1%	m45V.00		1.08235e+17
Osteoarthritis	Corticosteroids	Fusidic acid with betamethasone cream	m49v.00		1.08195e+17
Osteoarthritis	Corticosteroids	Fusidic acid with betamethasone valerate 2%with1% cream	m49v.00		1.08195e+17
Osteoarthritis	Corticosteroids	fusidic acid with betamethasone valerate cream 2% + 0.1%		13.04.03.00.00	NA
Osteoarthritis	Corticosteroids	fusidic acid with betamethasone valerate cream 2% + 0.1%	m49v.00		1.08195e+17
Osteoarthritis	Corticosteroids	Fusidic acid with betamethasone valerate cream 2% + 0.1%	m49v.00		1.08195e+17
Osteoarthritis	Corticosteroids	FUSIDIC ACID WITH BETAMETHASONE VALERATE cream2% + 0.1%	m49v.00		1.08195e+17
Osteoarthritis	Corticosteroids	Fusidic acid with hydrocortisone 2%with1% cream	m45V.00		1.08235e+17
Osteoarthritis	Corticosteroids	Fusidic acid with hydrocortisone 2%with1% gel			1.08225e+17
Osteoarthritis	Corticosteroids	fusidic acid with hydrocortisone cream 2% + 1%		13.04.01.00.00	NA
Osteoarthritis	Corticosteroids	fusidic acid with hydrocortisone cream 2% + 1%	m45V.00		1.08235e+17
Osteoarthritis	Corticosteroids	fusidic acid with hydrocortisone cream 2% + 1%	m45V.00		331742001
Osteoarthritis	Corticosteroids	FUSIDIC ACID WITH HYDROCORTISONE cream 2% + 1%	m45V.00		1.08235e+17
Osteoarthritis	Corticosteroids	FUSIDIC ACID WITH HYDROCORTISONE crm 2% + 1%	m45V.00		1.08235e+17
Osteoarthritis	Corticosteroids	fusidic acid with hydrocortisone gel 2% + 1%		13.04.01.00.00	NA
Osteoarthritis	Corticosteroids	fusidic acid with hydrocortisone ointment		13.04.01.00.00	NA
Osteoarthritis	Corticosteroids	Gentamicin & Hydrocortisone acetate 0.3 % + 1 % ear drops			2.99275e+17
Osteoarthritis	Corticosteroids	GENTAMICIN + HYDROCORTISONE ACETATE ear drops 0.3% + 1%	l35z.00		330936001
Osteoarthritis	Corticosteroids	GENTAMICIN + HYDROCORTISONE ear drops	l35z.00		330936001
Osteoarthritis	Corticosteroids	Gentamicin 0.3% / Hydrocortisone acetate 1% ear drops		12.01.01.03.00	NA
Osteoarthritis	Corticosteroids	Gentamicin 0.3% / Hydrocortisone acetate 1% ear drops	l35z.	12010100	NA
Osteoarthritis	Corticosteroids	Gentamicin 0.3% / Hydrocortisone acetate 1% ear drops	l35z.00		330936001
Osteoarthritis	Corticosteroids	Gentamicin 0.3% / Hydrocortisone acetate 1% ear drops (AMCo)		12.01.01.02.00	NA
Osteoarthritis	Corticosteroids	GENTAMICIN 0.3%/HYDROCORTISONE 1% EAR DRO	l35z.00		330936001
Osteoarthritis	Corticosteroids	GENTAMICIN 0.3%/HYDROCORTISONE ACET. 1% CRE			1.13975e+17
Osteoarthritis	Corticosteroids	Gentamicin And Hydrocortisone Acetate Ear Drops 0.3 % + 1	l35z.00		330936001
Osteoarthritis	Corticosteroids	Gentamicin And Hydrocortisone Acetate Ear drops 0.3 % + 1 %		120101	NA
Osteoarthritis	Corticosteroids	Gentamicin And Hydrocortisone Acetate Ear Drops 0.3 % + 1 %		120101	NA
Osteoarthritis	Corticosteroids	Gentamicin And Hydrocortisone Acetate Ear Drops 0.3 % +...	l35z.00		330936001
Osteoarthritis	Corticosteroids	gentamicin with hydrocortisone acetate cream		12.01.01.02.00	NA
Osteoarthritis	Corticosteroids	gentamicin with hydrocortisone acetate ear drops 0.3% + 1%	l35z.00		330936001
Osteoarthritis	Corticosteroids	Gentamicin with hydrocortisone acetate ear drops 0.3% + 1%	l35z.00		330936001
Osteoarthritis	Corticosteroids	Gentamicin with hydrocortisone ear drops	l35z.00		330936001
Osteoarthritis	Corticosteroids	GENTAMICIN WITH HYDROCORTISONE ear drops	l35z.00		330936001
Osteoarthritis	Corticosteroids	GENTAMICIN WITH HYDROCORTISONE EAR DROPS			2.99275e+17
Osteoarthritis	Corticosteroids	Gentamicin with hydrocortisone ear drops -	l35z.00		330936001
Osteoarthritis	Corticosteroids	GENTAMICIN+HYDROCORTISONE	l35z.00		330936001
Osteoarthritis	Corticosteroids	GENTICIN WITH HYDROCORTISONE cream [NICHOLAS]		13.10.01.02.00	NA
Osteoarthritis	Corticosteroids	GENTISONE HYDROCORTISONE EAR DROPS	l355.00		2914711000001100
Osteoarthritis	Corticosteroids	GENTISONE HYDROCORTISONE EAR DROPS			2.99275e+17
Osteoarthritis	Corticosteroids	GPPE EAR/EYE OINT NEO-CORTEF 1.5%			2.99275e+17
Osteoarthritis	Corticosteroids	HYDROCORTISONE	m414.00		346992009
Osteoarthritis	Corticosteroids	Hydrocortisone Cream 0.1 %		1304000V0AAAWAW	NA
Osteoarthritis	Corticosteroids	Hydrocortisone Cream 0.1 %	m41u.00		331680008
Osteoarthritis	Corticosteroids	Hydrocortisone Cream 0.5 %		1304000V0AAACAC	NA
Osteoarthritis	Corticosteroids	Hydrocortisone Cream 0.5 %	m419.00		346990001
Osteoarthritis	Corticosteroids	Hydrocortisone Cream 1 %		1304000V0AAADAD	NA
Osteoarthritis	Corticosteroids	Hydrocortisone Cream 1 %	m414.00		346992009
Osteoarthritis	Corticosteroids	Hydrocortisone Cream 2.5 %		1304000V0AAAFAF	NA
Osteoarthritis	Corticosteroids	Hydrocortisone Cream 2.5 %	m41C.00		331661006
Osteoarthritis	Corticosteroids	Hydrocortisone M/R tablets 5 mg		60302	NA
Osteoarthritis	Corticosteroids	Hydrocortisone Ointment 0.5 %		1304000V0AABBBB	NA
Osteoarthritis	Corticosteroids	Hydrocortisone Ointment 0.5 %	m421.00		353223001
Osteoarthritis	Corticosteroids	Hydrocortisone Ointment 1 %		1304000V0AABCBC	NA
Osteoarthritis	Corticosteroids	Hydrocortisone Ointment 1 %	m42D.00		347949006
Osteoarthritis	Corticosteroids	Hydrocortisone Ointment 2.5 %		1304000V0AABDBD	NA
Osteoarthritis	Corticosteroids	Hydrocortisone Ointment 2.5 %	m42b.00		331695005
Osteoarthritis	Corticosteroids	Hydrocortisone Tablets 10 mg		0603020J0AAADAD	NA
Osteoarthritis	Corticosteroids	Hydrocortisone Tablets 20 mg		0603020J0AAAEAE	NA
Osteoarthritis	Corticosteroids	HYDROCORTISONE !/2% CREAM	m419.00		346990001
Osteoarthritis	Corticosteroids	Hydrocortisone (30g) 1 % cream	m414.00		346992009
Osteoarthritis	Corticosteroids	hydrocortisone (as sodium succinate) injection 100mg		06.03.02.00.00	NA
Osteoarthritis	Corticosteroids	hydrocortisone (form not specified)		50.00.00.00.00	NA
Osteoarthritis	Corticosteroids	Hydrocortisone & Clotrimazole 1 % + 1 % cream			2.99275e+17
Osteoarthritis	Corticosteroids	Hydrocortisone & Clotrimazole 1 % + 1 % cream	m45Z.00		331746003
Osteoarthritis	Corticosteroids	Hydrocortisone & crotamiton 0.25 % + 10 % cream			2.99275e+17
Osteoarthritis	Corticosteroids	Hydrocortisone & Miconazole nitrate 1 % + 2 % cream			2.99275e+17
Osteoarthritis	Corticosteroids	Hydrocortisone & Miconazole nitrate 1 % + 2 % cream	m45Y.00		331745004
Osteoarthritis	Corticosteroids	Hydrocortisone & Miconazole nitrate 1 % + 2 % ointment			2.99275e+17
Osteoarthritis	Corticosteroids	HYDROCORTISONE + BENZYL BENZOATE & SOOTHING AGENTS crm			1.64745e+17
Osteoarthritis	Corticosteroids	HYDROCORTISONE + BENZYL BENZOATE & SOOTHING AGENTS oint			2.10815e+17
Osteoarthritis	Corticosteroids	HYDROCORTISONE + BENZYL BENZOATE & SOOTHING AGENTS supp			1.64735e+17
Osteoarthritis	Corticosteroids	HYDROCORTISONE + CLIOQUINOL crm 1% + 3%			331736000
Osteoarthritis	Corticosteroids	HYDROCORTISONE + CLIOQUINOL oint 1% + 3%			331735001
Osteoarthritis	Corticosteroids	HYDROCORTISONE + CLOTRIMAZOLE crm 1% + 1%	m45Z.00		331746003
Osteoarthritis	Corticosteroids	HYDROCORTISONE + CROTAMITON crm			331720002
Osteoarthritis	Corticosteroids	HYDROCORTISONE + CROTAMITON crm 0.25% + 10%			331720002
Osteoarthritis	Corticosteroids	HYDROCORTISONE + ECONAZOLE NITRATE crm	m45W.00		331743006
Osteoarthritis	Corticosteroids	HYDROCORTISONE + ECONAZOLE NITRATE crm 1% + 1%	m45W.00		331743006
Osteoarthritis	Corticosteroids	HYDROCORTISONE + FUSIDIC ACID crm 1% + 2%	m45V.00		331742001
Osteoarthritis	Corticosteroids	HYDROCORTISONE + FUSIDIC ACID gel 1% + 2%			1.17315e+17
Osteoarthritis	Corticosteroids	HYDROCORTISONE + LIDOCAINE rectal spray 0.2% + 1%			317720004
Osteoarthritis	Corticosteroids	HYDROCORTISONE + MICONAZOLE NITRATE crm	m45Y.00		331745004
Osteoarthritis	Corticosteroids	HYDROCORTISONE + MICONAZOLE NITRATE crm 1% + 2%	m45Y.00		331745004
Osteoarthritis	Corticosteroids	HYDROCORTISONE + MICONAZOLE NITRATE oint	m45X.00		331744000
Osteoarthritis	Corticosteroids	HYDROCORTISONE + MICONAZOLE NITRATE oint 1% + 2%	m45X.00		331744000
Osteoarthritis	Corticosteroids	HYDROCORTISONE + NYSTATI DIMETICON & BENZALKONIU CHLORID crm			1.51215e+17
Osteoarthritis	Corticosteroids	HYDROCORTISONE + NYSTATIN & CHLORHEXIDINE crm			1.17395e+17
Osteoarthritis	Corticosteroids	HYDROCORTISONE + NYSTATIN & CHLORHEXIDINE oint			1.17405e+17
Osteoarthritis	Corticosteroids	HYDROCORTISONE + PRAMOCAINE HCl foam 1% + 1%			400668006
Osteoarthritis	Corticosteroids	HYDROCORTISONE + UREA crm	m44z.00		331722005
Osteoarthritis	Corticosteroids	HYDROCORTISONE + UREA crm 1% + 10%	m44z.00		331722005
Osteoarthritis	Corticosteroids	Hydrocortisone 0.1% cream		13.04.01.00.00	NA
Osteoarthritis	Corticosteroids	Hydrocortisone 0.1% cream	m41u.00		331680008
Osteoarthritis	Corticosteroids	Hydrocortisone 0.1% cream	m41u.	13040200	NA
Osteoarthritis	Corticosteroids	Hydrocortisone 0.1% topical emulsion		13.04.03.00.00	NA
Osteoarthritis	Corticosteroids	Hydrocortisone 0.25% / Crotamiton 10% cream		13.04.01.00.00	NA
Osteoarthritis	Corticosteroids	Hydrocortisone 0.25% / Crotamiton 10% cream			331720002
Osteoarthritis	Corticosteroids	Hydrocortisone 0.25% / Crotamiton 10% cream		13040000	NA
Osteoarthritis	Corticosteroids	Hydrocortisone 0.25% / Crotamiton 10% cream		13040200	NA
Osteoarthritis	Corticosteroids	Hydrocortisone 0.5 % cream			2.99275e+17
Osteoarthritis	Corticosteroids	Hydrocortisone 0.5% cream		13.04.01.00.00	NA
Osteoarthritis	Corticosteroids	Hydrocortisone 0.5% cream	m419.	13040200	NA
Osteoarthritis	Corticosteroids	Hydrocortisone 0.5% cream	m419.00		346990001
Osteoarthritis	Corticosteroids	Hydrocortisone 0.5% cream	m419.	13040000	NA
Osteoarthritis	Corticosteroids	Hydrocortisone 0.5% cream (A A H Pharmaceuticals Ltd)		13.04.01.00.00	NA
Osteoarthritis	Corticosteroids	Hydrocortisone 0.5% cream (Actavis UK Ltd)		13.04.01.00.00	NA
Osteoarthritis	Corticosteroids	Hydrocortisone 0.5% cream (Essential Generics Ltd)		13.04.01.00.00	NA
Osteoarthritis	Corticosteroids	Hydrocortisone 0.5% cream (Teva UK Ltd)		13.04.01.00.00	NA
Osteoarthritis	Corticosteroids	HYDROCORTISONE 0.5% cream 15g	m419.00		346990001
Osteoarthritis	Corticosteroids	Hydrocortisone 0.5% eye ointment		11.04.01.00.00	NA
Osteoarthritis	Corticosteroids	Hydrocortisone 0.5% eye ointment	k668.		330475001
Osteoarthritis	Corticosteroids	Hydrocortisone 0.5% ointment		13.04.01.00.00	NA
Osteoarthritis	Corticosteroids	Hydrocortisone 0.5% ointment	m421.00		353223001
Osteoarthritis	Corticosteroids	Hydrocortisone 0.5% ointment	m421.	13040200	NA
Osteoarthritis	Corticosteroids	Hydrocortisone 0.5% ointment (A A H Pharmaceuticals Ltd)		13.04.01.00.00	NA
Osteoarthritis	Corticosteroids	Hydrocortisone 1.5% / Neomycin 0.5% ear/eye drops		11.04.01.00.00	NA
Osteoarthritis	Corticosteroids	HYDROCORTISONE 1/2% CREAM			2.99275e+17
Osteoarthritis	Corticosteroids	Hydrocortisone 1% / Clioquinol 3% ointment		13.10.01.01.00	NA
Osteoarthritis	Corticosteroids	Hydrocortisone 1% / Clioquinol 3% ointment			331735001
Osteoarthritis	Corticosteroids	Hydrocortisone 1% / Clotrimazole 1% cream		13.04.01.00.00	NA
Osteoarthritis	Corticosteroids	Hydrocortisone 1% / Clotrimazole 1% cream	m45Z.	13040100	NA
Osteoarthritis	Corticosteroids	Hydrocortisone 1% / Clotrimazole 1% cream	m45Z.00		331746003
Osteoarthritis	Corticosteroids	Hydrocortisone 1% / Clotrimazole 1% cream	m45Z.	13040200	NA
Osteoarthritis	Corticosteroids	Hydrocortisone 1% / Miconazole 2% cream		13.04.01.00.00	NA
Osteoarthritis	Corticosteroids	Hydrocortisone 1% / Miconazole 2% cream	m45Y.00		331745004
Osteoarthritis	Corticosteroids	Hydrocortisone 1% / Miconazole 2% cream	m45Y.	13040100	NA
Osteoarthritis	Corticosteroids	Hydrocortisone 1% / Miconazole 2% cream	m45Y.00		1.26735e+17
Osteoarthritis	Corticosteroids	Hydrocortisone 1% / Miconazole 2% ointment		13.10.02.00.00	NA
Osteoarthritis	Corticosteroids	Hydrocortisone 1% / Miconazole 2% ointment	m45X.00		331744000
Osteoarthritis	Corticosteroids	Hydrocortisone 1% / Miconazole 2% ointment	m45X.	13040100	NA
Osteoarthritis	Corticosteroids	Hydrocortisone 1% / Potassium hydroxyquinoline sulfate 0.5% cream		13.04.01.00.00	NA
Osteoarthritis	Corticosteroids	Hydrocortisone 1% / Pramocaine 1% foam enema		01.07.02.00.00	NA
Osteoarthritis	Corticosteroids	Hydrocortisone 1% / Pramocaine 1% foam enema			400668006
Osteoarthritis	Corticosteroids	Hydrocortisone 1% / Pramocaine 1% foam enema		1070200	NA
Osteoarthritis	Corticosteroids	Hydrocortisone 1% / Urea 10% cream		13.04.02.00.00	NA
Osteoarthritis	Corticosteroids	Hydrocortisone 1% / Urea 10% cream	m44z.00		331722005
Osteoarthritis	Corticosteroids	Hydrocortisone 1% / Urea 10% cream	m44z.	13040300	NA
Osteoarthritis	Corticosteroids	Hydrocortisone 1% 100gm			2.99275e+17
Osteoarthritis	Corticosteroids	Hydrocortisone 1% cream		13.04.01.00.00	NA
Osteoarthritis	Corticosteroids	Hydrocortisone 1% cream	m414.	13040200	NA
Osteoarthritis	Corticosteroids	Hydrocortisone 1% cream	m414.00		346992009
Osteoarthritis	Corticosteroids	Hydrocortisone 1% cream			2.99275e+17
Osteoarthritis	Corticosteroids	HYDROCORTISONE 1% CREAM			2.99275e+17
Osteoarthritis	Corticosteroids	Hydrocortisone 1% cream (A A H Pharmaceuticals Ltd)		13.04.01.00.00	NA
Osteoarthritis	Corticosteroids	Hydrocortisone 1% cream (Actavis UK Ltd)		13.04.01.00.00	NA
Osteoarthritis	Corticosteroids	Hydrocortisone 1% cream (Sovereign Medical Ltd)		13.04.01.00.00	NA
Osteoarthritis	Corticosteroids	Hydrocortisone 1% cream (Teva UK Ltd)		13.04.01.00.00	NA
Osteoarthritis	Corticosteroids	Hydrocortisone 1% cream (Vantage)		13.04.01.00.00	NA
Osteoarthritis	Corticosteroids	HYDROCORTISONE 1% cream 100g	m41u.00		331680008
Osteoarthritis	Corticosteroids	HYDROCORTISONE 1% cream 15g			2.99275e+17
Osteoarthritis	Corticosteroids	HYDROCORTISONE 1% cream 30g	m414.00		346992009
Osteoarthritis	Corticosteroids	HYDROCORTISONE 1% cream 30g			2.99275e+17
Osteoarthritis	Corticosteroids	HYDROCORTISONE 1% CREAM 30G	m414.00		346992009
Osteoarthritis	Corticosteroids	HYDROCORTISONE 1% cream 50g			2.99275e+17
Osteoarthritis	Corticosteroids	HYDROCORTISONE 1% cream 50g	m414.00		346992009
Osteoarthritis	Corticosteroids	HYDROCORTISONE 1% crm	m414.00		346992009
Osteoarthritis	Corticosteroids	Hydrocortisone 1% eye drops		11.04.01.00.00	NA
Osteoarthritis	Corticosteroids	Hydrocortisone 1% eye ointment		11.04.01.00.00	NA
Osteoarthritis	Corticosteroids	Hydrocortisone 1% eye ointment	k668.00		330476000
Osteoarthritis	Corticosteroids	Hydrocortisone 1% ointment		13.04.01.00.00	NA
Osteoarthritis	Corticosteroids	Hydrocortisone 1% ointment	m42D.00		347949006
Osteoarthritis	Corticosteroids	Hydrocortisone 1% ointment	m42D.	13040200	NA
Osteoarthritis	Corticosteroids	Hydrocortisone 1% ointment	m424.00		347949006
Osteoarthritis	Corticosteroids	HYDROCORTISONE 1% OINTMENT		1304000V0AABCBC	NA
Osteoarthritis	Corticosteroids	Hydrocortisone 1% ointment (A A H Pharmaceuticals Ltd)		13.04.01.00.00	NA
Osteoarthritis	Corticosteroids	Hydrocortisone 1% ointment (Actavis UK Ltd)		13.04.01.00.00	NA
Osteoarthritis	Corticosteroids	Hydrocortisone 1% ointment (Essential Generics Ltd)		13.04.01.00.00	NA
Osteoarthritis	Corticosteroids	Hydrocortisone 1% ointment (Sovereign Medical Ltd)		13.04.01.00.00	NA
Osteoarthritis	Corticosteroids	Hydrocortisone 1% ointment (Teva UK Ltd)		13.04.01.00.00	NA
Osteoarthritis	Corticosteroids	HYDROCORTISONE 1% ointment 30g			2.99275e+17
Osteoarthritis	Corticosteroids	HYDROCORTISONE 1% ointment 30g	m42D.00		347949006
Osteoarthritis	Corticosteroids	HYDROCORTISONE 1% UNG	m414.00		346992009
Osteoarthritis	Corticosteroids	HYDROCORTISONE 1%/MI CRE	m45Y.00		1.26735e+17
Osteoarthritis	Corticosteroids	HYDROCORTISONE 1%/MI OIN 1	m45X.00		331744000
Osteoarthritis	Corticosteroids	HYDROCORTISONE 1%/MICONAZOLE NITRATE 2% CRE	m45Y.00		1.26735e+17
Osteoarthritis	Corticosteroids	HYDROCORTISONE 1%/MICONAZOLE NITRATE 2% OIN 1	m45X.00		331744000
Osteoarthritis	Corticosteroids	HYDROCORTISONE 1%/MICONAZOLE NITRATE 2% OIN 1%	m45X.00		331744000
Osteoarthritis	Corticosteroids	Hydrocortisone 10% foam aerosol enema		01.05.02.00.00	NA
Osteoarthritis	Corticosteroids	Hydrocortisone 10% foam aerosol enema	ai14.00		317681009
Osteoarthritis	Corticosteroids	Hydrocortisone 10% foam aerosol enema	ai14.	1050200	NA
Osteoarthritis	Corticosteroids	HYDROCORTISONE 10MG			2.99275e+17
Osteoarthritis	Corticosteroids	Hydrocortisone 10mg tablets	fe41.00		325373001
Osteoarthritis	Corticosteroids	Hydrocortisone 10mg tablets		06.03.02.00.00	NA
Osteoarthritis	Corticosteroids	Hydrocortisone 10mg tablets	fe41.	6030200	NA
Osteoarthritis	Corticosteroids	Hydrocortisone 10mg tablets (A A H Pharmaceuticals Ltd)		06.03.02.00.00	NA
Osteoarthritis	Corticosteroids	Hydrocortisone 10mg tablets (Actavis UK Ltd)		06.03.02.00.00	NA
Osteoarthritis	Corticosteroids	Hydrocortisone 10mg tablets (Almus Pharmaceuticals Ltd)		06.03.02.00.00	NA
Osteoarthritis	Corticosteroids	Hydrocortisone 10mg tablets (Teva UK Ltd)		06.03.02.00.00	NA
Osteoarthritis	Corticosteroids	Hydrocortisone 10mg/5ml oral suspension		06.03.01.02.00	NA
Osteoarthritis	Corticosteroids	Hydrocortisone 2.5% cream		13.04.01.00.00	NA
Osteoarthritis	Corticosteroids	Hydrocortisone 2.5% cream	m41C.	13040200	NA
Osteoarthritis	Corticosteroids	Hydrocortisone 2.5% cream	m41C.00		331661006
Osteoarthritis	Corticosteroids	Hydrocortisone 2.5% cream (A A H Pharmaceuticals Ltd)		13.04.01.00.00	NA
Osteoarthritis	Corticosteroids	Hydrocortisone 2.5% cream (Teva UK Ltd)		13.04.01.00.00	NA
Osteoarthritis	Corticosteroids	Hydrocortisone 2.5% eye ointment		11.04.01.00.00	NA
Osteoarthritis	Corticosteroids	Hydrocortisone 2.5% eye ointment	k669.00		330477009
Osteoarthritis	Corticosteroids	HYDROCORTISONE 2.5% oint 30g			2.99275e+17
Osteoarthritis	Corticosteroids	Hydrocortisone 2.5% ointment		13.04.01.00.00	NA
Osteoarthritis	Corticosteroids	Hydrocortisone 2.5% ointment	m42b.00		331695005
Osteoarthritis	Corticosteroids	Hydrocortisone 2.5% ointment	m42b.		331695005
Osteoarthritis	Corticosteroids	Hydrocortisone 2.5% ointment	m42b.	13040200	NA
Osteoarthritis	Corticosteroids	HYDROCORTISONE 2.5% ointment			2.99275e+17
Osteoarthritis	Corticosteroids	Hydrocortisone 2.5mg muco-adhesive buccal tablets sugar free		12.03.01.00.00	NA
Osteoarthritis	Corticosteroids	Hydrocortisone 2.5mg muco-adhesive buccal tablets sugar free	lb4z.	12030100	NA
Osteoarthritis	Corticosteroids	Hydrocortisone 2.5mg muco-adhesive buccal tablets sugar free	lb4z.00		331164004
Osteoarthritis	Corticosteroids	Hydrocortisone 2.5mg muco-adhesive buccal tablets sugar free (A A H Pharmaceuticals Ltd)		12.03.01.00.00	NA
Osteoarthritis	Corticosteroids	Hydrocortisone 2.5mg muco-adhesive buccal tablets sugar free (Actavis UK Ltd)		12.03.01.00.00	NA
Osteoarthritis	Corticosteroids	Hydrocortisone 20mg modified-release tablets		06.03.02.00.00	NA
Osteoarthritis	Corticosteroids	Hydrocortisone 20mg tablets		06.03.01.02.00	NA
Osteoarthritis	Corticosteroids	Hydrocortisone 20mg tablets	fe42.00		325374007
Osteoarthritis	Corticosteroids	Hydrocortisone 20mg tablets	fe42.	6030200	NA
Osteoarthritis	Corticosteroids	Hydrocortisone 20mg tablets (Actavis UK Ltd)		06.03.02.00.00	NA
Osteoarthritis	Corticosteroids	HYDROCORTISONE 25mg/1ml inj.	j421.00		329978005
Osteoarthritis	Corticosteroids	Hydrocortisone 5mg modified-release tablets			2.14964e+16
Osteoarthritis	Corticosteroids	Hydrocortisone 5mg modified-release tablets		06.03.01.02.00	NA
Osteoarthritis	Corticosteroids	Hydrocortisone Acetate Eye drops 1 %		1104010M0AAABAB	NA
Osteoarthritis	Corticosteroids	Hydrocortisone Acetate Eye ointment 2.5 %		1104010M0AAAEAE	NA
Osteoarthritis	Corticosteroids	Hydrocortisone Acetate Foam 10 %		0105000G0AAAAAA	NA
Osteoarthritis	Corticosteroids	Hydrocortisone Acetate Injection 25 mg/ml, 1 ml ampoule	j421.00		329978005
Osteoarthritis	Corticosteroids	HYDROCORTISONE ACETATE (1ML) INJ 25mg/ml	j421.00		329978005
Osteoarthritis	Corticosteroids	Hydrocortisone acetate & Fusidic acid 1 % + 2 % ointment			1.17325e+17
Osteoarthritis	Corticosteroids	HYDROCORTISONE ACETATE + NEOMYCIN SULPHAT ear drop 1.5%+0.5%			2.22455e+17
Osteoarthritis	Corticosteroids	Hydrocortisone acetate 1% / Fusidic acid 2% cream		13.04.01.00.00	NA
Osteoarthritis	Corticosteroids	Hydrocortisone acetate 1% / Fusidic acid 2% cream	m45V.00		331742001
Osteoarthritis	Corticosteroids	Hydrocortisone acetate 1% / Fusidic acid 2% cream	m45V.	13040100	NA
Osteoarthritis	Corticosteroids	Hydrocortisone acetate 1% / Sodium fusidate 2% ointment		13.04.01.00.00	NA
Osteoarthritis	Corticosteroids	Hydrocortisone acetate 1% / Sodium fusidate 2% ointment	m45T.00		331740009
Osteoarthritis	Corticosteroids	Hydrocortisone acetate 1% cream		13.04.01.00.00	NA
Osteoarthritis	Corticosteroids	Hydrocortisone acetate 1% cream	m411.00		332041002
Osteoarthritis	Corticosteroids	Hydrocortisone acetate 1% ointment		13.04.01.00.00	NA
Osteoarthritis	Corticosteroids	Hydrocortisone acetate 1% ointment	m422.00		331700003
Osteoarthritis	Corticosteroids	Hydrocortisone acetate 1% ointment			331700003
Osteoarthritis	Corticosteroids	Hydrocortisone Acetate 14 Applications 20.8g FOAM 10%		0105000G0AAAAAA	NA
Osteoarthritis	Corticosteroids	HYDROCORTISONE ACETATE 14 APPLICATIONS 20.8G FOAM 10%		0105000G0AAAAAA	NA
Osteoarthritis	Corticosteroids	Hydrocortisone acetate 25mg/1ml suspension for injection ...	j421.00		329978005
Osteoarthritis	Corticosteroids	Hydrocortisone acetate 25mg/1ml suspension for injection amp	j421.00		329978005
Osteoarthritis	Corticosteroids	Hydrocortisone acetate 25mg/1ml suspension for injection ampoules		10.01.02.02.00	NA
Osteoarthritis	Corticosteroids	HYDROCORTISONE ACETATE AMP 1ML INJ 25MG/ML		1001022G0AAAAAA	NA
Osteoarthritis	Corticosteroids	hydrocortisone acetate and pramocaine hydrochloride cream 1% + 1%		01.07.02.00.00	NA
Osteoarthritis	Corticosteroids	HYDROCORTISONE ACETATE crm 1%			332041002
Osteoarthritis	Corticosteroids	HYDROCORTISONE ACETATE EYE OINT 0.5%		1104010M0AAACAC	NA
Osteoarthritis	Corticosteroids	Hydrocortisone Acetate Eye OINT 1%		1104010M0AAADAD	NA
Osteoarthritis	Corticosteroids	HYDROCORTISONE ACETATE inj 25mg/1ml	j421.00		329978005
Osteoarthritis	Corticosteroids	HYDROCORTISONE ACETATE inj 25mg/ml	j421.00		329978005
Osteoarthritis	Corticosteroids	HYDROCORTISONE ACETATE inj susp 25mg/1ml	j421.00		329978005
Osteoarthritis	Corticosteroids	hydrocortisone acetate injection 25mg/ml			2.99275e+17
Osteoarthritis	Corticosteroids	HYDROCORTISONE ACETATE INJECTION 25MG/ML (1ML AMP)	j421.00		329978005
Osteoarthritis	Corticosteroids	HYDROCORTISONE ACETATE injection 25mg/ml [1ml vial(s)]	j421.00		329978005
Osteoarthritis	Corticosteroids	HYDROCORTISONE ACETATE oint 1%			331700003
Osteoarthritis	Corticosteroids	hydrocortisone acetate with neomycin sulfate ear drops 1.5% + 0.5%		11.04.01.00.00	NA
Osteoarthritis	Corticosteroids	HYDROCORTISONE aerosol foam	ai14.00		317681009
Osteoarthritis	Corticosteroids	HYDROCORTISONE aerosol foam 10%	ai14.00		317681009
Osteoarthritis	Corticosteroids	Hydrocortisone And Crotamiton Cream 0.25 % + 10 %		1304	NA
Osteoarthritis	Corticosteroids	Hydrocortisone And Crotamiton Cream 0.25 % + 10 %			331720002
Osteoarthritis	Corticosteroids	Hydrocortisone And Crotamiton Cream 0.25% + 10%			331720002
Osteoarthritis	Corticosteroids	Hydrocortisone And Econazole Cream 1 % + 1 %		1304	NA
Osteoarthritis	Corticosteroids	Hydrocortisone And Lidocaine Ointment 0.275 % + 5 %		10702	NA
Osteoarthritis	Corticosteroids	Hydrocortisone And Lidocaine Ointment 0.275 % + 5 %			3486311000001100
Osteoarthritis	Corticosteroids	Hydrocortisone And Lidocaine Spray 0.2 % + 1 %		10702	NA
Osteoarthritis	Corticosteroids	Hydrocortisone And Miconazole Cream 1 % + 2 %		1304	NA
Osteoarthritis	Corticosteroids	Hydrocortisone And Miconazole Cream 1 % + 2 %	m45Y.00		331745004
Osteoarthritis	Corticosteroids	Hydrocortisone And Miconazole Cream 1 % + 2 %	m45Y.00		1.26735e+17
Osteoarthritis	Corticosteroids	Hydrocortisone And Miconazole Cream 1 % + 2 %			1.26735e+17
Osteoarthritis	Corticosteroids	Hydrocortisone And Miconazole Ointment 1 % + 2 %		1304	NA
Osteoarthritis	Corticosteroids	Hydrocortisone And Miconazole Ointment 1 % + 2 %	m45X.00		331744000
Osteoarthritis	Corticosteroids	Hydrocortisone And Miconazole CREAM		1304	NA
Osteoarthritis	Corticosteroids	HYDROCORTISONE AND MICONAZOLE CREAM		1304	NA
Osteoarthritis	Corticosteroids	Hydrocortisone And Miconazole Cream 1 % + 2 %	m45Y.00		331745004
Osteoarthritis	Corticosteroids	Hydrocortisone And Miconazole Cream 1% + 2%	m45Y.00		331745004
Osteoarthritis	Corticosteroids	Hydrocortisone And Miconazole Ointment 1 % + 2 %	m45X.00		331744000
Osteoarthritis	Corticosteroids	Hydrocortisone And Miconazole Ointment 1% + 2%	m45X.00		331744000
Osteoarthritis	Corticosteroids	Hydrocortisone And Pramocaine Rectal foam 1 % + 1 % per dose		10702	NA
Osteoarthritis	Corticosteroids	Hydrocortisone And Pramocaine Rectal Foam 1 % + 1 % per dose		10702	NA
Osteoarthritis	Corticosteroids	Hydrocortisone And Sodium Fusidate Ointment 1 % + 2 %		1304	NA
Osteoarthritis	Corticosteroids	Hydrocortisone And Urea Cream 1 % + 10 %		1304	NA
Osteoarthritis	Corticosteroids	Hydrocortisone And Urea Cream 1 % + 10 %	m41C.00		331661006
Osteoarthritis	Corticosteroids	Hydrocortisone And Urea Cream 1 % + 10 %	m44z.00		331722005
Osteoarthritis	Corticosteroids	HYDROCORTISONE BUTYR CRE 0.1	m4lw.00		331998009
Osteoarthritis	Corticosteroids	HYDROCORTISONE BUTYR OIN 0.1	m4ly.00		332000007
Osteoarthritis	Corticosteroids	Hydrocortisone Butyrate Cream 0.1 %		1304000W0AAAAAA	NA
Osteoarthritis	Corticosteroids	Hydrocortisone Butyrate Emulsion 0.1 %		1304000W0AABDBD	NA
Osteoarthritis	Corticosteroids	Hydrocortisone Butyrate Lipocream 0.1 %		1304000W0AAABAB	NA
Osteoarthritis	Corticosteroids	Hydrocortisone Butyrate Ointment 0.1 %		1304000W0AABABA	NA
Osteoarthritis	Corticosteroids	Hydrocortisone Butyrate Scalp lotion 0.1 %		1304000W0AABCBC	NA
Osteoarthritis	Corticosteroids	Hydrocortisone Butyrate Scalp Lotion 0.1 %		1304000W0AABCBC	NA
Osteoarthritis	Corticosteroids	HYDROCORTISONE BUTYRATE + CHLORQUINALDOL crm			331997004
Osteoarthritis	Corticosteroids	HYDROCORTISONE BUTYRATE + CHLORQUINALDOL crm 0.1% + 3%			331997004
Osteoarthritis	Corticosteroids	HYDROCORTISONE BUTYRATE + CHLORQUINALDOL oint			331996008
Osteoarthritis	Corticosteroids	HYDROCORTISONE BUTYRATE + CHLORQUINALDOL oint 0.1% + 3%			331996008
Osteoarthritis	Corticosteroids	Hydrocortisone butyrate 0.1% cream		13.04.03.00.00	NA
Osteoarthritis	Corticosteroids	Hydrocortisone butyrate 0.1% cream	m4lw.00		331998009
Osteoarthritis	Corticosteroids	Hydrocortisone butyrate 0.1% cream	m4lw.	13040400	NA
Osteoarthritis	Corticosteroids	Hydrocortisone butyrate 0.1% cream	m4lw.	13040000	NA
Osteoarthritis	Corticosteroids	Hydrocortisone butyrate 0.1% ointment		13.04.03.00.00	NA
Osteoarthritis	Corticosteroids	Hydrocortisone butyrate 0.1% ointment	m4ly.00		332000007
Osteoarthritis	Corticosteroids	Hydrocortisone butyrate 0.1% scalp lotion		13.04.03.00.00	NA
Osteoarthritis	Corticosteroids	Hydrocortisone butyrate 0.1% scalp lotion	m4lz.00		332001006
Osteoarthritis	Corticosteroids	Hydrocortisone butyrate 0.1% scalp lotion	m4lz.	13040400	NA
Osteoarthritis	Corticosteroids	HYDROCORTISONE BUTYRATE CRE 0.1%	m4lw.00		331998009
Osteoarthritis	Corticosteroids	Hydrocortisone Butyrate Cream 0.1 %	m4lw.00		331998009
Osteoarthritis	Corticosteroids	Hydrocortisone butyrate cream 0.1%	m4lw.00		331998009
Osteoarthritis	Corticosteroids	Hydrocortisone Butyrate CREAM 0.1%		1304000W0AAAAAA	NA
Osteoarthritis	Corticosteroids	HYDROCORTISONE BUTYRATE cream 0.1%	m4lw.00		331998009
Osteoarthritis	Corticosteroids	HYDROCORTISONE BUTYRATE cream 0.1%	m41u.00		331680008
Osteoarthritis	Corticosteroids	HYDROCORTISONE BUTYRATE cream 0.1%			2.99275e+17
Osteoarthritis	Corticosteroids	HYDROCORTISONE BUTYRATE CREAM 0.1%		1304000W0AAAAAA	NA
Osteoarthritis	Corticosteroids	HYDROCORTISONE BUTYRATE crm 0.1%	m4lw.00		331998009
Osteoarthritis	Corticosteroids	HYDROCORTISONE BUTYRATE CRM 0.1%			2.99275e+17
Osteoarthritis	Corticosteroids	HYDROCORTISONE BUTYRATE CRM 0.1%	m4lw.00		331998009
Osteoarthritis	Corticosteroids	HYDROCORTISONE BUTYRATE LIPOCREAM 0.1%			1.59835e+17
Osteoarthritis	Corticosteroids	Hydrocortisone Butyrate Lipocream CREAM 0.1%		1304000W0AAABAB	NA
Osteoarthritis	Corticosteroids	HYDROCORTISONE BUTYRATE LIPOCREAM CREAM 0.1%		1304000W0AAABAB	NA
Osteoarthritis	Corticosteroids	HYDROCORTISONE BUTYRATE OIN 0.1%	m4ly.00		332000007
Osteoarthritis	Corticosteroids	HYDROCORTISONE BUTYRATE oint 0.1%	m4ly.00		332000007
Osteoarthritis	Corticosteroids	HYDROCORTISONE BUTYRATE OINT 0.1%		1304000W0AABABA	NA
Osteoarthritis	Corticosteroids	HYDROCORTISONE BUTYRATE OINT 0.1%			2.99275e+17
Osteoarthritis	Corticosteroids	HYDROCORTISONE BUTYRATE OINTMENT 0.1 %	m4ly.00		332000007
Osteoarthritis	Corticosteroids	HYDROCORTISONE BUTYRATE OINTMENT 0.1 %	m42D.00		347949006
Osteoarthritis	Corticosteroids	HYDROCORTISONE BUTYRATE ointment 0.1%			2.99275e+17
Osteoarthritis	Corticosteroids	HYDROCORTISONE BUTYRATE ointment 0.1%	m4ly.00		332000007
Osteoarthritis	Corticosteroids	HYDROCORTISONE BUTYRATE SCALP LOT 0.1	m4lz.00		332001006
Osteoarthritis	Corticosteroids	Hydrocortisone Butyrate Scalp LOT 0.1%		1304000W0AABCBC	NA
Osteoarthritis	Corticosteroids	HYDROCORTISONE BUTYRATE SCALP LOT 0.1%		1304000W0AABCBC	NA
Osteoarthritis	Corticosteroids	HYDROCORTISONE BUTYRATE SCALP LOT 0.1%	m4lz.00		332001006
Osteoarthritis	Corticosteroids	hydrocortisone butyrate scalp lotion 0.1%	m4lz.00		332001006
Osteoarthritis	Corticosteroids	Hydrocortisone butyrate scalp lotion 0.1%	m4lz.00		332001006
Osteoarthritis	Corticosteroids	HYDROCORTISONE BUTYRATE scalp lotion 0.1%	m4lz.00		332001006
Osteoarthritis	Corticosteroids	HYDROCORTISONE BUTYRATE scalp lotion 0.1%			2.99275e+17
Osteoarthritis	Corticosteroids	Hydrocortisone Butyrate Topical EMULS 0.1%		1304000W0AABDBD	NA
Osteoarthritis	Corticosteroids	HYDROCORTISONE BUTYRATE/CHLORQUINALDOL OIN			331996008
Osteoarthritis	Corticosteroids	HYDROCORTISONE CR			2.99275e+17
Osteoarthritis	Corticosteroids	HYDROCORTISONE CRE 0.1	m41u.00		331680008
Osteoarthritis	Corticosteroids	HYDROCORTISONE CRE 0.1%	m41u.00		331680008
Osteoarthritis	Corticosteroids	HYDROCORTISONE CRE 0.5	m419.00		346990001
Osteoarthritis	Corticosteroids	HYDROCORTISONE CRE 0.5%	m419.00		346990001
Osteoarthritis	Corticosteroids	HYDROCORTISONE CRE 1	m414.00		346992009
Osteoarthritis	Corticosteroids	HYDROCORTISONE CRE 1%	m414.00		346992009
Osteoarthritis	Corticosteroids	HYDROCORTISONE CRE 2.5%	m41C.00		331661006
Osteoarthritis	Corticosteroids	Hydrocortisone Cream 0.1 %	m41u.00		331680008
Osteoarthritis	Corticosteroids	hydrocortisone cream 0.1%	m41u.00		331680008
Osteoarthritis	Corticosteroids	Hydrocortisone CREAM 0.1%		1304000V0AAAWAW	NA
Osteoarthritis	Corticosteroids	HYDROCORTISONE cream 0.1%	m41u.00		331680008
Osteoarthritis	Corticosteroids	HYDROCORTISONE CREAM 0.1%	m41u.00		331680008
Osteoarthritis	Corticosteroids	HYDROCORTISONE CREAM 0.1%		1304000V0AAAWAW	NA
Osteoarthritis	Corticosteroids	Hydrocortisone Cream 0.5 %	m419.00		346990001
Osteoarthritis	Corticosteroids	HYDROCORTISONE CREAM 0.5 %	m419.00		346990001
Osteoarthritis	Corticosteroids	hydrocortisone cream 0.5%	m419.00		346990001
Osteoarthritis	Corticosteroids	Hydrocortisone cream 0.5%	m419.00		346990001
Osteoarthritis	Corticosteroids	Hydrocortisone Cream 0.5%			2.99275e+17
Osteoarthritis	Corticosteroids	Hydrocortisone CREAM 0.5%		1304000V0AAACAC	NA
Osteoarthritis	Corticosteroids	HYDROCORTISONE cream 0.5%			2.99275e+17
Osteoarthritis	Corticosteroids	HYDROCORTISONE cream 0.5%	m419.00		346990001
Osteoarthritis	Corticosteroids	HYDROCORTISONE CREAM 0.5%		1304000V0AAACAC	NA
Osteoarthritis	Corticosteroids	Hydrocortisone Cream 1 %	m414.00		346992009
Osteoarthritis	Corticosteroids	Hydrocortisone Cream 1 %			2.99275e+17
Osteoarthritis	Corticosteroids	Hydrocortisone Cream 1 %	m411.00		332041002
Osteoarthritis	Corticosteroids	HYDROCORTISONE CREAM 1 %	m41u.00		331680008
Osteoarthritis	Corticosteroids	HYDROCORTISONE CREAM 1 %	m42D.00		347949006
Osteoarthritis	Corticosteroids	HYDROCORTISONE CREAM 1 %	m414.00		346992009
Osteoarthritis	Corticosteroids	hydrocortisone cream 1%	m414.00		346992009
Osteoarthritis	Corticosteroids	Hydrocortisone cream 1%	m414.00		346992009
Osteoarthritis	Corticosteroids	Hydrocortisone Cream 1%			2.99275e+17
Osteoarthritis	Corticosteroids	Hydrocortisone CREAM 1%		1304000V0AAADAD	NA
Osteoarthritis	Corticosteroids	HYDROCORTISONE cream 1%			2.99275e+17
Osteoarthritis	Corticosteroids	HYDROCORTISONE cream 1%	m414.00		346992009
Osteoarthritis	Corticosteroids	HYDROCORTISONE CREAM 1%		1304000V0AAADAD	NA
Osteoarthritis	Corticosteroids	HYDROCORTISONE CREAM 1%	m414.00		346992009
Osteoarthritis	Corticosteroids	HYDROCORTISONE CREAM 1%			723111000001100
Osteoarthritis	Corticosteroids	HYDROCORTISONE cream 1% -	m414.00		346992009
Osteoarthritis	Corticosteroids	HYDROCORTISONE cream 1% [CO-PHARMA]		13.04.01.00.00	NA
Osteoarthritis	Corticosteroids	Hydrocortisone CREAM 2.5%		1304000V0AAAFAF	NA
Osteoarthritis	Corticosteroids	HYDROCORTISONE cream 2.5%	m41C.00		331661006
Osteoarthritis	Corticosteroids	HYDROCORTISONE CREAM 2.5%		1304000V0AAAFAF	NA
Osteoarthritis	Corticosteroids	HYDROCORTISONE crm 0.1%	m41u.00		331680008
Osteoarthritis	Corticosteroids	HYDROCORTISONE crm 0.5%	m419.00		346990001
Osteoarthritis	Corticosteroids	HYDROCORTISONE CRM 0.5%	m419.00		346990001
Osteoarthritis	Corticosteroids	HYDROCORTISONE crm 1 %	m414.00		346992009
Osteoarthritis	Corticosteroids	HYDROCORTISONE crm 1%	m414.00		346992009
Osteoarthritis	Corticosteroids	HYDROCORTISONE CRM 1%	m414.00		346992009
Osteoarthritis	Corticosteroids	HYDROCORTISONE CRM 1%			2.99275e+17
Osteoarthritis	Corticosteroids	Hydrocortisone Crm 1% 15G			2.99275e+17
Osteoarthritis	Corticosteroids	HYDROCORTISONE crm 2.5%	m41C.00		331661006
Osteoarthritis	Corticosteroids	HYDROCORTISONE EYE DRO 1%	k66z.00		4880511000001100
Osteoarthritis	Corticosteroids	HYDROCORTISONE EYE O OIN 1	k668.00		330476000
Osteoarthritis	Corticosteroids	HYDROCORTISONE eye oint 0.5%	k668.		330475001
Osteoarthritis	Corticosteroids	HYDROCORTISONE eye oint 1%	k668.00		330476000
Osteoarthritis	Corticosteroids	HYDROCORTISONE eye oint 2.5%	k669.00		330477009
Osteoarthritis	Corticosteroids	hydrocortisone high lipid cream 1%		13.04.01.00.00	NA
Osteoarthritis	Corticosteroids	HYDROCORTISONE high lipid crm 1%			1.59835e+17
Osteoarthritis	Corticosteroids	HYDROCORTISONE IN AQUEOUS CREAM CRE 1%			855001000027104
Osteoarthritis	Corticosteroids	HYDROCORTISONE IN AQUEOUS crm 1 % CRE			855001000027104
Osteoarthritis	Corticosteroids	HYDROCORTISONE IN SOFT WHITE PARAFFIN OIN 2%			1.01795e+17
Osteoarthritis	Corticosteroids	HYDROCORTISONE IN WHITE SOFT PARAFFIN OIN 1%			1.14445e+17
Osteoarthritis	Corticosteroids	HYDROCORTISONE INJ 100mg			1.01845e+17
Osteoarthritis	Corticosteroids	HYDROCORTISONE INJ 25mg	j421.00		329978005
Osteoarthritis	Corticosteroids	HYDROCORTISONE INJECTION 100 MG/VIAL	fe46.00		7.3735e+16
Osteoarthritis	Corticosteroids	HYDROCORTISONE INJECTION 25 MG/ML	j421.00		329978005
Osteoarthritis	Corticosteroids	hydrocortisone lotion 1%		13.04.01.00.00	NA
Osteoarthritis	Corticosteroids	HYDROCORTISONE LOZENGES 2.5 MG	lb4z.00		1.81735e+17
Osteoarthritis	Corticosteroids	HYDROCORTISONE muco-adhes bucc tabs 2.5mg	lb4z.00		331164004
Osteoarthritis	Corticosteroids	Hydrocortisone na phosphate 100mg/ml Injection	fe4d.00		1.16915e+17
Osteoarthritis	Corticosteroids	HYDROCORTISONE NA PHOSPHATE inj 100mg/ml	fe4d.00		1.16915e+17
Osteoarthritis	Corticosteroids	hydrocortisone na phosphate injection 100mg/ml		06.03.01.02.00	NA
Osteoarthritis	Corticosteroids	Hydrocortisone na succinate 100mg/vial Injection	fe46.00		7.3735e+16
Osteoarthritis	Corticosteroids	HYDROCORTISONE NA SUCCINATE inj 100mg/vial	fe46.00		7.3735e+16
Osteoarthritis	Corticosteroids	hydrocortisone na succinate injection 100mg/vial		06.03.01.02.00	NA
Osteoarthritis	Corticosteroids	HYDROCORTISONE NA SUCCINATE loz 2.5mg	lb4z.00		1.81735e+17
Osteoarthritis	Corticosteroids	HYDROCORTISONE NA SUCCINATE LOZ 2.5MG	lb4z.00		1.81735e+17
Osteoarthritis	Corticosteroids	hydrocortisone na succinate lozenge 2.5mg		12.03.01.00.00	NA
Osteoarthritis	Corticosteroids	Hydrocortisone na succinate lozenge 2.5mg	lb4z.00		1.81735e+17
Osteoarthritis	Corticosteroids	HYDROCORTISONE OIN 0.5	m421.00		353223001
Osteoarthritis	Corticosteroids	HYDROCORTISONE OIN 0.5%	m421.00		353223001
Osteoarthritis	Corticosteroids	HYDROCORTISONE OIN 1	m42D.00		347949006
Osteoarthritis	Corticosteroids	HYDROCORTISONE OIN 1%	m42D.00		347949006
Osteoarthritis	Corticosteroids	HYDROCORTISONE OIN 1%	m424.00		347949006
Osteoarthritis	Corticosteroids	HYDROCORTISONE OIN 2.5	m42b.		331695005
Osteoarthritis	Corticosteroids	HYDROCORTISONE OIN 2.5%	m42b.		331695005
Osteoarthritis	Corticosteroids	Hydrocortisone OINT 0.5%		1304000V0AABBBB	NA
Osteoarthritis	Corticosteroids	HYDROCORTISONE oint 0.5%	m421.00		353223001
Osteoarthritis	Corticosteroids	HYDROCORTISONE OINT 0.5%		1304000V0AABBBB	NA
Osteoarthritis	Corticosteroids	HYDROCORTISONE OINT 0.5%	m421.00		353223001
Osteoarthritis	Corticosteroids	Hydrocortisone OINT 1%		1304000V0AABCBC	NA
Osteoarthritis	Corticosteroids	HYDROCORTISONE oint 1%	m42D.00		347949006
Osteoarthritis	Corticosteroids	HYDROCORTISONE oint 1%	m424.00		347949006
Osteoarthritis	Corticosteroids	HYDROCORTISONE oint 1%	m42D.	13040200	NA
Osteoarthritis	Corticosteroids	HYDROCORTISONE OINT 1%		1304000V0AABCBC	NA
Osteoarthritis	Corticosteroids	HYDROCORTISONE OINT 1%	m42D.00		347949006
Osteoarthritis	Corticosteroids	Hydrocortisone OINT 2.5%		1304000V0AABDBD	NA
Osteoarthritis	Corticosteroids	HYDROCORTISONE oint 2.5%	m42b.		331695005
Osteoarthritis	Corticosteroids	HYDROCORTISONE oint 2.5%	m42b.00		331695005
Osteoarthritis	Corticosteroids	HYDROCORTISONE oint 2.5%	m42B.00		331695005
Osteoarthritis	Corticosteroids	HYDROCORTISONE OINT 2.5%		1304000V0AABDBD	NA
Osteoarthritis	Corticosteroids	HYDROCORTISONE OINT 2.5%	m42b.		331695005
Osteoarthritis	Corticosteroids	HYDROCORTISONE OINTMENT 0.5 %	m421.00		353223001
Osteoarthritis	Corticosteroids	Hydrocortisone ointment 0.5%	m421.00		353223001
Osteoarthritis	Corticosteroids	HYDROCORTISONE ointment 0.5%			2.99275e+17
Osteoarthritis	Corticosteroids	HYDROCORTISONE ointment 0.5%	m421.00		353223001
Osteoarthritis	Corticosteroids	HYDROCORTISONE ointment 0.5% [CP PHARM]		13.04.01.00.00	NA
Osteoarthritis	Corticosteroids	hydrocortisone ointment 1 %			2.99275e+17
Osteoarthritis	Corticosteroids	Hydrocortisone Ointment 1 %	m42D.00		347949006
Osteoarthritis	Corticosteroids	Hydrocortisone Ointment 1 %	m422.00		331700003
Osteoarthritis	Corticosteroids	HYDROCORTISONE OINTMENT 1 %	m42D.00		347949006
Osteoarthritis	Corticosteroids	hydrocortisone ointment 1%	m42D.00		347949006
Osteoarthritis	Corticosteroids	Hydrocortisone ointment 1%	m424.00		347949006
Osteoarthritis	Corticosteroids	Hydrocortisone ointment 1%	m42D.00		347949006
Osteoarthritis	Corticosteroids	HYDROCORTISONE ointment 1%	m42D.00		347949006
Osteoarthritis	Corticosteroids	HYDROCORTISONE ointment 1%			2.99275e+17
Osteoarthritis	Corticosteroids	HYDROCORTISONE ointment 1%	m424.00		347949006
Osteoarthritis	Corticosteroids	HYDROCORTISONE OINTMENT 1%	m42D.00		347949006
Osteoarthritis	Corticosteroids	HYDROCORTISONE ointment 1% [IVAX]		13.04.01.00.00	NA
Osteoarthritis	Corticosteroids	Hydrocortisone Ointment 2.5 %	m42b.		331695005
Osteoarthritis	Corticosteroids	HYDROCORTISONE ointment 2.5%	m42b.		331695005
Osteoarthritis	Corticosteroids	HYDROCORTISONE OINTMENT 2.5%	m42b.		331695005
Osteoarthritis	Corticosteroids	HYDROCORTISONE oromucosal tablets 2.5mg	lb4z.00		331164004
Osteoarthritis	Corticosteroids	HYDROCORTISONE OROMUCOSAL TABLETS 2.5MG		1203010M0AAAAAA	NA
Osteoarthritis	Corticosteroids	HYDROCORTISONE PELLE LOZ 2.5			1.14505e+17
Osteoarthritis	Corticosteroids	HYDROCORTISONE PELLETS LOZ 2.5mg			1.14505e+17
Osteoarthritis	Corticosteroids	HYDROCORTISONE PELLETS TABLETS 2.5MG		1203010M0AAAAAA	NA
Osteoarthritis	Corticosteroids	Hydrocortisone Sf Oromucosal TABLETS 2.5MG		1203010M0AAAAAA	NA
Osteoarthritis	Corticosteroids	Hydrocortisone Sf Oromucosal TABS 2.5MG		1203010M0AAAAAA	NA
Osteoarthritis	Corticosteroids	HYDROCORTISONE SODIUM PHOS inj 100mg/1ml	fe4d.00		325385009
Osteoarthritis	Corticosteroids	Hydrocortisone Sodium Phosphate Solution for injection 100 mg/ml 1 ml ampoule		60302	NA
Osteoarthritis	Corticosteroids	Hydrocortisone Sodium Phosphate Solution for injection 100 mg/ml 5 ml ampoule		60302	NA
Osteoarthritis	Corticosteroids	Hydrocortisone sodium phosphate 100mg/1ml solution for in...	fe4d.	6030200	NA
Osteoarthritis	Corticosteroids	Hydrocortisone sodium phosphate 100mg/1ml solution for in...	fe4d.00		325385009
Osteoarthritis	Corticosteroids	Hydrocortisone sodium phosphate 100mg/1ml solution for injection ampoules		06.03.01.02.00	NA
Osteoarthritis	Corticosteroids	Hydrocortisone sodium phosphate 100mg/1ml solution for injection ampoules	fe4d.00		325385009
Osteoarthritis	Corticosteroids	HYDROCORTISONE SODIUM PHOSPHATE AMP 1ML INJ 100MG/ML		60302	NA
Osteoarthritis	Corticosteroids	Hydrocortisone Sodium Succinate Injection 100 mg/vial		0603020M0AAAAAA	NA
Osteoarthritis	Corticosteroids	Hydrocortisone Sodium Succinate Powder and solvent for solution for injection 100 mg/vial		60302	NA
Osteoarthritis	Corticosteroids	Hydrocortisone Sodium Succinate Powder For Solution For Injection 100 mg/vial		0603020M0AAAAAA	NA
Osteoarthritis	Corticosteroids	Hydrocortisone sodium succinate 100mg powder and solvent ...	fe46.00		4195211000001100
Osteoarthritis	Corticosteroids	Hydrocortisone sodium succinate 100mg powder and solvent ...	fe46.	6030200	NA
Osteoarthritis	Corticosteroids	Hydrocortisone sodium succinate 100mg powder for solution...	fe46.	6030200	NA
Osteoarthritis	Corticosteroids	HYDROCORTISONE SODIUM SUCCINATE VIAL WITH DILUENT INJ 100MG		0603020M0AAAAAA	NA
Osteoarthritis	Corticosteroids	HYDROCORTISONE SUPPOSITORY			2.99275e+17
Osteoarthritis	Corticosteroids	HYDROCORTISONE TAB 10	fe41.00		325373001
Osteoarthritis	Corticosteroids	HYDROCORTISONE TAB 10mg	fe41.00		325373001
Osteoarthritis	Corticosteroids	HYDROCORTISONE TAB 20mg	fe42.00		325374007
Osteoarthritis	Corticosteroids	Hydrocortisone tablets 10mg	fe41.00		325373001
Osteoarthritis	Corticosteroids	Hydrocortisone TABLETS 10MG		0603020J0AAADAD	NA
Osteoarthritis	Corticosteroids	HYDROCORTISONE TABLETS 10MG		0603020J0AAADAD	NA
Osteoarthritis	Corticosteroids	HYDROCORTISONE TABLETS 20MG		0603020J0AAAEAE	NA
Osteoarthritis	Corticosteroids	HYDROCORTISONE tabs 10 mg			2.99275e+17
Osteoarthritis	Corticosteroids	HYDROCORTISONE TABS 10 MG	fe41.00		325373001
Osteoarthritis	Corticosteroids	Hydrocortisone TABS 10MG		0603020J0AAADAD	NA
Osteoarthritis	Corticosteroids	HYDROCORTISONE tabs 10mg	fe41.00		325373001
Osteoarthritis	Corticosteroids	HYDROCORTISONE TABS 20 MG	fe42.00		325374007
Osteoarthritis	Corticosteroids	Hydrocortisone TABS 20MG		0603020J0AAAEAE	NA
Osteoarthritis	Corticosteroids	HYDROCORTISONE tabs 20mg	fe42.00		325374007
Osteoarthritis	Corticosteroids	Hydrocortisone Ung 1% 15G			2.99275e+17
Osteoarthritis	Corticosteroids	hydrocortisone with benzyl benzoate and soothing agents cream		01.07.02.00.00	NA
Osteoarthritis	Corticosteroids	hydrocortisone with benzyl benzoate and soothing agents ointment		01.07.02.00.00	NA
Osteoarthritis	Corticosteroids	Hydrocortisone with benzyl benzoate and soothing agents Ointment			2.10815e+17
Osteoarthritis	Corticosteroids	hydrocortisone with benzyl benzoate and soothing agents suppository		01.07.02.00.00	NA
Osteoarthritis	Corticosteroids	Hydrocortisone with clioquinol cream 1% + 3%			331736000
Osteoarthritis	Corticosteroids	hydrocortisone with clotrimazole cream 1% + 1%	m45Z.00		1.03495e+17
Osteoarthritis	Corticosteroids	HYDROCORTISONE WITH CLOTRIMAZOLE cream 1% + 1%	m45Z.00		1.03495e+17
Osteoarthritis	Corticosteroids	HYDROCORTISONE WITH CLOTRIMAZOLE cream 1% + 1%	m45Z.00		331746003
Osteoarthritis	Corticosteroids	HYDROCORTISONE WITH CLOTRIMAZOLE crm 1% + 1%	m45Z.00		331746003
Osteoarthritis	Corticosteroids	hydrocortisone with crotamiton cream 0.25% + 10%			331720002
Osteoarthritis	Corticosteroids	Hydrocortisone With Crotamiton Cream 0.25% + 10%			331720002
Osteoarthritis	Corticosteroids	Hydrocortisone with econazole nitrate cream -	m45W.00		331743006
Osteoarthritis	Corticosteroids	Hydrocortisone with fusidic acid 1% with 2% gel			1.17315e+17
Osteoarthritis	Corticosteroids	HYDROCORTISONE WITH FUSIDIC ACID cream 1% + 2%			2.99275e+17
Osteoarthritis	Corticosteroids	HYDROCORTISONE WITH FUSIDIC ACID cream 1% + 2%	m45A.00		2903711000001100
Osteoarthritis	Corticosteroids	HYDROCORTISONE WITH FUSIDIC ACID cream 1% + 2%	m45V.00		331742001
Osteoarthritis	Corticosteroids	HYDROCORTISONE WITH FUSIDIC ACID crm 1% + 2%	m45V.00		1.08235e+17
Osteoarthritis	Corticosteroids	hydrocortisone with fusidic acid gel 1% + 2%			2.99275e+17
Osteoarthritis	Corticosteroids	hydrocortisone with fusidic acid gel 1% + 2%		13.04.01.00.00	NA
Osteoarthritis	Corticosteroids	hydrocortisone with fusidic acid ointment		13.04.01.00.00	NA
Osteoarthritis	Corticosteroids	Hydrocortisone with miconazole nitrate cream -			2.99275e+17
Osteoarthritis	Corticosteroids	hydrocortisone with miconazole nitrate ointment 1% + 2%	m45X.00		331744000
Osteoarthritis	Corticosteroids	HYDROCORTISONE WITH MICONAZOLE NITRATE ointment 1% + 2%	m45X.00		331744000
Osteoarthritis	Corticosteroids	hydrocortisone with neomycin nystatin and polymyxin ointment		13.10.02.00.00	NA
Osteoarthritis	Corticosteroids	hydrocortisone with nystatin and chlorhexidine cream		13.10.02.00.00	NA
Osteoarthritis	Corticosteroids	hydrocortisone with nystatin and chlorhexidine ointment		13.04.01.00.00	NA
Osteoarthritis	Corticosteroids	hydrocortisone with nystatin dimeticone and benzalkonium chloride cream		13.10.02.00.00	NA
Osteoarthritis	Corticosteroids	Hydrocortisone with nystatin dimeticone and benzalkonium chloride Cream			1.51215e+17
Osteoarthritis	Corticosteroids	hydrocortisone with sodium fusidate ointment 1% + 2%			2.99275e+17
Osteoarthritis	Corticosteroids	HYDROCORTISONE WITH UREA cream	m44z.00		331722005
Osteoarthritis	Corticosteroids	HYDROCORTISONE WITH UREA CRM	m44z.00		331722005
Osteoarthritis	Corticosteroids	HYDROCORTISONE-0.5% 15g crm	m419.00		346990001
Osteoarthritis	Corticosteroids	HYDROCORTISONE-0.5% 15g oint	m421.00		353223001
Osteoarthritis	Corticosteroids	HYDROCORTISONE-1% 100g cream			2.99275e+17
Osteoarthritis	Corticosteroids	HYDROCORTISONE-1% 15g cream			2.99275e+17
Osteoarthritis	Corticosteroids	HYDROCORTISONE-1% 15g cream	m414.00		346992009
Osteoarthritis	Corticosteroids	HYDROCORTISONE-1% 15g oint	m42D.00		347949006
Osteoarthritis	Corticosteroids	HYDROCORTISONE-1% 30g cream			2.99275e+17
Osteoarthritis	Corticosteroids	HYDROCORTISONE-1% 30g crm	m414.00		346992009
Osteoarthritis	Corticosteroids	HYDROCORTISONE-15G 1% crm	m414.00		346992009
Osteoarthritis	Corticosteroids	HYDROCORTISONE-30G 1% crm	m414.00		346992009
Osteoarthritis	Corticosteroids	HYDROCORTISONE-50G 1% crm	m41u.00		331680008
Osteoarthritis	Corticosteroids	HYDROCORTISONE-P42 1% cream		1304000V0AAADAD	NA
Osteoarthritis	Corticosteroids	HYDROCORTISONE-P42 1% CREAM 15G		1304000V0AAADAD	NA
Osteoarthritis	Corticosteroids	HYDROCORTISONE-P42 1% CREAM 30G		1304000V0AAADAD	NA
Osteoarthritis	Corticosteroids	Hydrocortisone-P42 1% cream 50g		1304000V0AAADAD	NA
Osteoarthritis	Corticosteroids	HYDROCORTISONE-P42 1% cream 50g		1304000V0AAADAD	NA
Osteoarthritis	Corticosteroids	Hydrocortisone-P42 1% ointment 30g		1304000V0AABCBC	NA
Osteoarthritis	Corticosteroids	Hydrocortisone-P42 10mg tablet		0603020J0AAADAD	NA
Osteoarthritis	Corticosteroids	HYDROCORTISONE-P42 10MG TABLET		0603020J0AAADAD	NA
Osteoarthritis	Corticosteroids	HYDROCORTISONE-P42 CREAM 1%		1304000V0AAADAD	NA
Osteoarthritis	Corticosteroids	HYDROCORTISONE-P42 cream 1% 15gm		1304000V0AAADAD	NA
Osteoarthritis	Corticosteroids	HYDROCORTISONE-P42 cream 1% 50gm		1304000V0AAADAD	NA
Osteoarthritis	Corticosteroids	HYDROCORTISONE-P42 ointment 1% 15gm		1304000V0AABCBC	NA
Osteoarthritis	Corticosteroids	Hydrocortisone(As Sodium Succinate) Lozenges Sugar Free 2.5 mg		1203010M0AAAAAA	NA
Osteoarthritis	Corticosteroids	Hydrocortisone(As Sodium Succinate) Lozenges Sugar Free...	lb4z.00		1.81735e+17
Osteoarthritis	Corticosteroids	Hydrocortisone(As Sodium Succinate) Muco-adhesive buccal tablets Sugar Free 2.5 mg		1203010M0AAAAAA	NA
Osteoarthritis	Corticosteroids	Hydrocortisone(As Sodium Succinate) Muco-adhesive buccal tab	fe46.	6030200	NA
Osteoarthritis	Corticosteroids	HYDROCORTISONE+CLOTRIMAZOLE 1%/1% cream	m45Z.00		331746003
Osteoarthritis	Corticosteroids	HYDROCORTISONE+CLOTRIMAZOLE 1%/1% cream			1.03495e+17
Osteoarthritis	Corticosteroids	HYDROCORTONE TABLETS TABLETS 10MG		0603020J0BCAAAD	NA
Osteoarthritis	Corticosteroids	Hydrocortone 10mg tablets (Auden McKenzie (Pharma Division) Ltd)	fe44.00		197211000001101
Osteoarthritis	Corticosteroids	Hydrocortone 10mg tablets (Auden McKenzie (Pharma Division) Ltd)		06.03.01.02.00	NA
Osteoarthritis	Corticosteroids	Hydrocortone 20mg tablets (Auden McKenzie (Pharma Division) Ltd)		06.03.02.00.00	NA
Osteoarthritis	Corticosteroids	HYDROCORTONE tablets 10mg	fe44.00		197211000001101
Osteoarthritis	Corticosteroids	HYDROCORTONE TABLETS 10MG		0603020J0BCAAAD	NA
Osteoarthritis	Corticosteroids	HYDROCORTONE TABLETS 20MG		0603020J0BCABAE	NA
Osteoarthritis	Corticosteroids	HYDROCORTONE TABLETS TABLETS 20MG		0603020J0BCABAE	NA
Osteoarthritis	Corticosteroids	Hydrocortone TABS 10MG		0603020J0BCAAAD	NA
Osteoarthritis	Corticosteroids	HYDROCORTONE tabs 10mg	fe44.00		197211000001101
Osteoarthritis	Corticosteroids	LIDOCAINE + HYDROCORTISONE ACETATE oint 5% + 0.275%			3486311000001100
Osteoarthritis	Corticosteroids	Lidocaine 1% / Hydrocortisone 0.2% spray		01.07.02.00.00	NA
Osteoarthritis	Corticosteroids	Lidocaine 1% / Hydrocortisone 0.2% spray			317720004
Osteoarthritis	Corticosteroids	Lidocaine 5% / Hydrocortisone acetate 0.275% ointment		01.07.02.00.00	NA
Osteoarthritis	Corticosteroids	Lidocaine 5% / Hydrocortisone acetate 0.275% ointment	aj1t.00		3486311000001100
Osteoarthritis	Corticosteroids	Lidocaine 5% / Hydrocortisone acetate 0.275% ointment			3486311000001100
Osteoarthritis	Corticosteroids	Lidocaine 5% / Hydrocortisone acetate 0.275% ointment	aj1t.	1070200	NA
Osteoarthritis	Corticosteroids	LIGNOCAINE + HYDROCORTISONE, ALUMINIUM ACETAT & ZIN OXID oin			3486311000001100
Osteoarthritis	Corticosteroids	Methylprednisolone Tablets 100 mg		0603020S0AAADAD	NA
Osteoarthritis	Corticosteroids	Methylprednisolone Tablets 16 mg		0603020S0AAACAC	NA
Osteoarthritis	Corticosteroids	Methylprednisolone Tablets 2 mg		0603020S0AAAAAA	NA
Osteoarthritis	Corticosteroids	methylprednisolone (form not specified)		50.00.00.00.00	NA
Osteoarthritis	Corticosteroids	Methylprednisolone 100mg tablets		06.03.02.00.00	NA
Osteoarthritis	Corticosteroids	Methylprednisolone 100mg tablets	fe5m.00		325410005
Osteoarthritis	Corticosteroids	Methylprednisolone 100mg tablets	fe5m.	6030200	NA
Osteoarthritis	Corticosteroids	Methylprednisolone 16mg tablets		01.05.02.00.00	NA
Osteoarthritis	Corticosteroids	Methylprednisolone 2mg tablets		01.05.02.00.00	NA
Osteoarthritis	Corticosteroids	Methylprednisolone 2mg tablets	fe5n.	6030200	NA
Osteoarthritis	Corticosteroids	Methylprednisolone 40mg/1ml / Lidocaine 10mg/1ml (1%) sus...			325398000
Osteoarthritis	Corticosteroids	Methylprednisolone 40mg/1ml / Lidocaine 10mg/1ml (1%) sus...		10010202	NA
Osteoarthritis	Corticosteroids	Methylprednisolone 40mg/1ml / Lidocaine 10mg/1ml (1%) suspen			325398000
Osteoarthritis	Corticosteroids	Methylprednisolone 40mg/1ml / Lidocaine 10mg/1ml (1%) suspension for injection vials		06.03.02.00.00	NA
Osteoarthritis	Corticosteroids	Methylprednisolone 40mg/1ml / Lidocaine 10mg/1ml (1%) suspension for injection vials			325398000
Osteoarthritis	Corticosteroids	Methylprednisolone 4mg tablets		06.03.02.00.00	NA
Osteoarthritis	Corticosteroids	Methylprednisolone 80mg/2ml / Lidocaine 20mg/2ml (1%) sus...			325397005
Osteoarthritis	Corticosteroids	Methylprednisolone 80mg/2ml / Lidocaine 20mg/2ml (1%) sus...		10010202	NA
Osteoarthritis	Corticosteroids	Methylprednisolone 80mg/2ml / Lidocaine 20mg/2ml (1%) suspension for injection vials		10.01.02.02.00	NA
Osteoarthritis	Corticosteroids	METHYLPREDNISOLONE ACETAT + LIDOCAIN inj 80mg/2ml + 20mg/2ml			325397005
Osteoarthritis	Corticosteroids	Methylprednisolone Acetate Injection 120 mg/3 ml vial		1001022K0AAAEAE	NA
Osteoarthritis	Corticosteroids	Methylprednisolone Acetate Injection 40 mg/1 ml vial		1001022K0AAAAAA	NA
Osteoarthritis	Corticosteroids	Methylprednisolone Acetate Injection 40 mg/1 ml vial	j43w.00		325422008
Osteoarthritis	Corticosteroids	Methylprednisolone Acetate Injection 80 mg/2 ml vial		1001022K0AAABAB	NA
Osteoarthritis	Corticosteroids	methylprednisolone acetate (form not specified)		50.00.00.00.00	NA
Osteoarthritis	Corticosteroids	Methylprednisolone acetate & Lignocaine 80 mg + 20 mg / 2 mL			2.99275e+17
Osteoarthritis	Corticosteroids	METHYLPREDNISOLONE ACETATE + LIDOCAINE inj 40mg/1ml+10mg/1ml			325398000
Osteoarthritis	Corticosteroids	METHYLPREDNISOLONE ACETATE + LIDOCAINE inj 40mg/ml + 10mg/ml			1.50805e+17
Osteoarthritis	Corticosteroids	Methylprednisolone acetate 120mg/3ml suspension for injec...	j43y.	6030200	NA
Osteoarthritis	Corticosteroids	Methylprednisolone acetate 120mg/3ml suspension for injec...	j43y.00		325399008
Osteoarthritis	Corticosteroids	Methylprednisolone acetate 120mg/3ml suspension for injection vials		06.03.02.00.00	NA
Osteoarthritis	Corticosteroids	Methylprednisolone acetate 40mg/1ml suspension for inject...	j43w.00		325422008
Osteoarthritis	Corticosteroids	Methylprednisolone acetate 40mg/1ml suspension for inject...	j43w.	6030200	NA
Osteoarthritis	Corticosteroids	Methylprednisolone acetate 40mg/1ml suspension for injection	j43w.00		325422008
Osteoarthritis	Corticosteroids	Methylprednisolone acetate 40mg/1ml suspension for injection vials		06.03.02.00.00	NA
Osteoarthritis	Corticosteroids	Methylprednisolone acetate 80mg/2ml suspension for inject...	j43z.00		325423003
Osteoarthritis	Corticosteroids	Methylprednisolone acetate 80mg/2ml suspension for injection	j43z.00		325423003
Osteoarthritis	Corticosteroids	Methylprednisolone acetate 80mg/2ml suspension for injection vials		06.03.02.00.00	NA
Osteoarthritis	Corticosteroids	Methylprednisolone acetate 80mg/2ml suspension for injection vials	j43z.00		325423003
Osteoarthritis	Corticosteroids	METHYLPREDNISOLONE ACETATE inj 120mg/3ml	j43y.00		325399008
Osteoarthritis	Corticosteroids	METHYLPREDNISOLONE ACETATE inj 40mg/1ml	j43w.00		325422008
Osteoarthritis	Corticosteroids	METHYLPREDNISOLONE ACETATE inj 40mg/ml	j43z.00		1.25255e+17
Osteoarthritis	Corticosteroids	METHYLPREDNISOLONE ACETATE inj 80mg/2ml	j43z.00		325423003
Osteoarthritis	Corticosteroids	Methylprednisolone Acetate Injection 120 mg/3 ml vial	fe5..00		1.30054e+16
Osteoarthritis	Corticosteroids	Methylprednisolone Acetate Injection 40mg/1ml vial	fe5x.00		4396911000001100
Osteoarthritis	Corticosteroids	Methylprednisolone Acetate Injection 40mg/1ml vial			2.99275e+17
Osteoarthritis	Corticosteroids	methylprednisolone acetate injection 40mg/ml		06.03.02.00.00	NA
Osteoarthritis	Corticosteroids	Methylprednisolone acetate injection 40mg/ml			1.25255e+17
Osteoarthritis	Corticosteroids	Methylprednisolone Acetate Injection 80mg/2ml vial	j43z.00		325423003
Osteoarthritis	Corticosteroids	Methylprednisolone Acetate Vial 1ml INJ 40MG/ML		1001022K0AAAAAA	NA
Osteoarthritis	Corticosteroids	METHYLPREDNISOLONE ACETATE VIAL 1ML INJ 40MG/ML		1001022K0AAAAAA	NA
Osteoarthritis	Corticosteroids	Methylprednisolone Acetate Vial 2ml INJ 40MG/ML		1001022K0AAABAB	NA
Osteoarthritis	Corticosteroids	METHYLPREDNISOLONE ACETATE VIAL 2ML INJ 40MG/ML		1001022K0AAABAB	NA
Osteoarthritis	Corticosteroids	METHYLPREDNISOLONE ACETATE VIAL 3ML INJ 40MG/ML		1001022K0AAAEAE	NA
Osteoarthritis	Corticosteroids	Methylprednisolone acetate with lidocaine 40mg/ml + 10mg/ml Injection			1.50805e+17
Osteoarthritis	Corticosteroids	Methylprednisolone acetate with lidocaine injection 40mg/ml			1.50805e+17
Osteoarthritis	Corticosteroids	methylprednisolone acetate with lidocaine injection 40mg/ml + 10mg/ml		10.01.02.02.00	NA
Osteoarthritis	Corticosteroids	Methylprednisolone And Lidocaine Injection 40 mg/ml + 10 mg/ml 1 ml vial		10010202	NA
Osteoarthritis	Corticosteroids	Methylprednisolone And Lidocaine Injection 40 mg/ml + 10 mg/ml 2 ml vial		10010202	NA
Osteoarthritis	Corticosteroids	Methylprednisolone And Lidocaine Injection 40 mg/ml + 10 mg/			325397005
Osteoarthritis	Corticosteroids	METHYLPREDNISOLONE INJ 40mg/ml			7.0945e+16
Osteoarthritis	Corticosteroids	METHYLPREDNISOLONE injection 40 mg/ml			2.99275e+17
Osteoarthritis	Corticosteroids	Methylprednisolone sodium succinate 40mg powder and solvent for solution for injection vials		06.03.02.00.00	NA
Osteoarthritis	Corticosteroids	Methylprednisolone sodium succinate 500mg powder and solvent for solution for injection vials		06.03.02.00.00	NA
Osteoarthritis	Corticosteroids	Methylprednisolone TABLETS 100MG		0603020S0AAADAD	NA
Osteoarthritis	Corticosteroids	METHYLPREDNISOLONE TABLETS 100MG		0603020S0AAADAD	NA
Osteoarthritis	Corticosteroids	Methylprednisolone TABS 100MG		0603020S0AAADAD	NA
Osteoarthritis	Corticosteroids	METHYLPREDNISOLONE tabs 100mg	fe5m.00		325410005
Osteoarthritis	Corticosteroids	METHYLPREDNISOLONE TABS 100MG	fe5m.00		325410005
Osteoarthritis	Corticosteroids	METHYLPREDNISOLONE tabs 2mg	fe5n.00		325411009
Osteoarthritis	Corticosteroids	METHYLPREDNISOLONE/L INJ 40			1.12465e+17
Osteoarthritis	Corticosteroids	METHYLPREDNISOLONE/LIGNOCAINE HCL (1ML) 40 MG/ML INJ			7.0765e+16
Osteoarthritis	Corticosteroids	METHYLPREDNISOLONE/LIGNOCAINE HCL (1ML) INJ 40mg/ml			7.0765e+16
Osteoarthritis	Corticosteroids	METHYLPREDNISOLONE/LIGNOCAINE HCL (2ML) INJ 40			1.12465e+17
Osteoarthritis	Corticosteroids	METHYLPREDNISOLONE/LIGNOCAINE HCL (2ML) INJ 40mg			1.12465e+17
Osteoarthritis	Corticosteroids	METHYLPREDNISOLONE/LIGNOCAINE HCL (2ML) INJ 40mg/ml			1.12465e+17
Osteoarthritis	Corticosteroids	MICONAZOLE + HYDROCORTISONE crm	m45Y.00		1.26735e+17
Osteoarthritis	Corticosteroids	MICONAZOLE + HYDROCORTISONE crm 2% + 1%	m45Y.00		1.26735e+17
Osteoarthritis	Corticosteroids	MICONAZOLE + HYDROCORTISONE crm 2% + 1%			1.26735e+17
Osteoarthritis	Corticosteroids	MICONAZOLE + HYDROCORTISONE crm 2% + 1%	m45Y.00		331745004
Osteoarthritis	Corticosteroids	MICONAZOLE + HYDROCORTISONE oint 2% + 1%	m45X.00		1.26745e+17
Osteoarthritis	Corticosteroids	MICONAZOLE + HYDROCORTISONE oint 2% + 1%			1.26745e+17
Osteoarthritis	Corticosteroids	MICONAZOLE 2% HYDROCORTISONE 1% CREAM 30G		1304	NA
Osteoarthritis	Corticosteroids	MICONAZOLE HYDROCORTISONE CREAM		1304	NA
Osteoarthritis	Corticosteroids	Miconazole with hydrocortisone 2% with 1% Cream	m45Y.00		1.26735e+17
Osteoarthritis	Corticosteroids	Miconazole with hydrocortisone 2% with 1% Ointment	m45X.00		1.26745e+17
Osteoarthritis	Corticosteroids	miconazole with hydrocortisone cream	m45Y.00		1.26735e+17
Osteoarthritis	Corticosteroids	miconazole with hydrocortisone cream			2.99275e+17
Osteoarthritis	Corticosteroids	Miconazole with hydrocortisone cream -	m45Y.00		1.26735e+17
Osteoarthritis	Corticosteroids	miconazole with hydrocortisone cream 2% + 1%		13.10.02.00.00	NA
Osteoarthritis	Corticosteroids	miconazole with hydrocortisone cream 2% + 1%	m45Y.00		1.26735e+17
Osteoarthritis	Corticosteroids	miconazole with hydrocortisone cream 2% + 1%	m45Y.00		331745004
Osteoarthritis	Corticosteroids	Miconazole with hydrocortisone cream 2% + 1%	m45Y.00		1.26735e+17
Osteoarthritis	Corticosteroids	MICONAZOLE WITH HYDROCORTISONE cream 2% + 1%	m45Y.00		1.26735e+17
Osteoarthritis	Corticosteroids	MICONAZOLE WITH HYDROCORTISONE CREAM 2% + 1%		1304	NA
Osteoarthritis	Corticosteroids	MICONAZOLE WITH HYDROCORTISONE crm 2% + 1%	m45Y.00		1.26735e+17
Osteoarthritis	Corticosteroids	miconazole with hydrocortisone ointment 2% + 1%		13.10.02.00.00	NA
Osteoarthritis	Corticosteroids	MICONAZOLE WITH HYDROCORTISONE ointment 2% + 1%			2.99275e+17
Osteoarthritis	Corticosteroids	Minims Dexamethasone Eye drops (preservative-free) 0.1 % 0.5 ml unit dose		110401	NA
Osteoarthritis	Corticosteroids	Minims dexamethasone 0.1% eye drops 0.5ml unit dose (Baus...	k646.00		3640211000001100
Osteoarthritis	Corticosteroids	Minims dexamethasone 0.1% eye drops 0.5ml unit dose (Baus...	k646.	11040100	NA
Osteoarthritis	Corticosteroids	Minims dexamethasone 0.1% eye drops 0.5ml unit dose (Bausch & Lomb UK Ltd)		11.04.01.00.00	NA
Osteoarthritis	Corticosteroids	Minims dexamethasone 0.1% eye drops 0.5ml unit dose (Bausch & Lomb UK Ltd)	k646.00		3640211000001100
Osteoarthritis	Corticosteroids	Minims dexamethasone eye drops 0.1%	k646.00		3640211000001100
Osteoarthritis	Corticosteroids	MINIMS DEXAMETHASONE eye drp 0.1%	k646.00		3640211000001100
Osteoarthritis	Corticosteroids	Minims Prednisolone Eye drops 0.5 %		1104010S0BBAAAP	NA
Osteoarthritis	Corticosteroids	Minims prednisolone eye drops 0.5%	k681.00		3150211000001100
Osteoarthritis	Corticosteroids	MINIMS PREDNISOLONE eye drp 0.5%	k681.00		3150211000001100
Osteoarthritis	Corticosteroids	Minims prednisolone sodium phosphate 0.5% eye drops 0.5ml unit dose (Bausch & Lomb UK Ltd)		11.04.01.00.00	NA
Osteoarthritis	Corticosteroids	Minims prednisolone sodium phosphate 0.5% eye drops 0.5ml unit dose (Bausch & Lomb UK Ltd)	k681.00		3150211000001100
Osteoarthritis	Corticosteroids	Minims prednisolone sodium phosphate 0.5% eye drops 0.5ml...	k681.00		3150211000001100
Osteoarthritis	Corticosteroids	Minims prednisolone sodium phosphate 0.5% eye drops 0.5ml...	k681.	11040100	NA
Osteoarthritis	Corticosteroids	MINIMS PREDNISOLONE SODIUM PHOSPHATE eye drp 0.5%	k681.00		3150211000001100
Osteoarthritis	Corticosteroids	NEO-CORTEF 1 % OIN			1.40205e+17
Osteoarthritis	Corticosteroids	NEO-CORTEF ear oint			8.4455e+16
Osteoarthritis	Corticosteroids	NEO-CORTEF ear ointment [DOMINION]		12.01.01.03.00	NA
Osteoarthritis	Corticosteroids	NEO-CORTEF EAR/EYE DRO	l363.00		8.4395e+16
Osteoarthritis	Corticosteroids	Neo-cortef Ear/eye drops 0.5 %			8.4465e+16
Osteoarthritis	Corticosteroids	NEO-CORTEF EAR/EYE O EE 1.5			0
Osteoarthritis	Corticosteroids	NEO-CORTEF EAR/EYE OIN 1.5			8.4455e+16
Osteoarthritis	Corticosteroids	NEO-CORTEF EAR/EYE OIN 1.5%			8.4455e+16
Osteoarthritis	Corticosteroids	NEO-CORTEF EYE DROPS			2.99275e+17
Osteoarthritis	Corticosteroids	Neo-cortef Eye drops (Dominion Pharma)	l363.00		8.4395e+16
Osteoarthritis	Corticosteroids	NEO-CORTEF eye drp	l363.00		8.4395e+16
Osteoarthritis	Corticosteroids	NEO-CORTEF eye drp	k666.00		2.06495e+17
Osteoarthritis	Corticosteroids	NEO-CORTEF EYE DRP	l363.00		8.4395e+16
Osteoarthritis	Corticosteroids	NEO-CORTEF eye oint	k66A.00		8.4405e+16
Osteoarthritis	Corticosteroids	NEO-CORTEF EYE OINT	k66A.00		8.4405e+16
Osteoarthritis	Corticosteroids	NEO-CORTEF eye ointment			2.99275e+17
Osteoarthritis	Corticosteroids	NEO-CORTEF EYE OINTMENT	k66A.00		8.4405e+16
Osteoarthritis	Corticosteroids	NEO-CORTEF eye ointment [DOMINION]		11.04.01.00.00	NA
Osteoarthritis	Corticosteroids	NEO-CORTEF eye ointment [PLIVA]		12.01.01.02.00	NA
Osteoarthritis	Corticosteroids	NEO-CORTEF eye/ear drops [DOMINION]		12.01.01.03.00	NA
Osteoarthritis	Corticosteroids	NEO-CORTEF eye/ear ointment [DOMINION]		11.04.01.00.00	NA
Osteoarthritis	Corticosteroids	NEO-CORTEF OIN 1%			1.40205e+17
Osteoarthritis	Corticosteroids	Neomycin 0.5% / Betamethasone 0.1% eye ointment		11.04.01.00.00	NA
Osteoarthritis	Corticosteroids	neomycin sulfate with hydrocortisone ear ointment		12.01.01.03.00	NA
Osteoarthritis	Corticosteroids	neomycin sulfate with hydrocortisone eye ointment		11.04.01.00.00	NA
Osteoarthritis	Corticosteroids	neomycin sulfate with polymyxin and hydrocortisone ear drops		12.01.01.02.00	NA
Osteoarthritis	Corticosteroids	NEOMYCIN SULPHATE + HYDROCORTISONE ear oint			1885001000027100
Osteoarthritis	Corticosteroids	NEOMYCIN SULPHATE + HYDROCORTISONE eye drp 0.5% + 1.5%	k66B.00		330952003
Osteoarthritis	Corticosteroids	NEOMYCIN SULPHATE + POLYMIXIN & HYDROCORTISONE ear drops			1.75075e+17
Osteoarthritis	Corticosteroids	neomycin sulphate + polymixin and hydrocortisone ear drops			1.75075e+17
Osteoarthritis	Corticosteroids	Neomycin sulphate with polymixin and hydrocortisone Ear drops			1.75075e+17
Osteoarthritis	Corticosteroids	NYSTATIN + HYDROCORTISONE & CHLORHEXIDINE crm			1.30185e+17
Osteoarthritis	Corticosteroids	Nystatin/Chlorhexidine Acetate/Hydrocortisone Ointment 100 000 units/gram + 1 % + 1 %			NA
Osteoarthritis	Corticosteroids	OXYTETRACYCLINE + HYDROCORTISONE & NYSTATIN crm			1.31525e+17
Osteoarthritis	Corticosteroids	OXYTETRACYCLINE + HYDROCORTISONE oint			331738004
Osteoarthritis	Corticosteroids	Oxytetracycline 3% / Hydrocortisone 1% ointment		13.10.01.02.00	NA
Osteoarthritis	Corticosteroids	Oxytetracycline 3% / Hydrocortisone 1% ointment			331738004
Osteoarthritis	Corticosteroids	Oxytetracycline 3% / Hydrocortisone 1% ointment		13040100	NA
Osteoarthritis	Corticosteroids	OXYTETRACYCLINE 3%/HYDROCORTISONE 1% OIN			331738004
Osteoarthritis	Corticosteroids	Oxytetracycline with hydrocortisone & nystatin cream			1.31525e+17
Osteoarthritis	Corticosteroids	oxytetracycline with hydrocortisone and nystatin cream		13.04.01.00.00	NA
Osteoarthritis	Corticosteroids	PREDNISOLONE	fe6i.00		325443009
Osteoarthritis	Corticosteroids	PREDNISOLONE	fe62.00		325427002
Osteoarthritis	Corticosteroids	Prednisolone E/c tablets 2.5 mg		0603020T0AAAFAF	NA
Osteoarthritis	Corticosteroids	Prednisolone E/C Tablets 2.5 mg	fe6h.00		325442004
Osteoarthritis	Corticosteroids	Prednisolone E/c tablets 5 mg		0603020T0AAAGAG	NA
Osteoarthritis	Corticosteroids	Prednisolone E/C Tablets 5 mg		0603020T0AAAGAG	NA
Osteoarthritis	Corticosteroids	Prednisolone E/C Tablets 5 mg	fe6i.00		325443009
Osteoarthritis	Corticosteroids	Prednisolone Foam 20 mg/application		0105000M0AAADAD	NA
Osteoarthritis	Corticosteroids	Prednisolone Oral solution 5 mg/5 ml unit dose			NA
Osteoarthritis	Corticosteroids	Prednisolone Retention enema standard tube 20 mg/100 ml		0105000N0AAABAB	NA
Osteoarthritis	Corticosteroids	Prednisolone Soluble tablets 5 mg		0603020V0AAABAB	NA
Osteoarthritis	Corticosteroids	Prednisolone Suppositories 5 mg		0105000N0AAAAAA	NA
Osteoarthritis	Corticosteroids	Prednisolone Tablets 1 mg		0603020T0AAAAAA	NA
Osteoarthritis	Corticosteroids	Prednisolone Tablets 1 mg	fe61.00		325426006
Osteoarthritis	Corticosteroids	Prednisolone Tablets 10 mg			NA
Osteoarthritis	Corticosteroids	Prednisolone Tablets 10 mg		60302	NA
Osteoarthritis	Corticosteroids	Prednisolone Tablets 2.5 mg		60302	NA
Osteoarthritis	Corticosteroids	Prednisolone Tablets 20 mg		60302	NA
Osteoarthritis	Corticosteroids	Prednisolone Tablets 25 mg		0603020T0AAARAR	NA
Osteoarthritis	Corticosteroids	Prednisolone Tablets 30 mg		60302	NA
Osteoarthritis	Corticosteroids	Prednisolone Tablets 5 mg		0603020T0AAACAC	NA
Osteoarthritis	Corticosteroids	Prednisolone Tablets 5 mg	fe62.00		325427002
Osteoarthritis	Corticosteroids	prednisolone (form not specified)		50.00.00.00.00	NA
Osteoarthritis	Corticosteroids	PREDNISOLONE + CINCHOCAINE oint 1.9mg + 5mg			2.25265e+17
Osteoarthritis	Corticosteroids	PREDNISOLONE + CINCHOCAINE oint 1.9mg/g + 5mg/g			2.25265e+17
Osteoarthritis	Corticosteroids	PREDNISOLONE + CINCHOCAINE supp 1.3mg + 1mg			2.25275e+17
Osteoarthritis	Corticosteroids	Prednisolone 0.5% / Neomycin 0.5% ear/eye drops		12.01.01.03.00	NA
Osteoarthritis	Corticosteroids	Prednisolone 1.3mg with cinchocaine 1mg suppositories			2.25275e+17
Osteoarthritis	Corticosteroids	Prednisolone 1.9mg/g with cinchocaine 5mg/g ointment			2.25265e+17
Osteoarthritis	Corticosteroids	Prednisolone 10mg tablets	fe6t.00		2.88084e+16
Osteoarthritis	Corticosteroids	Prednisolone 10mg tablets		06.03.02.00.00	NA
Osteoarthritis	Corticosteroids	Prednisolone 10mg tablets	fe6t.		2.88084e+16
Osteoarthritis	Corticosteroids	Prednisolone 10mg tablets	fe6t.	8020200	NA
Osteoarthritis	Corticosteroids	PREDNISOLONE 15 MG TAB			1.09785e+17
Osteoarthritis	Corticosteroids	Prednisolone 1mg gastro-resistant tablets		8020200	NA
Osteoarthritis	Corticosteroids	Prednisolone 1mg gastro-resistant tablets			3.26118e+16
Osteoarthritis	Corticosteroids	PREDNISOLONE 1MG TABLET		0603020T0AAAAAA	NA
Osteoarthritis	Corticosteroids	prednisolone 1mg tablets	fe61.00		325426006
Osteoarthritis	Corticosteroids	Prednisolone 1mg tablets	fe61.00		325426006
Osteoarthritis	Corticosteroids	Prednisolone 1mg tablets		06.03.02.00.00	NA
Osteoarthritis	Corticosteroids	Prednisolone 1mg tablets	fe61.	8020200	NA
Osteoarthritis	Corticosteroids	Prednisolone 1mg tablets	fe61.	6030200	NA
Osteoarthritis	Corticosteroids	PREDNISOLONE 1mg tablets			2.99275e+17
Osteoarthritis	Corticosteroids	Prednisolone 1mg tablets (A A H Pharmaceuticals Ltd)		06.03.02.00.00	NA
Osteoarthritis	Corticosteroids	Prednisolone 1mg tablets (Actavis UK Ltd)		06.03.02.00.00	NA
Osteoarthritis	Corticosteroids	Prednisolone 1mg tablets (Almus Pharmaceuticals Ltd)		06.03.02.00.00	NA
Osteoarthritis	Corticosteroids	Prednisolone 1mg tablets (Kent Pharmaceuticals Ltd)		06.03.02.00.00	NA
Osteoarthritis	Corticosteroids	Prednisolone 1mg tablets (Teva UK Ltd)		06.03.02.00.00	NA
Osteoarthritis	Corticosteroids	Prednisolone 1mg tablets (Wockhardt UK Ltd)		06.03.02.00.00	NA
Osteoarthritis	Corticosteroids	Prednisolone 2.5 mg enteric coated tablets			2.99275e+17
Osteoarthritis	Corticosteroids	PREDNISOLONE 2.5mg	fe6h.00		325442004
Osteoarthritis	Corticosteroids	PREDNISOLONE 2.5mg e/c tabs	fe6h.00		325442004
Osteoarthritis	Corticosteroids	PREDNISOLONE 2.5mg e/c tablets			2.99275e+17
Osteoarthritis	Corticosteroids	Prednisolone 2.5mg gastro-resistant tablets		06.03.02.00.00	NA
Osteoarthritis	Corticosteroids	Prednisolone 2.5mg gastro-resistant tablets	fe6h.00		325442004
Osteoarthritis	Corticosteroids	Prednisolone 2.5mg gastro-resistant tablets	fe6h.	8020200	NA
Osteoarthritis	Corticosteroids	Prednisolone 2.5mg gastro-resistant tablets	fe6h.	6030200	NA
Osteoarthritis	Corticosteroids	Prednisolone 2.5mg gastro-resistant tablets (A A H Pharmaceuticals Ltd)		06.03.02.00.00	NA
Osteoarthritis	Corticosteroids	Prednisolone 2.5mg gastro-resistant tablets (Actavis UK Ltd)		06.03.02.00.00	NA
Osteoarthritis	Corticosteroids	Prednisolone 2.5mg gastro-resistant tablets (Almus Pharmaceuticals Ltd)		06.03.02.00.00	NA
Osteoarthritis	Corticosteroids	Prednisolone 2.5mg gastro-resistant tablets (Teva UK Ltd)		06.03.02.00.00	NA
Osteoarthritis	Corticosteroids	Prednisolone 2.5mg tablet	fe6w.00		1.37755e+17
Osteoarthritis	Corticosteroids	Prednisolone 2.5mg tablets		06.03.02.00.00	NA
Osteoarthritis	Corticosteroids	Prednisolone 2.5mg tablets	fe6v.	8020200	NA
Osteoarthritis	Corticosteroids	Prednisolone 2.5mg tablets	fe6v.00		2.88086e+16
Osteoarthritis	Corticosteroids	Prednisolone 2.5mg tablets	fe6v.		2.88086e+16
Osteoarthritis	Corticosteroids	Prednisolone 20mg tablets		06.03.02.00.00	NA
Osteoarthritis	Corticosteroids	Prednisolone 20mg tablets	fe6s.	8020200	NA
Osteoarthritis	Corticosteroids	Prednisolone 20mg tablets	fe6s.00		2.88087e+16
Osteoarthritis	Corticosteroids	Prednisolone 20mg tablets	fe6s.		2.88087e+16
Osteoarthritis	Corticosteroids	Prednisolone 20mg/100ml enema standard tube	ai2a.00		317693000
Osteoarthritis	Corticosteroids	Prednisolone 20mg/100ml enema standard tube	ai2a.	1050200	NA
Osteoarthritis	Corticosteroids	Prednisolone 20mg/100ml retention enema	ai26.00		1.61315e+17
Osteoarthritis	Corticosteroids	Prednisolone 20mg/100ml retention enema	ai2a.00		1.61315e+17
Osteoarthritis	Corticosteroids	Prednisolone 20mg/application foam enema	ai2b.00		349392002
Osteoarthritis	Corticosteroids	Prednisolone 20mg/application foam enema		01.05.02.00.00	NA
Osteoarthritis	Corticosteroids	Prednisolone 20mg/application foam enema	ai2b.	1050200	NA
Osteoarthritis	Corticosteroids	Prednisolone 20mg/application foam enema	ai28.00		349392002
Osteoarthritis	Corticosteroids	Prednisolone 20mg/application foam enema (Essential Generics Ltd)		01.05.02.00.00	NA
Osteoarthritis	Corticosteroids	PREDNISOLONE 20MG/DO 20	ai2b.00		349392002
Osteoarthritis	Corticosteroids	PREDNISOLONE 20MG/DO 20	ai28.00		349392002
Osteoarthritis	Corticosteroids	Prednisolone 25mg tablets		06.03.02.00.00	NA
Osteoarthritis	Corticosteroids	Prednisolone 25mg tablets	fe6z.00		325450008
Osteoarthritis	Corticosteroids	Prednisolone 25mg tablets	fe6z.	8020200	NA
Osteoarthritis	Corticosteroids	Prednisolone 25mg tablets	fe6z.	6030200	NA
Osteoarthritis	Corticosteroids	Prednisolone 25mg tablets	fe6z.	10010201	NA
Osteoarthritis	Corticosteroids	PREDNISOLONE 25mg tablets			2.99275e+17
Osteoarthritis	Corticosteroids	PREDNISOLONE 25MG TABLETS			2.99275e+17
Osteoarthritis	Corticosteroids	Prednisolone 25mg tablets (Zentiva)		06.03.02.00.00	NA
Osteoarthritis	Corticosteroids	Prednisolone 25mg/1ml suspension for injection ampoules		06.03.02.00.00	NA
Osteoarthritis	Corticosteroids	Prednisolone 30mg tablets			3.27814e+16
Osteoarthritis	Corticosteroids	PREDNISOLONE 5 MGMS EC TABLET		0603020T0AAAGAG	NA
Osteoarthritis	Corticosteroids	Prednisolone 50mg tablets		06.03.02.00.00	NA
Osteoarthritis	Corticosteroids	prednisolone 5mg	fe62.00		325427002
Osteoarthritis	Corticosteroids	PREDNISOLONE 5mg	fe62.00		325427002
Osteoarthritis	Corticosteroids	PREDNISOLONE 5MG	fe62.00		325427002
Osteoarthritis	Corticosteroids	PREDNISOLONE 5mg e/c tabs	fe6i.00		325443009
Osteoarthritis	Corticosteroids	PREDNISOLONE 5mg e/c tablets	fe6i.00		325443009
Osteoarthritis	Corticosteroids	PREDNISOLONE 5mg e/c tablets			2.99275e+17
Osteoarthritis	Corticosteroids	PREDNISOLONE 5mg e/c tabs	fe6i.00		325443009
Osteoarthritis	Corticosteroids	prednisolone 5mg ec tabs	fe6i.00		325443009
Osteoarthritis	Corticosteroids	Prednisolone 5mg gastro-resistant tablets	fe6i.00		325443009
Osteoarthritis	Corticosteroids	Prednisolone 5mg gastro-resistant tablets		06.03.02.00.00	NA
Osteoarthritis	Corticosteroids	Prednisolone 5mg gastro-resistant tablets	fe6i.	6030200	NA
Osteoarthritis	Corticosteroids	Prednisolone 5mg gastro-resistant tablets	fe6i.	8020200	NA
Osteoarthritis	Corticosteroids	Prednisolone 5mg gastro-resistant tablets (A A H Pharmaceuticals Ltd)		06.03.02.00.00	NA
Osteoarthritis	Corticosteroids	Prednisolone 5mg gastro-resistant tablets (Actavis UK Ltd)		06.03.02.00.00	NA
Osteoarthritis	Corticosteroids	Prednisolone 5mg gastro-resistant tablets (Actavis UK Ltd)	fe6i.00		512811000001108
Osteoarthritis	Corticosteroids	Prednisolone 5mg gastro-resistant tablets (Almus Pharmaceuticals Ltd)		06.03.02.00.00	NA
Osteoarthritis	Corticosteroids	Prednisolone 5mg gastro-resistant tablets (Teva UK Ltd)		06.03.02.00.00	NA
Osteoarthritis	Corticosteroids	Prednisolone 5mg soluble tablets		06.03.02.00.00	NA
Osteoarthritis	Corticosteroids	Prednisolone 5mg soluble tablets	fe6j.00		325444003
Osteoarthritis	Corticosteroids	Prednisolone 5mg soluble tablets	fe6j.	8020200	NA
Osteoarthritis	Corticosteroids	PREDNISOLONE 5mg soluble tablets			2.99275e+17
Osteoarthritis	Corticosteroids	Prednisolone 5mg soluble tablets (AMCo)		06.03.02.00.00	NA
Osteoarthritis	Corticosteroids	Prednisolone 5mg soluble tablets (Focus Pharmaceuticals Ltd)		06.03.02.00.00	NA
Osteoarthritis	Corticosteroids	Prednisolone 5mg tablets		06.03.02.00.00	NA
Osteoarthritis	Corticosteroids	Prednisolone 5mg tablets	fe62.00		325427002
Osteoarthritis	Corticosteroids	Prednisolone 5mg tablets	fe62.	8020200	NA
Osteoarthritis	Corticosteroids	Prednisolone 5mg tablets	fe62.	6030200	NA
Osteoarthritis	Corticosteroids	Prednisolone 5mg tablets	fe62.	10010201	NA
Osteoarthritis	Corticosteroids	Prednisolone 5mg tablets	fe62.	1050200	NA
Osteoarthritis	Corticosteroids	Prednisolone 5mg tablets		0603020T0AAACAC	NA
Osteoarthritis	Corticosteroids	PREDNISOLONE 5mg tablets	fe62.00		325427002
Osteoarthritis	Corticosteroids	PREDNISOLONE 5mg tablets			2.99275e+17
Osteoarthritis	Corticosteroids	Prednisolone 5mg tablets (A A H Pharmaceuticals Ltd)		06.03.02.00.00	NA
Osteoarthritis	Corticosteroids	Prednisolone 5mg tablets (Actavis UK Ltd)		06.03.02.00.00	NA
Osteoarthritis	Corticosteroids	Prednisolone 5mg tablets (Almus Pharmaceuticals Ltd)		06.03.02.00.00	NA
Osteoarthritis	Corticosteroids	Prednisolone 5mg tablets (Kent Pharmaceuticals Ltd)		06.03.02.00.00	NA
Osteoarthritis	Corticosteroids	Prednisolone 5mg tablets (Teva UK Ltd)		06.03.02.00.00	NA
Osteoarthritis	Corticosteroids	Prednisolone 5mg tablets (Wockhardt UK Ltd)		06.03.02.00.00	NA
Osteoarthritis	Corticosteroids	PREDNISOLONE 5mg tabs	fe62.00		325427002
Osteoarthritis	Corticosteroids	PREDNISOLONE 5mg tabs e/c	fe6i.00		325443009
Osteoarthritis	Corticosteroids	Prednisolone 5mg/5ml oral solution unit dose		06.03.02.00.00	NA
Osteoarthritis	Corticosteroids	Prednisolone Acetate Eye drops 1 %		110401	NA
Osteoarthritis	Corticosteroids	Prednisolone Acetate Eye Drops 1 %	k6a2.00		347223007
Osteoarthritis	Corticosteroids	Prednisolone acetate 0.5% eye drops	k68z.00		1.55385e+17
Osteoarthritis	Corticosteroids	Prednisolone acetate 1% eye drops		11.04.01.00.00	NA
Osteoarthritis	Corticosteroids	Prednisolone acetate 1% eye drops	k6a2.00		347223007
Osteoarthritis	Corticosteroids	Prednisolone acetate 1% eye drops	k6a2.	11040100	NA
Osteoarthritis	Corticosteroids	PREDNISOLONE ACETATE EYE DRO 1	k6a2.00		347223007
Osteoarthritis	Corticosteroids	PREDNISOLONE ACETATE EYE DRO 1%	k6a2.00		347223007
Osteoarthritis	Corticosteroids	prednisolone acetate eye drops 0.5%		11.04.01.00.00	NA
Osteoarthritis	Corticosteroids	Prednisolone Acetate Eye Drops 1 %	k68y.00		9408011000001100
Osteoarthritis	Corticosteroids	Prednisolone Acetate Eye DROPS 1%		110401	NA
Osteoarthritis	Corticosteroids	PREDNISOLONE ACETATE EYE DROPS 1%		110401	NA
Osteoarthritis	Corticosteroids	PREDNISOLONE ACETATE eye drp 1%	k6a2.00		347223007
Osteoarthritis	Corticosteroids	Prednisolone And Neomycin Drops 0.5 % + 0.5 %		110401	NA
Osteoarthritis	Corticosteroids	PREDNISOLONE E/C 5MG	fe6i.00		325443009
Osteoarthritis	Corticosteroids	PREDNISOLONE E/C 5MG 5MG TAB		0603020T0AAAGAG	NA
Osteoarthritis	Corticosteroids	PREDNISOLONE E/C 5MG TABS	fe6i.00		325443009
Osteoarthritis	Corticosteroids	PREDNISOLONE E/C TAB 1			1.36045e+17
Osteoarthritis	Corticosteroids	PREDNISOLONE E/C TAB 2.5	fe6h.00		325442004
Osteoarthritis	Corticosteroids	PREDNISOLONE E/C TAB 2.5mg	fe6h.00		325442004
Osteoarthritis	Corticosteroids	PREDNISOLONE E/C TAB 5	fe6i.00		325443009
Osteoarthritis	Corticosteroids	PREDNISOLONE E/C TAB 5mg	fe6i.00		325443009
Osteoarthritis	Corticosteroids	Prednisolone E/C Tablets 2.5 mg	fe6h.00		325442004
Osteoarthritis	Corticosteroids	Prednisolone E/C Tablets 5 mg	fe6i.00		325443009
Osteoarthritis	Corticosteroids	Prednisolone E/c tablets 5mg	fe6i.00		325443009
Osteoarthritis	Corticosteroids	PREDNISOLONE E/C TABLETS 5MG-P42 TABLETS 5 MG		0603020T0AAAGAG	NA
Osteoarthritis	Corticosteroids	PREDNISOLONE EC 1MG TABLETS	fe61.00		325426006
Osteoarthritis	Corticosteroids	PREDNISOLONE EC 5MG		0603020T0AAAGAG	NA
Osteoarthritis	Corticosteroids	PREDNISOLONE EC 5MG	fe6i.00		325443009
Osteoarthritis	Corticosteroids	PREDNISOLONE EC 5MG TABLET		0603020T0AAAGAG	NA
Osteoarthritis	Corticosteroids	PREDNISOLONE EC 5MG TABLETS		0603020T0AAAGAG	NA
Osteoarthritis	Corticosteroids	prednisolone ec tab 2.5mg	fe6h.00		325442004
Osteoarthritis	Corticosteroids	PREDNISOLONE ec tab 2.5mg	fe6h.00		325442004
Osteoarthritis	Corticosteroids	PREDNISOLONE EC TAB 2.5MG	fe6h.00		325442004
Osteoarthritis	Corticosteroids	PREDNISOLONE ec tab 5mg	fe6i.00		325443009
Osteoarthritis	Corticosteroids	PREDNISOLONE ec tab 5mg	fe6i.	6030200	NA
Osteoarthritis	Corticosteroids	PREDNISOLONE EC TAB 5MG			2.99275e+17
Osteoarthritis	Corticosteroids	PREDNISOLONE EC TAB 5MG	fe6i.00		325443009
Osteoarthritis	Corticosteroids	PREDNISOLONE EC TABLETS 2.5MG		0603020T0AAAFAF	NA
Osteoarthritis	Corticosteroids	Prednisolone Ec TABLETS 5MG		0603020T0AAAGAG	NA
Osteoarthritis	Corticosteroids	PREDNISOLONE EC TABLETS 5MG		0603020T0AAAGAG	NA
Osteoarthritis	Corticosteroids	PREDNISOLONE EC TABS 5MG		0603020T0AAAGAG	NA
Osteoarthritis	Corticosteroids	Prednisolone Ec TABS 2.5MG		0603020T0AAAFAF	NA
Osteoarthritis	Corticosteroids	PREDNISOLONE ec tabs 5 MG	fe6i.00		325443009
Osteoarthritis	Corticosteroids	Prednisolone Ec TABS 5MG		0603020T0AAAGAG	NA
Osteoarthritis	Corticosteroids	PREDNISOLONE ec tabs 5mg	fe6i.00		325443009
Osteoarthritis	Corticosteroids	PREDNISOLONE EC TABS 5MG TABS		0603020T0AAAGAG	NA
Osteoarthritis	Corticosteroids	PREDNISOLONE ENTERIC COATED TABLETS 5 MG	fe6i.00		325443009
Osteoarthritis	Corticosteroids	PREDNISOLONE enteric coated 5mg	fe6i.00		325443009
Osteoarthritis	Corticosteroids	prednisolone enteric coated tablets 2.5mg	fe6h.00		325442004
Osteoarthritis	Corticosteroids	Prednisolone enteric coated tablets 2.5mg	fe6h.00		325442004
Osteoarthritis	Corticosteroids	PREDNISOLONE enteric coated tablets 2.5mg	fe6h.00		325442004
Osteoarthritis	Corticosteroids	PREDNISOLONE ENTERIC COATED TABLETS 2.5MG			2.99275e+17
Osteoarthritis	Corticosteroids	PREDNISOLONE ENTERIC COATED TABLETS 5 MG	fe6i.00		325443009
Osteoarthritis	Corticosteroids	prednisolone enteric coated tablets 5mg		06.03.02.00.00	NA
Osteoarthritis	Corticosteroids	prednisolone enteric coated tablets 5mg	fe62.00		325427002
Osteoarthritis	Corticosteroids	prednisolone enteric coated tablets 5mg	fe6i.00		325443009
Osteoarthritis	Corticosteroids	Prednisolone enteric coated tablets 5mg	fe6i.00		325443009
Osteoarthritis	Corticosteroids	Prednisolone enteric coated tablets 5mg			2.99275e+17
Osteoarthritis	Corticosteroids	PREDNISOLONE enteric coated tablets 5mg	fe6i.00		325443009
Osteoarthritis	Corticosteroids	PREDNISOLONE ENTERIC COATED TABLETS 5MG	fe6i.00		325443009
Osteoarthritis	Corticosteroids	PREDNISOLONE ENTERIC COATED TABLETS 5MG		0603020T0AAAGAG	NA
Osteoarthritis	Corticosteroids	PREDNISOLONE ENTERIC COATED TABLETS 5MG			2.99275e+17
Osteoarthritis	Corticosteroids	PREDNISOLONE enteric coated tablets 5mg [BIOREX]		06.03.02.00.00	NA
Osteoarthritis	Corticosteroids	PREDNISOLONE eye drops 0.05% [HUDDERS RI]		12.01.01.02.00	NA
Osteoarthritis	Corticosteroids	Prednisolone eye drops 1%	k6a2.00		347223007
Osteoarthritis	Corticosteroids	Prednisolone eye drops 1%			2.99275e+17
Osteoarthritis	Corticosteroids	PREDNISOLONE eye drops 1%	k6a2.00		347223007
Osteoarthritis	Corticosteroids	PREDNISOLONE eye drp 0.5%	k68z.00		1.55385e+17
Osteoarthritis	Corticosteroids	PREDNISOLONE eye drp 1%	k6a2.00		347223007
Osteoarthritis	Corticosteroids	PREDNISOLONE EYE DRP 1%			2.99275e+17
Osteoarthritis	Corticosteroids	PREDNISOLONE eye-drops 0.5%			2.99275e+17
Osteoarthritis	Corticosteroids	PREDNISOLONE eye-drops 0.5%			330493000
Osteoarthritis	Corticosteroids	Prednisolone Foam 14 Dose 25g ENEMA 20MG		0105000M0AAADAD	NA
Osteoarthritis	Corticosteroids	PREDNISOLONE FOAM 14 DOSE 25G ENEMA 20MG		0105000M0AAADAD	NA
Osteoarthritis	Corticosteroids	Prednisolone Foam 20 mg/application			2.99275e+17
Osteoarthritis	Corticosteroids	Prednisolone Non Tariff Ec TABS 5MG		0603020T0AAAGAG	NA
Osteoarthritis	Corticosteroids	PREDNISOLONE P42 25MG TABLET		0603020T0AAARAR	NA
Osteoarthritis	Corticosteroids	PREDNISOLONE rectal foam 20mg / dose	ai2b.00		349392002
Osteoarthritis	Corticosteroids	PREDNISOLONE rectal foam 20mg / dose	ai28.00		349392002
Osteoarthritis	Corticosteroids	PREDNISOLONE rectal foam 20mg / dose	ai2b.	1050200	NA
Osteoarthritis	Corticosteroids	PREDNISOLONE rectal foam 20mg / dose			2.99275e+17
Osteoarthritis	Corticosteroids	Prednisolone Retention 100ml ENEMA 20MG		0105000N0AAABAB	NA
Osteoarthritis	Corticosteroids	PREDNISOLONE RETENTION 100ML ENEMA 20MG		0105000N0AAABAB	NA
Osteoarthritis	Corticosteroids	PREDNISOLONE retention enema 20 mg/100ml			2.99275e+17
Osteoarthritis	Corticosteroids	prednisolone retention enema 20mg/100ml		01.05.02.00.00	NA
Osteoarthritis	Corticosteroids	PREDNISOLONE retention enema 20mg/100ml	ai26.00		1.61315e+17
Osteoarthritis	Corticosteroids	Prednisolone Retention Enema standard tube, 20 mg/100 ml			2.99275e+17
Osteoarthritis	Corticosteroids	PREDNISOLONE SOD. PH DRO 0.5			1.55385e+17
Osteoarthritis	Corticosteroids	PREDNISOLONE SOD. PHOS. EAR/EYE DRO 0.5%	k68z.00		1.55385e+17
Osteoarthritis	Corticosteroids	PREDNISOLONE SODIUM PHOSPHAT + NEOMYCI eye/ea drop 0.5%+0.5%			330950006
Osteoarthritis	Corticosteroids	Prednisolone Sodium Phosphate Drops 0.5 %			NA
Osteoarthritis	Corticosteroids	Prednisolone Sodium Phosphate Eye drops 0.1 %		110401	NA
Osteoarthritis	Corticosteroids	Prednisolone Sodium Phosphate Eye Drops 0.1 %		110401	NA
Osteoarthritis	Corticosteroids	Prednisolone Sodium Phosphate Eye drops 0.5 %		110401	NA
Osteoarthritis	Corticosteroids	Prednisolone Sodium Phosphate Eye drops (preservative-free) 0.1 %		110401	NA
Osteoarthritis	Corticosteroids	Prednisolone Sodium Phosphate Eye drops (preservative-free) 1 %		110401	NA
Osteoarthritis	Corticosteroids	Prednisolone Sodium Phosphate Eye Drops Unit Dose Preservative Free 0.5 %		110401	NA
Osteoarthritis	Corticosteroids	Prednisolone Sodium Phosphate Eye-drops 0.01 %		110401	NA
Osteoarthritis	Corticosteroids	Prednisolone Sodium Phosphate Suppositories 5 mg		10502	NA
Osteoarthritis	Corticosteroids	prednisolone sodium phosphate (huddersfield royal infirmary) eye drops 0.05%		11.04.01.00.00	NA
Osteoarthritis	Corticosteroids	PREDNISOLONE SODIUM PHOSPHATE + NEOMYCIN ear drops			1.61335e+17
Osteoarthritis	Corticosteroids	PREDNISOLONE SODIUM PHOSPHATE + NEOMYCIN ear drops 0.5%+0.5%			1.61335e+17
Osteoarthritis	Corticosteroids	PREDNISOLONE SODIUM PHOSPHATE + NEOMYCIN eye drp			1.37875e+17
Osteoarthritis	Corticosteroids	Prednisolone sodium phosphate 0.01% eye drops	k68y.	11040100	NA
Osteoarthritis	Corticosteroids	Prednisolone sodium phosphate 0.03% eye drops		12.01.01.02.00	NA
Osteoarthritis	Corticosteroids	Prednisolone sodium phosphate 0.03% eye drops preservative free		11.04.01.00.00	NA
Osteoarthritis	Corticosteroids	Prednisolone sodium phosphate 0.05% eye drops			9407811000001100
Osteoarthritis	Corticosteroids	Prednisolone sodium phosphate 0.05% eye drops		12.01.01.02.00	NA
Osteoarthritis	Corticosteroids	Prednisolone sodium phosphate 0.1% eye drops	k68y.	11040100	NA
Osteoarthritis	Corticosteroids	Prednisolone sodium phosphate 0.1% eye drops		12.01.01.02.00	NA
Osteoarthritis	Corticosteroids	Prednisolone sodium phosphate 0.1% eye drops			9408011000001100
Osteoarthritis	Corticosteroids	Prednisolone sodium phosphate 0.1% eye drops preservative free		11.04.01.00.00	NA
Osteoarthritis	Corticosteroids	Prednisolone sodium phosphate 0.1% eye drops preservative...	k68y.	11040100	NA
Osteoarthritis	Corticosteroids	Prednisolone sodium phosphate 0.125% eye drops	k68y.	11040100	NA
Osteoarthritis	Corticosteroids	Prednisolone sodium phosphate 0.3% eye drops		11.04.01.00.00	NA
Osteoarthritis	Corticosteroids	Prednisolone sodium phosphate 0.3% eye drops preservative free		11.04.01.00.00	NA
Osteoarthritis	Corticosteroids	Prednisolone sodium phosphate 0.5% ear/eye drops		12.01.01.02.00	NA
Osteoarthritis	Corticosteroids	Prednisolone sodium phosphate 0.5% ear/eye drops			354028007
Osteoarthritis	Corticosteroids	Prednisolone sodium phosphate 0.5% ear/eye drops	k68z.00		354028007
Osteoarthritis	Corticosteroids	Prednisolone sodium phosphate 0.5% ear/eye drops		11040100	NA
Osteoarthritis	Corticosteroids	Prednisolone sodium phosphate 0.5% eye drops	k68y.00		1.37855e+17
Osteoarthritis	Corticosteroids	Prednisolone sodium phosphate 0.5% eye drops	l22z.00		1.37845e+17
Osteoarthritis	Corticosteroids	Prednisolone sodium phosphate 0.5% eye drops 0.5ml unit d...	k68y.	11040100	NA
Osteoarthritis	Corticosteroids	Prednisolone sodium phosphate 0.5% eye drops 0.5ml unit d...		11040100	NA
Osteoarthritis	Corticosteroids	Prednisolone sodium phosphate 0.5% eye drops 0.5ml unit d...	k68y.00		330493000
Osteoarthritis	Corticosteroids	Prednisolone sodium phosphate 0.5% eye drops 0.5ml unit dose preservative free		11.04.01.00.00	NA
Osteoarthritis	Corticosteroids	Prednisolone sodium phosphate 0.5% eye drops 0.5ml unit dose preservative free			330493000
Osteoarthritis	Corticosteroids	Prednisolone sodium phosphate 0.5% eye drops 0.5ml unit dose preservative free	k68y.00		330493000
Osteoarthritis	Corticosteroids	Prednisolone sodium phosphate 0.5% eye drops preservative...	k68y.	11040100	NA
Osteoarthritis	Corticosteroids	Prednisolone sodium phosphate 1% eye drops preservative free		11.04.01.00.00	NA
Osteoarthritis	Corticosteroids	Prednisolone sodium phosphate 1% eye drops preservative free	k68y.	11040100	NA
Osteoarthritis	Corticosteroids	Prednisolone sodium phosphate 5mg suppositories		01.05.02.00.00	NA
Osteoarthritis	Corticosteroids	Prednisolone sodium phosphate 5mg suppositories	ai27.00		317690002
Osteoarthritis	Corticosteroids	Prednisolone sodium phosphate 5mg suppositories	ai27.	1050200	NA
Osteoarthritis	Corticosteroids	Prednisolone sodium phosphate 5mg suppositories (Focus Pharmaceuticals Ltd)		01.05.02.00.00	NA
Osteoarthritis	Corticosteroids	prednisolone sodium phosphate ear drops 0.5%		12.01.01.02.00	NA
Osteoarthritis	Corticosteroids	PREDNISOLONE SODIUM PHOSPHATE ear drops 0.5%	l22z.00		1.37845e+17
Osteoarthritis	Corticosteroids	prednisolone sodium phosphate eye drops 0.5%		11.04.01.00.00	NA
Osteoarthritis	Corticosteroids	PREDNISOLONE SODIUM PHOSPHATE eye drp 0.05%			9407811000001100
Osteoarthritis	Corticosteroids	PREDNISOLONE SODIUM PHOSPHATE eye drp 0.1%			9408011000001100
Osteoarthritis	Corticosteroids	PREDNISOLONE SODIUM PHOSPHATE eye drp 0.1%		12010100	NA
Osteoarthritis	Corticosteroids	PREDNISOLONE SODIUM PHOSPHATE eye drp 0.5%	k68y.00		1.37855e+17
Osteoarthritis	Corticosteroids	Prednisolone Sodium Phosphate Eye Ear DROPS 0.5%			NA
Osteoarthritis	Corticosteroids	PREDNISOLONE SODIUM PHOSPHATE EYE EAR DROPS 0.5%			NA
Osteoarthritis	Corticosteroids	PREDNISOLONE SODIUM PHOSPHATE eye/ear drops 0.5%	k68z.00		354028007
Osteoarthritis	Corticosteroids	PREDNISOLONE SODIUM PHOSPHATE pres free eye drops 0.5%			330493000
Osteoarthritis	Corticosteroids	PREDNISOLONE SODIUM PHOSPHATE PRESERVATIVE FREE eye drp 0.5%			330493000
Osteoarthritis	Corticosteroids	PREDNISOLONE SODIUM PHOSPHATE PRESERVATIVE FREE eye drp 0.5%	k68y.00		330493000
Osteoarthritis	Corticosteroids	Prednisolone Sodium Phosphate Single Dose Units Eye 0.5ml DROPS 0.5%		110401	NA
Osteoarthritis	Corticosteroids	PREDNISOLONE SODIUM PHOSPHATE SINGLE DOSE UNITS EYE 0.5ML DROPS 0.5%		110401	NA
Osteoarthritis	Corticosteroids	PREDNISOLONE SODIUM PHOSPHATE sol tab 5mg	fe6j.00		325444003
Osteoarthritis	Corticosteroids	prednisolone sodium phosphate soluble tablet 5mg		06.03.02.00.00	NA
Osteoarthritis	Corticosteroids	Prednisolone sodium phosphate soluble tablet 5mg	fe6j.00		325444003
Osteoarthritis	Corticosteroids	PREDNISOLONE SODIUM PHOSPHATE supp 5mg	ai27.00		317690002
Osteoarthritis	Corticosteroids	Prednisolone Sodium Phosphate Suppositories 5 mg			2.99275e+17
Osteoarthritis	Corticosteroids	prednisolone sodium phosphate with neomycin ear drops 0.5% + 0.5%		11.04.01.00.00	NA
Osteoarthritis	Corticosteroids	prednisolone sodium phosphate with neomycin eye drops 0.5% + 0.5%		11.04.01.00.00	NA
Osteoarthritis	Corticosteroids	PREDNISOLONE SOLUBLE TAB 5	fe6j.00		325444003
Osteoarthritis	Corticosteroids	PREDNISOLONE SOLUBLE TAB 5mg	fe6j.00		325444003
Osteoarthritis	Corticosteroids	Prednisolone soluble tablet 5mg			392511000001108
Osteoarthritis	Corticosteroids	PREDNISOLONE soluble tablet 5mg [SOVEREIGN]		06.03.02.00.00	NA
Osteoarthritis	Corticosteroids	Prednisolone Soluble Tablets 5 mg	fe6j.00		325444003
Osteoarthritis	Corticosteroids	PREDNISOLONE SOLUBLE TABLETS 5MG		0603020V0AAABAB	NA
Osteoarthritis	Corticosteroids	Prednisolone Soluble TABS 5MG		0603020V0AAABAB	NA
Osteoarthritis	Corticosteroids	Prednisolone Standard 100ml ENEMA 20MG		0105000N0AAABAB	NA
Osteoarthritis	Corticosteroids	PREDNISOLONE SUP 5	ai27.00		317690002
Osteoarthritis	Corticosteroids	PREDNISOLONE supp 5mg	ai27.00		317690002
Osteoarthritis	Corticosteroids	PREDNISOLONE SUPPOS 5MG			2.99275e+17
Osteoarthritis	Corticosteroids	Prednisolone Suppositories 5 mg	ai27.00		317690002
Osteoarthritis	Corticosteroids	PREDNISOLONE suppository 5mg	ai27.00		317690002
Osteoarthritis	Corticosteroids	Prednisolone SUPPS 5MG		0105000N0AAAAAA	NA
Osteoarthritis	Corticosteroids	PREDNISOLONE SUPPS 5MG		0105000N0AAAAAA	NA
Osteoarthritis	Corticosteroids	PREDNISOLONE TAB 1	fe61.00		325426006
Osteoarthritis	Corticosteroids	PREDNISOLONE TAB 15mg			1.09785e+17
Osteoarthritis	Corticosteroids	PREDNISOLONE TAB 1mg	fe61.00		325426006
Osteoarthritis	Corticosteroids	PREDNISOLONE TAB 2.5	fe6w.00		1.37755e+17
Osteoarthritis	Corticosteroids	PREDNISOLONE TAB 2.5mg	fe6w.00		1.37755e+17
Osteoarthritis	Corticosteroids	PREDNISOLONE TAB 25	fe6z.00		325450008
Osteoarthritis	Corticosteroids	Prednisolone Tab 25mg			2.99275e+17
Osteoarthritis	Corticosteroids	PREDNISOLONE TAB 25mg	fe6z.00		325450008
Osteoarthritis	Corticosteroids	PREDNISOLONE TAB 5	fe62.00		325427002
Osteoarthritis	Corticosteroids	PREDNISOLONE TAB 50			1.09845e+17
Osteoarthritis	Corticosteroids	Prednisolone Tab 5mg			2.99275e+17
Osteoarthritis	Corticosteroids	PREDNISOLONE TAB 5mg	fe62.00		325427002
Osteoarthritis	Corticosteroids	PREDNISOLONE TAB 5MG	fe62.00		325427002
Osteoarthritis	Corticosteroids	PREDNISOLONE TAB E/C 5MG			2.99275e+17
Osteoarthritis	Corticosteroids	PREDNISOLONE TAB E/C 5MG	fe6i.00		325443009
Osteoarthritis	Corticosteroids	PREDNISOLONE TAB E/C 5MG	fe62.00		325427002
Osteoarthritis	Corticosteroids	Prednisolone Tablets 1 mg	fe61.00		325426006
Osteoarthritis	Corticosteroids	PREDNISOLONE TABLETS 1 MG	fe61.00		325426006
Osteoarthritis	Corticosteroids	prednisolone tablets 1mg	fe61.00		325426006
Osteoarthritis	Corticosteroids	Prednisolone tablets 1mg	fe61.00		325426006
Osteoarthritis	Corticosteroids	Prednisolone Tablets 1mg	fe61.00		325426006
Osteoarthritis	Corticosteroids	PREDNISOLONE TABLETS 1MG		0603020T0AAAAAA	NA
Osteoarthritis	Corticosteroids	Prednisolone tablets 1mg soluble			2.99275e+17
Osteoarthritis	Corticosteroids	Prednisolone Tablets 25 mg	fe6z.00		325450008
Osteoarthritis	Corticosteroids	prednisolone tablets 25mg	fe6z.00		325450008
Osteoarthritis	Corticosteroids	prednisolone tablets 25mg			2.99275e+17
Osteoarthritis	Corticosteroids	Prednisolone TABLETS 25MG		0603020T0AAARAR	NA
Osteoarthritis	Corticosteroids	PREDNISOLONE tablets 25mg			2.99275e+17
Osteoarthritis	Corticosteroids	PREDNISOLONE tablets 25mg	fe6z.00		325450008
Osteoarthritis	Corticosteroids	PREDNISOLONE TABLETS 25MG		0603020T0AAARAR	NA
Osteoarthritis	Corticosteroids	Prednisolone Tablets 5 mg	fe62.00		325427002
Osteoarthritis	Corticosteroids	Prednisolone Tablets 5 mg			2.99275e+17
Osteoarthritis	Corticosteroids	PREDNISOLONE TABLETS 5 MG	fe62.00		325427002
Osteoarthritis	Corticosteroids	prednisolone tablets 5mg	fe62.00		325427002
Osteoarthritis	Corticosteroids	Prednisolone tablets 5mg	fe62.00		325427002
Osteoarthritis	Corticosteroids	Prednisolone tablets 5mg			85511000001101
Osteoarthritis	Corticosteroids	Prednisolone tablets 5mg			2.99275e+17
Osteoarthritis	Corticosteroids	Prednisolone Tablets 5mg	fe62.00		325427002
Osteoarthritis	Corticosteroids	Prednisolone TABLETS 5MG		0603020T0AAACAC	NA
Osteoarthritis	Corticosteroids	PREDNISOLONE tablets 5mg	fe62.00		325427002
Osteoarthritis	Corticosteroids	PREDNISOLONE TABLETS 5MG		0603020T0AAACAC	NA
Osteoarthritis	Corticosteroids	PREDNISOLONE tablets TAB 5mg-P42 0		0603020T0AAACAC	NA
Osteoarthritis	Corticosteroids	PREDNISOLONE tabs 1 mg			2.99275e+17
Osteoarthritis	Corticosteroids	Prednisolone TABS 1MG		0603020T0AAAAAA	NA
Osteoarthritis	Corticosteroids	PREDNISOLONE tabs 1mg	fe61.00		325426006
Osteoarthritis	Corticosteroids	PREDNISOLONE tabs 1mg	fe61.	6030200	NA
Osteoarthritis	Corticosteroids	Prednisolone TABS 25MG		0603020T0AAARAR	NA
Osteoarthritis	Corticosteroids	PREDNISOLONE tabs 25mg	fe6z.00		325450008
Osteoarthritis	Corticosteroids	PREDNISOLONE TABS 25MG	fe6z.00		325450008
Osteoarthritis	Corticosteroids	PREDNISOLONE tabs 5 mg			2.99275e+17
Osteoarthritis	Corticosteroids	PREDNISOLONE tabs 5 MG	fe62.00		325427002
Osteoarthritis	Corticosteroids	Prednisolone TABS 5MG		0603020T0AAACAC	NA
Osteoarthritis	Corticosteroids	PREDNISOLONE tabs 5mg	fe62.00		325427002
Osteoarthritis	Corticosteroids	PREDNISOLONE tabs 5mg	fe62.	6030200	NA
Osteoarthritis	Corticosteroids	PREDNISOLONE TABS 5MG	fe62.00		325427002
Osteoarthritis	Corticosteroids	PREDNISOLONE TABS 5MG			2.99275e+17
Osteoarthritis	Corticosteroids	PREDNISOLONE tabs, enteric-coated 2.5 mg	fe6h.00		325442004
Osteoarthritis	Corticosteroids	PREDNISOLONE TABS, ENTERIC-COATED 2.5 MG	fe6h.00		325442004
Osteoarthritis	Corticosteroids	PREDNISOLONE tabs, enteric-coated 5 mg			2.99275e+17
Osteoarthritis	Corticosteroids	PREDNISOLONE tabs, enteric-coated 5 mg	fe6i.00		325443009
Osteoarthritis	Corticosteroids	PREDNISOLONE TABS, ENTERIC-COATED 5 MG	fe6i.00		325443009
Osteoarthritis	Corticosteroids	prednisolone with cinchocaine ointment 1.9mg + 5mg			2.25265e+17
Osteoarthritis	Corticosteroids	prednisolone with cinchocaine ointment 1.9mg/g + 5mg/g		01.07.02.00.00	NA
Osteoarthritis	Corticosteroids	prednisolone with cinchocaine suppository 1.3mg + 1mg		01.07.02.00.00	NA
Osteoarthritis	Corticosteroids	Prednisolone-P42 1mg tablet		0603020T0AAAAAA	NA
Osteoarthritis	Corticosteroids	PREDNISOLONE-P42 1mg tabs		0603020T0AAAAAA	NA
Osteoarthritis	Corticosteroids	PREDNISOLONE-P42 5MG SUPP		0105000N0AAAAAA	NA
Osteoarthritis	Corticosteroids	PREDNISOLONE-P42 5MG TABLET		0603020T0AAACAC	NA
Osteoarthritis	Corticosteroids	PREDNISONE	fe72.00		373994007
Osteoarthritis	Corticosteroids	Prednisone 1mg modified-release tablets		06.03.02.00.00	NA
Osteoarthritis	Corticosteroids	Prednisone 1mg tablets		06.03.02.00.00	NA
Osteoarthritis	Corticosteroids	Prednisone 1mg tablets	fe71.00		418349006
Osteoarthritis	Corticosteroids	Prednisone 2mg modified-release tablets		06.03.02.00.00	NA
Osteoarthritis	Corticosteroids	PREDNISONE 5MG			2.99275e+17
Osteoarthritis	Corticosteroids	Prednisone 5mg modified-release tablets		06.03.02.00.00	NA
Osteoarthritis	Corticosteroids	Prednisone 5mg tablets		10.01.02.01.00	NA
Osteoarthritis	Corticosteroids	Prednisone 5mg tablets	fe72.00		373994007
Osteoarthritis	Corticosteroids	Prednisone 5mg tablets	fe72.	6030200	NA
Osteoarthritis	Corticosteroids	PREDNISONE TAB 10mg			6.5105e+16
Osteoarthritis	Corticosteroids	PREDNISONE TAB 1mg	fe71.00		418349006
Osteoarthritis	Corticosteroids	PREDNISONE TAB 5mg	fe72.00		373994007
Osteoarthritis	Corticosteroids	PREDNISONE TABLETS 5MG		0603020X0AAABAB	NA
Osteoarthritis	Corticosteroids	PREDNISONE tablets 5mg [KNOLL]		10.01.02.01.00	NA
Osteoarthritis	Corticosteroids	Prednisone TABS 5MG		0603020X0AAABAB	NA
Osteoarthritis	Corticosteroids	PREDNISONE tabs 5mg	fe72.00		373994007
Osteoarthritis	Corticosteroids	QUINODERM WITH HYDROCORTISONE CRE	m666.00		8.4845e+16
Osteoarthritis	Corticosteroids	QUINODERM WITH HYDROCORTISONE cream 1% [QUINODERM]		13.04.01.00.00	NA
Osteoarthritis	Corticosteroids	SODIUM FUS.2%/HYDROCORTISONE ACET.1% OIN	m45T.00		331740009
Osteoarthritis	Corticosteroids	SODIUM FUS.2%/HYDROCORTISONE ACET.1% OIN			331740009
Osteoarthritis	Corticosteroids	SODIUM FUSIDATE + HYDROCORTISONE oint 2% + 1%	m45T.00		331740009
Osteoarthritis	Corticosteroids	SODIUM FUSIDATE + HYDROCORTISONE oint 2% + 1%			331740009
Osteoarthritis	Corticosteroids	Sodium fusidate with hydrocortisone ointment 2% + 1%	m45T.00		331740009
Osteoarthritis	Corticosteroids	SODIUM FUSIDATE WITH HYDROCORTISONE ointment 2% + 1% -			2.99275e+17
Osteoarthritis	Corticosteroids	Solu-Cortef 100mg powder and solvent for solution for inj...	fe46.00		4182611000001100
Osteoarthritis	Corticosteroids	Solu-Cortef 100mg powder and solvent for solution for injection vials (Pfizer Ltd)		06.03.02.00.00	NA
Osteoarthritis	Corticosteroids	Solu-Cortef 100mg powder and solvent for solution for injection vials (Pfizer Ltd)	fe46.00		4182611000001100
Osteoarthritis	Corticosteroids	Solu-Cortef 100mg powder for solution for injection vials (Pfizer Ltd)	fe4c.00		1.38712e+16
Osteoarthritis	Corticosteroids	Solu-Cortef 100mg powder for solution for injection vials...	fe4c.00		1.38712e+16
Osteoarthritis	Corticosteroids	SOLU-CORTEF inj 100mg/vial	fe4c.00		1.16865e+17
Osteoarthritis	Corticosteroids	SOLU-CORTEF injection 100mg/vial [PHARMACIA]		06.03.02.00.00	NA
Osteoarthritis	Corticosteroids	sulfur with salicylic acid in hydrocortisone (bcm) cream 2% + 2% + 1%		13.04.01.00.00	NA
Osteoarthritis	Corticosteroids	TOBRAMYCIN + DEXAMETHASONE eye drp 0.3% + 0.1%	k648.00		134748003
Osteoarthritis	Corticosteroids	Tobramycin with dexamethasone eye drops 0.3% + 0.1%	k648.00		134748003
Osteoarthritis	Corticosteroids	Tramazoline 120micrograms/dose / Dexamethasone 20micrograms/dose nasal spray		12.02.01.00.00	NA
Osteoarthritis	Corticosteroids	Tramazoline 120micrograms/dose / Dexamethasone 20micrograms/dose nasal spray			400605006
Osteoarthritis	Corticosteroids	Triamcinolone Acetonide Aqueous nasal spray 55 micrograms/dose		1202010T0AAAAAA	NA
Osteoarthritis	Corticosteroids	Triamcinolone Acetonide Aqueous Nasal Spray 55 micrograms/dose		1202010T0AAAAAA	NA
Osteoarthritis	Corticosteroids	Triamcinolone Acetonide Injection 10 mg/ml		1001022U0AAAAAA	NA
Osteoarthritis	Corticosteroids	Triamcinolone Acetonide Oral paste 0.1 %		1203010T0AAAAAA	NA
Osteoarthritis	Corticosteroids	Triamcinolone Acetonide Oral Paste 0.1 %		1203010T0AAAAAA	NA
Osteoarthritis	Corticosteroids	Triamcinolone Acetonide Suspension For Injection 10 mg/ml 1 ml ampoule		10010202	NA
Osteoarthritis	Corticosteroids	Triamcinolone Acetonide Suspension For Injection 10 mg/ml 5 ml vial		10010202	NA
Osteoarthritis	Corticosteroids	Triamcinolone Acetonide Suspension For Injection 10 mg/ml,	j46x.00		330002005
Osteoarthritis	Corticosteroids	Triamcinolone Acetonide Suspension For Injection 40 mg/ml 1 ml vial			NA
Osteoarthritis	Corticosteroids	TRIAMCINOLONE ACETONIDE + CHLORTETRACYCLINE HCl oint 0.1%+3%	m4nv.		3682811000001100
Osteoarthritis	Corticosteroids	TRIAMCINOLONE ACETONIDE + NEOMYCIN ear drops			330973003
Osteoarthritis	Corticosteroids	TRIAMCINOLONE ACETONIDE + NEOMYCIN NYSTATIN & GRAMICIDIN ...			1.45055e+17
Osteoarthritis	Corticosteroids	TRIAMCINOLONE ACETONIDE + NEOMYCIN NYSTATIN & GRAMICIDIN crm			1.45035e+17
Osteoarthritis	Corticosteroids	TRIAMCINOLONE ACETONIDE + NEOMYCIN NYSTATIN & GRAMICIDIN oin			1.45045e+17
Osteoarthritis	Corticosteroids	Triamcinolone acetonide 0.1% / Chlortetracycline 3.09% oi...	m4nv.	13040100	NA
Osteoarthritis	Corticosteroids	Triamcinolone acetonide 0.1% / Chlortetracycline 3.09% oi...	m4nv.		3682811000001100
Osteoarthritis	Corticosteroids	Triamcinolone acetonide 0.1% / Chlortetracycline 3.09% ointment		13.10.01.02.00	NA
Osteoarthritis	Corticosteroids	Triamcinolone acetonide 10mg/1ml suspension for injection am	j46x.00		330002005
Osteoarthritis	Corticosteroids	Triamcinolone acetonide 10mg/1ml suspension for injection ampoules		10.01.02.02.00	NA
Osteoarthritis	Corticosteroids	Triamcinolone acetonide 10mg/1ml suspension for injection...	j46x.00		330002005
Osteoarthritis	Corticosteroids	Triamcinolone acetonide 10mg/ml IA/ID	j46x.00		5.6825e+16
Osteoarthritis	Corticosteroids	Triamcinolone Acetonide 120 Dose Nasal SPRAY 0.055%		1202010T0AAAAAA	NA
Osteoarthritis	Corticosteroids	TRIAMCINOLONE ACETONIDE 120 DOSE NASAL SPRAY 0.055%		1202010T0AAAAAA	NA
Osteoarthritis	Corticosteroids	Triamcinolone acetonide 40mg/1ml suspension for injection vi	fe8x.00		426832001
Osteoarthritis	Corticosteroids	Triamcinolone acetonide 40mg/1ml suspension for injection vials		10.01.02.02.00	NA
Osteoarthritis	Corticosteroids	Triamcinolone acetonide 40mg/1ml suspension for injection...	fe8x.00		426832001
Osteoarthritis	Corticosteroids	Triamcinolone acetonide 40mg/1ml suspension for injection...	fe8x.	10010202	NA
Osteoarthritis	Corticosteroids	Triamcinolone acetonide 40mg/ml IA/IM	j46z.00		1.44905e+17
Osteoarthritis	Corticosteroids	Triamcinolone acetonide 50mg/5ml suspension for injection vials		10.01.02.02.00	NA
Osteoarthritis	Corticosteroids	TRIAMCINOLONE ACETONIDE 55micrograms aqueous nasal spray			2.99275e+17
Osteoarthritis	Corticosteroids	Triamcinolone acetonide 80mg/2ml suspension for injection pre-filled syringes		10.01.02.02.00	NA
Osteoarthritis	Corticosteroids	Triamcinolone Acetonide Amp 1ml INJ 10MG/ML		10010202	NA
Osteoarthritis	Corticosteroids	Triamcinolone Acetonide And Chlortetracycline Ointment 0.1 % + 3.09 %		1304	NA
Osteoarthritis	Corticosteroids	TRIAMCINOLONE ACETONIDE AQ NASAL SPR 55	l8B1.00		331074004
Osteoarthritis	Corticosteroids	TRIAMCINOLONE ACETONIDE AQ NASAL SPR 55mcg	l8B1.00		331074004
Osteoarthritis	Corticosteroids	Triamcinolone Acetonide Aqueous Nasal Spray 55 micrograms/	l8B1.00		331074004
Osteoarthritis	Corticosteroids	TRIAMCINOLONE ACETONIDE aqueous nasal spray 55mcg/actuation	l8B1.00		331074004
Osteoarthritis	Corticosteroids	TRIAMCINOLONE ACETONIDE aqueous nasal spray 55mcg/actuation	l8B1.	12020100	NA
Osteoarthritis	Corticosteroids	TRIAMCINOLONE ACETONIDE aqueous nasal spray 55micrograms/...	l8B1.00		331074004
Osteoarthritis	Corticosteroids	triamcinolone acetonide aqueous nasal spray 55micrograms/act			2.99275e+17
[truncated: 5,788 more rows]
